# Supplementary material for: Elucidating disease-associated mechanisms triggered by pollutants via the epigenetic landscape using large-scale ChIP-Seq data
Source: Epigenetics Chromatin. 2023 Sep 25;16:34. doi: 10.1186/s13072-023-00510-w (PMC10518938; doi:10.1186/s13072-023-00510-w)
Supplement: Supplementary file 2 — Additional file 2: Table S1. In vitro chemical perturbation RNA-Seq data set (DBKERO). Table S2. In vitro chemical perturbation ATAC-Seq data set (DBKERO). Table S3. In vivo pollutant exposure RNA-Seq data set (TaRGET). Table S4. In vivo pollutant exposure ATAC-Seq data set (TaRGET). Data shown in bold font are those that yielded high AUROC scores, as reported in the main text; see also Table S6. Table S5. AUROC and AUPR scores for in vitro chemical perturbation data sets (DBKERO). Table S6. AUROC and AUPR scores for in vivo pollutant exposure data sets (TaRGET). Data shown in bold font are those that yielded high AUROC scores, as reported in the main text; see also Table S4. Table S7. Result of DAR-ChIPEA for exposing blood samples to TBT. Table S8. Result of DAR-ChIPEA for exposing blood samples to PM2.5. Table S9. Result of DAR-ChIPEA for exposing liver samples to lead. [file 13072_2023_510_MOESM2_ESM.xlsx]

## Sheet: Captions
Supplementary Table S1. In vitro chemical perturbation RNA-Seq dataset (DBKERO).	Column 1, SRA accession ID; column 2, cell line; column 3, dosing time; column 4, chemical name; column 5, dose (µM).
Supplementary Table S2. In vitro chemical perturbation ATAC-Seq dataset (DBKERO).	Column 1, SRA accession ID; column 2, cell line; column 3, dosing time; column 4, chemical name; column 5, dose (µM).
Supplementary Table S3. In vivo pollutant exposure RNA-Seq dataset (TaRGET).	Column 1, SRA accession ID; column 2, strain; column 3, age; column 4, sex; column 5, tissue; column 6, pollutant; column 7, dose; column 8, replicate.
Supplementary Table S4. In vivo pollutant exposure ATAC-Seq dataset (TaRGET).	Column 1, SRA accession ID; column 2, strain; column 3, age; column 4, sex; column 5, tissue; column 6, pollutant; column 7, dose; column 8, replicate.
Supplementary Table S5. AUROC and AUPR scores for in vitro chemical perturbation datasets (DBKERO).	Column 1, chemical ID; column 2, control ID; column 3, enrichment analysis method; column 4, AUROC; column 5, AUPR.
Supplementary Table S6. AUROC and AUPR scores for in vivo pollutant exposure datasets (TaRGET).	Column 1, pollutant ID; column 2, control ID; column 3, enrichment analysis method; column 4, AUROC; column 5, AUPR.
Supplementary Table S7. Result of DAR-ChIPEA for exposing blood samples to TBT.	Column 1, SRA accession ID of ChIP-Seq experiment; column 2, ChIP-Seq antigen; column 3, cell type class; column 4, cell type; column 5, number of ChIP-Seq peaks; column 6, –log10P; column 7, –log10Q; column 8; fold enrichment.
Supplementary Table S8. Result of DAR-ChIPEA for exposing blood samples to PM2.5.	Column 1, SRA accession ID of ChIP-Seq experiment; column 2, ChIP-Seq antigen; column 3, cell type class; column 4, cell type; column 5, number of ChIP-Seq peaks; column 6, –log10P; column 7, –log10Q; column 8; fold enrichment.
Supplementary Table S9. Result of DAR-ChIPEA for exposing liver samples to lead.	Column 1, SRA accession ID of ChIP-Seq experiment; column 2, ChIP-Seq antigen; column 3, cell type class; column 4, cell type; column 5, number of ChIP-Seq peaks; column 6, –log10P; column 7, –log10Q; column 8; fold enrichment.

## Sheet: S1
Supplementary Table S1: In vitro chemical perturbation RNA-Seq dataset (DBKERO)
Accession ID	Cell line	Dosing time	Chemical name	Dose (μM)
DRX124299	A549	24 h	DMSO	0.1
DRX124300	A549	24 h	Gefitinib	10
DRX124301	A549	24 h	PD 0325901	1
DRX124302	A549	24 h	Temsirolimus	1
DRX124303	A549	24 h	Etoposide	10
DRX124304	A549	24 h	Nocodazole	10
DRX124305	A549	24 h	CID 11210285 hydrochloride	10
DRX124306	A549	24 h	Droxinostat	10
DRX124307	A549	24 h	CUDC 101	10
DRX124308	A549	24 h	DMSO	0.1
DRX124309	A549	24 h	Gefitinib	1
DRX124310	A549	24 h	Crizotinib	1
DRX124311	A549	24 h	Vandetanib	1
DRX124312	A549	24 h	PD 0325901	0.1
DRX124313	A549	24 h	Temsirolimus	0.1
DRX124314	A549	24 h	Etoposide	1
DRX124315	A549	24 h	Nocodazole	1
DRX124316	A549	24 h	Auranofin	1
DRX124317	A549	24 h	CID 11210285 hydrochloride	1
DRX124318	A549	24 h	Droxinostat	1
DRX124319	A549	24 h	CUDC 101	1
DRX124320	A549	24 h	DMSO	0.1
DRX124321	A549	24 h	Gefitinib	0.1
DRX124322	A549	24 h	Crizotinib	0.1
DRX124323	A549	24 h	Vandetanib	0.1
DRX124324	A549	24 h	PD 0325901	0.01
DRX124325	A549	24 h	Temsirolimus	0.01
DRX124326	A549	24 h	Etoposide	0.1
DRX124327	A549	24 h	Nocodazole	0.1
DRX124328	A549	24 h	Auranofin	0.1
DRX124329	A549	24 h	Droxinostat	0.1
DRX124330	A549	24 h	CUDC 101	0.1
DRX124331	A549	24 h	DMSO	0.1
DRX124332	A549	24 h	Gefitinib	0.01
DRX124333	A549	24 h	Crizotinib	0.01
DRX124334	A549	24 h	Vandetanib	0.01
DRX124335	A549	24 h	PD 0325901	0.001
DRX124336	A549	24 h	Temsirolimus	0.001
DRX124337	A549	24 h	Etoposide	0.01
DRX124338	A549	24 h	Nocodazole	0.01
DRX124339	A549	24 h	Auranofin	0.01
DRX124340	A549	24 h	CID 11210285 hydrochloride	0.01
DRX124341	A549	24 h	Droxinostat	0.01
DRX124342	A549	24 h	CUDC 101	0.01
DRX124343	A549	24 h	3-Deazaneplanocin A hydrochloride	10
DRX124344	A549	24 h	GSK343	10
DRX124345	A549	24 h	OG-L002 hydrochloride	10
DRX124346	A549	24 h	PBIT	10
DRX124347	A549	24 h	5-azacytidine	10
DRX124348	A549	24 h	UNC1215	10
DRX124349	A549	24 h	(+)-JQ1	10
DRX124350	A549	24 h	GSK1210151A	10
DRX124351	A549	24 h	GSK2801	10
DRX124352	A549	24 h	3-Deazaneplanocin A hydrochloride	1
DRX124353	A549	24 h	GSK343	1
DRX124354	A549	24 h	OG-L002 hydrochloride	1
DRX124355	A549	24 h	PBIT	1
DRX124356	A549	24 h	5-azacytidine	1
DRX124357	A549	24 h	BIX 01294 trihydrochloride hydrate	1
DRX124358	A549	24 h	UNC1215	1
DRX124359	A549	24 h	UNC0638 hydrate	1
DRX124360	A549	24 h	(+)-JQ1	1
DRX124361	A549	24 h	GSK1210151A	1
DRX124362	A549	24 h	GSK2801	1
DRX124363	A549	24 h	3-Deazaneplanocin A hydrochloride	0.1
DRX124364	A549	24 h	GSK343	0.1
DRX124365	A549	24 h	JIB-04	0.1
DRX124366	A549	24 h	OG-L002 hydrochloride	0.1
DRX124367	A549	24 h	PBIT	0.1
DRX124368	A549	24 h	BIX 01294 trihydrochloride hydrate	0.1
DRX124369	A549	24 h	UNC1215	0.1
DRX124370	A549	24 h	UNC0638 hydrate	0.1
DRX124371	A549	24 h	(+)-JQ1	0.1
DRX124372	A549	24 h	GSK1210151A	0.1
DRX124373	A549	24 h	GSK2801	0.1
DRX124374	A549	24 h	3-Deazaneplanocin A hydrochloride	0.01
DRX124375	A549	24 h	GSK343	0.01
DRX124376	A549	24 h	JIB-04	0.01
DRX124377	A549	24 h	OG-L002 hydrochloride	0.01
DRX124378	A549	24 h	PBIT	0.01
DRX124379	A549	24 h	BIX 01294 trihydrochloride hydrate	0.01
DRX124380	A549	24 h	UNC1215	0.01
DRX124381	A549	24 h	UNC0638 hydrate	0.01
DRX124382	A549	24 h	(+)-JQ1	0.01
DRX124383	A549	24 h	GSK1210151A	0.01
DRX124384	A549	24 h	GSK2801	0.01
DRX124385	A549	48 h	DMSO	0.1
DRX124386	A549	48 h	Gefitinib	10
DRX124387	A549	48 h	Vandetanib	10
DRX124388	A549	48 h	PD 0325901	1
DRX124389	A549	48 h	Temsirolimus	1
DRX124390	A549	48 h	Etoposide	10
DRX124391	A549	48 h	Nocodazole	10
DRX124392	A549	48 h	CID 11210285 hydrochloride	10
DRX124393	A549	48 h	Droxinostat	10
DRX124394	A549	48 h	DMSO	0.1
DRX124395	A549	48 h	Gefitinib	1
DRX124396	A549	48 h	Crizotinib	1
DRX124397	A549	48 h	Vandetanib	1
DRX124398	A549	48 h	PD 0325901	0.1
DRX124399	A549	48 h	Etoposide	1
DRX124400	A549	48 h	Nocodazole	1
DRX124401	A549	48 h	Auranofin	1
DRX124402	A549	48 h	CID 11210285 hydrochloride	1
DRX124403	A549	48 h	Droxinostat	1
DRX124404	A549	48 h	CUDC 101	1
DRX124405	A549	48 h	DMSO	0.1
DRX124406	A549	48 h	Gefitinib	0.1
DRX124407	A549	48 h	Crizotinib	0.1
DRX124408	A549	48 h	Vandetanib	0.1
DRX124409	A549	48 h	PD 0325901	0.01
DRX124410	A549	48 h	Temsirolimus	0.01
DRX124411	A549	48 h	Nocodazole	0.1
DRX124412	A549	48 h	Auranofin	0.1
DRX124413	A549	48 h	CID 11210285 hydrochloride	0.1
DRX124414	A549	48 h	Droxinostat	0.1
DRX124415	A549	48 h	CUDC 101	0.1
DRX124416	A549	48 h	DMSO	0.1
DRX124417	A549	48 h	Gefitinib	0.01
DRX124418	A549	48 h	Crizotinib	0.01
DRX124419	A549	48 h	Vandetanib	0.01
DRX124420	A549	48 h	PD 0325901	0.001
DRX124421	A549	48 h	Temsirolimus	0.001
DRX124422	A549	48 h	Etoposide	0.01
DRX124423	A549	48 h	Nocodazole	0.01
DRX124424	A549	48 h	Auranofin	0.01
DRX124425	A549	48 h	CID 11210285 hydrochloride	0.01
DRX124426	A549	48 h	Droxinostat	0.01
DRX124427	A549	48 h	CUDC 101	0.01
DRX124428	A549	48 h	3-Deazaneplanocin A hydrochloride	10
DRX124429	A549	48 h	GSK343	10
DRX124430	A549	48 h	OG-L002 hydrochloride	10
DRX124431	A549	48 h	PBIT	10
DRX124432	A549	48 h	5-azacytidine	10
DRX124433	A549	48 h	UNC1215	10
DRX124434	A549	48 h	(+)-JQ1	10
DRX124435	A549	48 h	GSK1210151A	10
DRX124436	A549	48 h	GSK2801	10
DRX124437	A549	48 h	3-Deazaneplanocin A hydrochloride	1
DRX124438	A549	48 h	GSK343	1
DRX124439	A549	48 h	OG-L002 hydrochloride	1
DRX124440	A549	48 h	PBIT	1
DRX124441	A549	48 h	5-azacytidine	1
DRX124442	A549	48 h	BIX 01294 trihydrochloride hydrate	1
DRX124443	A549	48 h	UNC1215	1
DRX124444	A549	48 h	(+)-JQ1	1
DRX124445	A549	48 h	GSK1210151A	1
DRX124446	A549	48 h	GSK2801	1
DRX124447	A549	48 h	3-Deazaneplanocin A hydrochloride	0.1
DRX124448	A549	48 h	GSK343	0.1
DRX124449	A549	48 h	JIB-04	0.1
DRX124450	A549	48 h	PBIT	0.1
DRX124451	A549	48 h	5-azacytidine	0.1
DRX124452	A549	48 h	BIX 01294 trihydrochloride hydrate	0.1
DRX124453	A549	48 h	UNC1215	0.1
DRX124454	A549	48 h	UNC0638 hydrate	0.1
DRX124455	A549	48 h	(+)-JQ1	0.1
DRX124456	A549	48 h	GSK1210151A	0.1
DRX124457	A549	48 h	GSK2801	0.1
DRX124458	A549	48 h	GSK343	0.01
DRX124459	A549	48 h	JIB-04	0.01
DRX124460	A549	48 h	PBIT	0.01
DRX124461	A549	48 h	BIX 01294 trihydrochloride hydrate	0.01
DRX124462	A549	48 h	UNC1215	0.01
DRX124463	A549	48 h	UNC0638 hydrate	0.01
DRX124464	A549	48 h	(+)-JQ1	0.01
DRX124465	A549	48 h	GSK1210151A	0.01
DRX124466	A549	72 h	DMSO	0.1
DRX124467	A549	72 h	Gefitinib	10
DRX124468	A549	72 h	PD 0325901	1
DRX124469	A549	72 h	Temsirolimus	1
DRX124470	A549	72 h	Etoposide	10
DRX124471	A549	72 h	Nocodazole	10
DRX124472	A549	72 h	CID 11210285 hydrochloride	10
DRX124473	A549	72 h	Droxinostat	10
DRX124474	A549	72 h	DMSO	0.1
DRX124475	A549	72 h	Gefitinib	1
DRX124476	A549	72 h	Crizotinib	1
DRX124477	A549	72 h	Vandetanib	1
DRX124478	A549	72 h	PD 0325901	0.1
DRX124479	A549	72 h	Temsirolimus	0.1
DRX124480	A549	72 h	Etoposide	1
DRX124481	A549	72 h	Nocodazole	1
DRX124482	A549	72 h	Auranofin	1
DRX124483	A549	72 h	CID 11210285 hydrochloride	1
DRX124484	A549	72 h	Droxinostat	1
DRX124485	A549	72 h	CUDC 101	1
DRX124486	A549	72 h	DMSO	0.1
DRX124487	A549	72 h	Gefitinib	0.1
DRX124488	A549	72 h	Crizotinib	0.1
DRX124489	A549	72 h	Vandetanib	0.1
DRX124490	A549	72 h	PD 0325901	0.01
DRX124491	A549	72 h	Temsirolimus	0.01
DRX124492	A549	72 h	Etoposide	0.1
DRX124493	A549	72 h	Nocodazole	0.1
DRX124494	A549	72 h	Auranofin	0.1
DRX124495	A549	72 h	CID 11210285 hydrochloride	0.1
DRX124496	A549	72 h	Droxinostat	0.1
DRX124497	A549	72 h	CUDC 101	0.1
DRX124498	A549	72 h	DMSO	0.1
DRX124499	A549	72 h	Gefitinib	0.01
DRX124500	A549	72 h	Crizotinib	0.01
DRX124501	A549	72 h	Vandetanib	0.01
DRX124502	A549	72 h	PD 0325901	0.001
DRX124503	A549	72 h	Temsirolimus	0.001
DRX124504	A549	72 h	Etoposide	0.01
DRX124505	A549	72 h	Nocodazole	0.01
DRX124506	A549	72 h	Auranofin	0.01
DRX124507	A549	72 h	CID 11210285 hydrochloride	0.01
DRX124508	A549	72 h	Droxinostat	0.01
DRX124509	A549	72 h	CUDC 101	0.01
DRX124510	A549	72 h	3-Deazaneplanocin A hydrochloride	10
DRX124511	A549	72 h	OG-L002 hydrochloride	10
DRX124512	A549	72 h	PBIT	10
DRX124513	A549	72 h	5-azacytidine	10
DRX124514	A549	72 h	UNC1215	10
DRX124515	A549	72 h	(+)-JQ1	10
DRX124516	A549	72 h	GSK1210151A	10
DRX124517	A549	72 h	GSK2801	10
DRX124518	A549	72 h	3-Deazaneplanocin A hydrochloride	1
DRX124519	A549	72 h	GSK343	1
DRX124520	A549	72 h	OG-L002 hydrochloride	1
DRX124521	A549	72 h	PBIT	1
DRX124522	A549	72 h	5-azacytidine	1
DRX124523	A549	72 h	BIX 01294 trihydrochloride hydrate	1
DRX124524	A549	72 h	UNC1215	1
DRX124525	A549	72 h	UNC0638 hydrate	1
DRX124526	A549	72 h	(+)-JQ1	1
DRX124527	A549	72 h	GSK1210151A	1
DRX124528	A549	72 h	GSK2801	1
DRX124529	A549	72 h	3-Deazaneplanocin A hydrochloride	0.1
DRX124530	A549	72 h	GSK343	0.1
DRX124531	A549	72 h	PBIT	0.1
DRX124532	A549	72 h	5-azacytidine	0.1
DRX124533	A549	72 h	BIX 01294 trihydrochloride hydrate	0.1
DRX124534	A549	72 h	UNC1215	0.1
DRX124535	A549	72 h	UNC0638 hydrate	0.1
DRX124536	A549	72 h	(+)-JQ1	0.1
DRX124537	A549	72 h	GSK1210151A	0.1
DRX124538	A549	72 h	GSK2801	0.1
DRX124539	A549	72 h	3-Deazaneplanocin A hydrochloride	0.01
DRX124540	A549	72 h	GSK343	0.01
DRX124541	A549	72 h	JIB-04	0.01
DRX124542	A549	72 h	OG-L002 hydrochloride	0.01
DRX124543	A549	72 h	PBIT	0.01
DRX124544	A549	72 h	5-azacytidine	0.01
DRX124545	A549	72 h	BIX 01294 trihydrochloride hydrate	0.01
DRX124546	A549	72 h	UNC1215	0.01
DRX124547	A549	72 h	UNC0638 hydrate	0.01
DRX124548	A549	72 h	(+)-JQ1	0.01
DRX124549	A549	72 h	GSK1210151A	0.01
DRX124550	A549	72 h	GSK2801	0.01
DRX124551	II-18	24 h	DMSO	0.1
DRX124552	II-18	24 h	Gefitinib	10
DRX124553	II-18	24 h	PD 0325901	1
DRX124554	II-18	24 h	Temsirolimus	1
DRX124555	II-18	24 h	Etoposide	10
DRX124556	II-18	24 h	Nocodazole	10
DRX124557	II-18	24 h	CID 11210285 hydrochloride	10
DRX124558	II-18	24 h	Droxinostat	10
DRX124559	II-18	24 h	Gefitinib	1
DRX124560	II-18	24 h	Crizotinib	1
DRX124561	II-18	24 h	PD 0325901	0.1
DRX124562	II-18	24 h	Temsirolimus	0.1
DRX124563	II-18	24 h	Etoposide	1
DRX124564	II-18	24 h	Nocodazole	1
DRX124565	II-18	24 h	Auranofin	1
DRX124566	II-18	24 h	CID 11210285 hydrochloride	1
DRX124567	II-18	24 h	Droxinostat	1
DRX124568	A549	24 h	DMSO	0.1
DRX124569	II-18	24 h	Gefitinib	0.1
DRX124570	II-18	24 h	Crizotinib	0.1
DRX124571	II-18	24 h	Vandetanib	0.1
DRX124572	II-18	24 h	PD 0325901	0.01
DRX124573	II-18	24 h	Temsirolimus	0.01
DRX124574	II-18	24 h	Etoposide	0.1
DRX124575	II-18	24 h	Nocodazole	0.1
DRX124576	II-18	24 h	Auranofin	0.1
DRX124577	II-18	24 h	CID 11210285 hydrochloride	0.1
DRX124578	II-18	24 h	Droxinostat	0.1
DRX124579	II-18	24 h	CUDC 101	0.1
DRX124580	II-18	24 h	DMSO	0.1
DRX124581	II-18	24 h	Gefitinib	0.01
DRX124582	II-18	24 h	Vandetanib	0.01
DRX124583	II-18	24 h	Temsirolimus	0.001
DRX124584	II-18	24 h	Etoposide	0.01
DRX124585	II-18	24 h	Nocodazole	0.01
DRX124586	II-18	24 h	Auranofin	0.01
DRX124587	II-18	24 h	CID 11210285 hydrochloride	0.01
DRX124588	II-18	24 h	Droxinostat	0.01
DRX124589	II-18	24 h	CUDC 101	0.01
DRX124590	II-18	24 h	3-Deazaneplanocin A hydrochloride	10
DRX124591	II-18	24 h	GSK343	10
DRX124592	II-18	24 h	OG-L002 hydrochloride	10
DRX124593	II-18	24 h	PBIT	10
DRX124594	II-18	24 h	5-azacytidine	10
DRX124595	II-18	24 h	UNC1215	10
DRX124596	II-18	24 h	GSK1210151A	10
DRX124597	II-18	24 h	GSK2801	10
DRX124598	II-18	24 h	3-Deazaneplanocin A hydrochloride	1
DRX124599	II-18	24 h	GSK343	1
DRX124600	II-18	24 h	JIB-04	1
DRX124601	II-18	24 h	PBIT	1
DRX124602	II-18	24 h	5-azacytidine	1
DRX124603	II-18	24 h	BIX 01294 trihydrochloride hydrate	1
DRX124604	II-18	24 h	UNC0638 hydrate	1
DRX124605	II-18	24 h	(+)-JQ1	1
DRX124606	II-18	24 h	GSK1210151A	1
DRX124607	II-18	24 h	GSK2801	1
DRX124608	II-18	24 h	3-Deazaneplanocin A hydrochloride	0.1
DRX124609	II-18	24 h	GSK343	0.1
DRX124610	II-18	24 h	JIB-04	0.1
DRX124611	II-18	24 h	PBIT	0.1
DRX124612	II-18	24 h	5-azacytidine	0.1
DRX124613	II-18	24 h	BIX 01294 trihydrochloride hydrate	0.1
DRX124614	II-18	24 h	UNC1215	0.1
DRX124615	II-18	24 h	UNC0638 hydrate	0.1
DRX124616	II-18	24 h	(+)-JQ1	0.1
DRX124617	II-18	24 h	GSK1210151A	0.1
DRX124618	II-18	24 h	GSK2801	0.1
DRX124619	II-18	24 h	3-Deazaneplanocin A hydrochloride	0.01
DRX124620	II-18	24 h	GSK343	0.01
DRX124621	II-18	24 h	JIB-04	0.01
DRX124622	II-18	24 h	OG-L002 hydrochloride	0.01
DRX124623	II-18	24 h	PBIT	0.01
DRX124624	II-18	24 h	5-azacytidine	0.01
DRX124625	II-18	24 h	BIX 01294 trihydrochloride hydrate	0.01
DRX124626	II-18	24 h	UNC1215	0.01
DRX124627	II-18	24 h	UNC0638 hydrate	0.01
DRX124628	II-18	24 h	(+)-JQ1	0.01
DRX124629	II-18	24 h	GSK1210151A	0.01
DRX124630	II-18	24 h	GSK2801	0.01
DRX124631	II-18	48 h	DMSO	0.1
DRX124632	II-18	48 h	Gefitinib	10
DRX124633	II-18	48 h	PD 0325901	1
DRX124634	II-18	48 h	Temsirolimus	1
DRX124635	II-18	48 h	Etoposide	10
DRX124636	II-18	48 h	Nocodazole	10
DRX124637	II-18	48 h	CID 11210285 hydrochloride	10
DRX124638	II-18	48 h	Droxinostat	10
DRX124639	II-18	48 h	DMSO	0.1
DRX124640	II-18	48 h	Crizotinib	1
DRX124641	II-18	48 h	Vandetanib	1
DRX124642	II-18	48 h	PD 0325901	0.1
DRX124643	II-18	48 h	Temsirolimus	0.1
DRX124644	II-18	48 h	Etoposide	1
DRX124645	II-18	48 h	Nocodazole	1
DRX124646	II-18	48 h	CID 11210285 hydrochloride	1
DRX124647	II-18	48 h	Droxinostat	1
DRX124648	A549	48 h	DMSO	0.1
DRX124649	II-18	48 h	Gefitinib	0.1
DRX124650	II-18	48 h	Crizotinib	0.1
DRX124651	II-18	48 h	Vandetanib	0.1
DRX124652	II-18	48 h	PD 0325901	0.01
DRX124653	II-18	48 h	Temsirolimus	0.01
DRX124654	II-18	48 h	Etoposide	0.1
DRX124655	II-18	48 h	Nocodazole	0.1
DRX124656	II-18	48 h	CID 11210285 hydrochloride	0.1
DRX124657	II-18	48 h	Droxinostat	0.1
DRX124658	II-18	48 h	CUDC 101	0.1
DRX124659	II-18	48 h	DMSO	0.1
DRX124660	II-18	48 h	Gefitinib	0.01
DRX124661	II-18	48 h	Crizotinib	0.01
DRX124662	II-18	48 h	Vandetanib	0.01
DRX124663	II-18	48 h	PD 0325901	0.001
DRX124664	II-18	48 h	Temsirolimus	0.001
DRX124665	II-18	48 h	Etoposide	0.01
DRX124666	II-18	48 h	Nocodazole	0.01
DRX124667	II-18	48 h	Auranofin	0.01
DRX124668	II-18	48 h	CID 11210285 hydrochloride	0.01
DRX124669	II-18	48 h	Droxinostat	0.01
DRX124670	II-18	48 h	CUDC 101	0.01
DRX124671	II-18	48 h	3-Deazaneplanocin A hydrochloride	10
DRX124672	II-18	48 h	GSK343	10
DRX124673	II-18	48 h	OG-L002 hydrochloride	10
DRX124674	II-18	48 h	PBIT	10
DRX124675	II-18	48 h	5-azacytidine	10
DRX124676	II-18	48 h	UNC1215	10
DRX124677	II-18	48 h	(+)-JQ1	10
DRX124678	II-18	48 h	GSK1210151A	10
DRX124679	II-18	48 h	GSK2801	10
DRX124680	II-18	48 h	3-Deazaneplanocin A hydrochloride	1
DRX124681	II-18	48 h	GSK343	1
DRX124682	II-18	48 h	JIB-04	1
DRX124683	II-18	48 h	OG-L002 hydrochloride	1
DRX124684	II-18	48 h	PBIT	1
DRX124685	II-18	48 h	5-azacytidine	1
DRX124686	II-18	48 h	BIX 01294 trihydrochloride hydrate	1
DRX124687	II-18	48 h	UNC1215	1
DRX124688	II-18	48 h	UNC0638 hydrate	1
DRX124689	II-18	48 h	(+)-JQ1	1
DRX124690	II-18	48 h	GSK1210151A	1
DRX124691	II-18	48 h	GSK2801	1
DRX124692	II-18	48 h	3-Deazaneplanocin A hydrochloride	0.1
DRX124693	II-18	48 h	GSK343	0.1
DRX124694	II-18	48 h	JIB-04	0.1
DRX124695	II-18	48 h	PBIT	0.1
DRX124696	II-18	48 h	5-azacytidine	0.1
DRX124697	II-18	48 h	BIX 01294 trihydrochloride hydrate	0.1
DRX124698	II-18	48 h	UNC1215	0.1
DRX124699	II-18	48 h	UNC0638 hydrate	0.1
DRX124700	II-18	48 h	(+)-JQ1	0.1
DRX124701	II-18	48 h	GSK1210151A	0.1
DRX124702	II-18	48 h	GSK2801	0.1
DRX124703	II-18	48 h	GSK343	0.01
DRX124704	II-18	48 h	JIB-04	0.01
DRX124705	II-18	48 h	OG-L002 hydrochloride	0.01
DRX124706	II-18	48 h	PBIT	0.01
DRX124707	II-18	48 h	BIX 01294 trihydrochloride hydrate	0.01
DRX124708	II-18	48 h	UNC1215	0.01
DRX124709	II-18	48 h	UNC0638 hydrate	0.01
DRX124710	II-18	48 h	(+)-JQ1	0.01
DRX124711	II-18	48 h	GSK1210151A	0.01
DRX124712	II-18	48 h	GSK2801	0.01
DRX124713	II-18	72 h	DMSO	0.1
DRX124714	II-18	72 h	PD 0325901	1
DRX124715	II-18	72 h	Temsirolimus	1
DRX124716	II-18	72 h	Nocodazole	10
DRX124717	II-18	72 h	Droxinostat	10
DRX124718	II-18	72 h	DMSO	0.1
DRX124719	II-18	72 h	Crizotinib	1
DRX124720	II-18	72 h	PD 0325901	0.1
DRX124721	II-18	72 h	Etoposide	1
DRX124722	II-18	72 h	Nocodazole	1
DRX124723	II-18	72 h	Auranofin	1
DRX124724	II-18	72 h	CID 11210285 hydrochloride	1
DRX124725	II-18	72 h	Droxinostat	1
DRX124726	A549	72 h	DMSO	0.1
DRX124727	II-18	72 h	Gefitinib	0.1
DRX124728	II-18	72 h	Crizotinib	0.1
DRX124729	II-18	72 h	Vandetanib	0.1
DRX124730	II-18	72 h	PD 0325901	0.01
DRX124731	II-18	72 h	Temsirolimus	0.01
DRX124732	II-18	72 h	Etoposide	0.1
DRX124733	II-18	72 h	Nocodazole	0.1
DRX124734	II-18	72 h	Auranofin	0.1
DRX124735	II-18	72 h	CID 11210285 hydrochloride	0.1
DRX124736	II-18	72 h	Droxinostat	0.1
DRX124737	II-18	72 h	CUDC 101	0.1
DRX124738	II-18	72 h	DMSO	0.1
DRX124739	II-18	72 h	Gefitinib	0.01
DRX124740	II-18	72 h	Crizotinib	0.01
DRX124741	II-18	72 h	Vandetanib	0.01
DRX124742	II-18	72 h	PD 0325901	0.001
DRX124743	II-18	72 h	Temsirolimus	0.001
DRX124744	II-18	72 h	Etoposide	0.01
DRX124745	II-18	72 h	Nocodazole	0.01
DRX124746	II-18	72 h	Auranofin	0.01
DRX124747	II-18	72 h	Droxinostat	0.01
DRX124748	II-18	72 h	CUDC 101	0.01
DRX124749	II-18	72 h	3-Deazaneplanocin A hydrochloride	10
DRX124750	II-18	72 h	GSK343	10
DRX124751	II-18	72 h	PBIT	10
DRX124752	II-18	72 h	UNC1215	10
DRX124753	II-18	72 h	GSK2801	10
DRX124754	II-18	72 h	3-Deazaneplanocin A hydrochloride	1
DRX124755	II-18	72 h	GSK343	1
DRX124756	II-18	72 h	JIB-04	1
DRX124757	II-18	72 h	OG-L002 hydrochloride	1
DRX124758	II-18	72 h	PBIT	1
DRX124759	II-18	72 h	5-azacytidine	1
DRX124760	II-18	72 h	BIX 01294 trihydrochloride hydrate	1
DRX124761	II-18	72 h	UNC1215	1
DRX124762	II-18	72 h	UNC0638 hydrate	1
DRX124763	II-18	72 h	GSK1210151A	1
DRX124764	II-18	72 h	GSK2801	1
DRX124765	II-18	72 h	3-Deazaneplanocin A hydrochloride	0.1
DRX124766	II-18	72 h	GSK343	0.1
DRX124767	II-18	72 h	JIB-04	0.1
DRX124768	II-18	72 h	PBIT	0.1
DRX124769	II-18	72 h	5-azacytidine	0.1
DRX124770	II-18	72 h	BIX 01294 trihydrochloride hydrate	0.1
DRX124771	II-18	72 h	UNC1215	0.1
DRX124772	II-18	72 h	UNC0638 hydrate	0.1
DRX124773	II-18	72 h	(+)-JQ1	0.1
DRX124774	II-18	72 h	GSK1210151A	0.1
DRX124775	II-18	72 h	GSK2801	0.1
DRX124776	II-18	72 h	GSK343	0.01
DRX124777	II-18	72 h	JIB-04	0.01
DRX124778	II-18	72 h	OG-L002 hydrochloride	0.01
DRX124779	II-18	72 h	PBIT	0.01
DRX124780	II-18	72 h	BIX 01294 trihydrochloride hydrate	0.01
DRX124781	II-18	72 h	UNC1215	0.01
DRX124782	II-18	72 h	UNC0638 hydrate	0.01
DRX124783	II-18	72 h	GSK1210151A	0.01
DRX124784	II-18	72 h	GSK2801	0.01
DRX124785	H2347	24 h	DMSO	0.1
DRX124786	H2347	24 h	Gefitinib	10
DRX124787	H2347	24 h	Crizotinib	10
DRX124788	H2347	24 h	Vandetanib	10
DRX124789	H2347	24 h	PD 0325901	1
DRX124790	H2347	24 h	Temsirolimus	1
DRX124791	H2347	24 h	Etoposide	10
DRX124792	H2347	24 h	Nocodazole	10
DRX124793	H2347	24 h	CID 11210285 hydrochloride	10
DRX124794	H2347	24 h	Droxinostat	10
DRX124795	H2347	24 h	CUDC 101	10
DRX124796	H2347	24 h	DMSO	0.1
DRX124797	H2347	24 h	Crizotinib	1
DRX124798	H2347	24 h	Vandetanib	1
DRX124799	H2347	24 h	Etoposide	1
DRX124800	H2347	24 h	Nocodazole	1
DRX124801	H2347	24 h	Auranofin	1
DRX124802	H2347	24 h	CID 11210285 hydrochloride	1
DRX124803	A549	24 h	DMSO	0.1
DRX124804	H2347	24 h	Gefitinib	0.1
DRX124805	H2347	24 h	Vandetanib	0.1
DRX124806	H2347	24 h	PD 0325901	0.01
DRX124807	H2347	24 h	Temsirolimus	0.01
DRX124808	H2347	24 h	Etoposide	0.1
DRX124809	H2347	24 h	Nocodazole	0.1
DRX124810	H2347	24 h	Auranofin	0.1
DRX124811	H2347	24 h	Droxinostat	0.1
DRX124812	H2347	24 h	CUDC 101	0.1
DRX124813	H2347	24 h	DMSO	0.1
DRX124814	H2347	24 h	Gefitinib	0.01
DRX124815	H2347	24 h	Crizotinib	0.01
DRX124816	H2347	24 h	PD 0325901	0.001
DRX124817	H2347	24 h	Temsirolimus	0.001
DRX124818	H2347	24 h	Etoposide	0.01
DRX124819	H2347	24 h	Nocodazole	0.01
DRX124820	H2347	24 h	Auranofin	0.01
DRX124821	H2347	24 h	CID 11210285 hydrochloride	0.01
DRX124822	H2347	24 h	Droxinostat	0.01
DRX124823	H2347	24 h	CUDC 101	0.01
DRX124824	H2347	24 h	3-Deazaneplanocin A hydrochloride	10
DRX124825	H2347	24 h	GSK343	10
DRX124826	H2347	24 h	OG-L002 hydrochloride	10
DRX124827	H2347	24 h	PBIT	10
DRX124828	H2347	24 h	5-azacytidine	10
DRX124829	H2347	24 h	UNC1215	10
DRX124830	H2347	24 h	(+)-JQ1	10
DRX124831	H2347	24 h	GSK1210151A	10
DRX124832	H2347	24 h	GSK2801	10
DRX124833	H2347	24 h	3-Deazaneplanocin A hydrochloride	1
DRX124834	H2347	24 h	GSK343	1
DRX124835	H2347	24 h	JIB-04	1
DRX124836	H2347	24 h	OG-L002 hydrochloride	1
DRX124837	H2347	24 h	PBIT	1
DRX124838	H2347	24 h	5-azacytidine	1
DRX124839	H2347	24 h	BIX 01294 trihydrochloride hydrate	1
DRX124840	H2347	24 h	UNC1215	1
DRX124841	H2347	24 h	UNC0638 hydrate	1
DRX124842	H2347	24 h	(+)-JQ1	1
DRX124843	H2347	24 h	GSK1210151A	1
DRX124844	H2347	24 h	GSK2801	1
DRX124845	H2347	24 h	3-Deazaneplanocin A hydrochloride	0.1
DRX124846	H2347	24 h	GSK343	0.1
DRX124847	H2347	24 h	JIB-04	0.1
DRX124848	H2347	24 h	OG-L002 hydrochloride	0.1
DRX124849	H2347	24 h	5-azacytidine	0.1
DRX124850	H2347	24 h	BIX 01294 trihydrochloride hydrate	0.1
DRX124851	H2347	24 h	UNC1215	0.1
DRX124852	H2347	24 h	UNC0638 hydrate	0.1
DRX124853	H2347	24 h	GSK1210151A	0.1
DRX124854	H2347	24 h	3-Deazaneplanocin A hydrochloride	0.01
DRX124855	H2347	24 h	GSK343	0.01
DRX124856	H2347	24 h	JIB-04	0.01
DRX124857	H2347	24 h	OG-L002 hydrochloride	0.01
DRX124858	H2347	24 h	PBIT	0.01
DRX124859	H2347	24 h	BIX 01294 trihydrochloride hydrate	0.01
DRX124860	H2347	24 h	UNC1215	0.01
DRX124861	H2347	24 h	UNC0638 hydrate	0.01
DRX124862	H2347	24 h	(+)-JQ1	0.01
DRX124863	H2347	24 h	GSK1210151A	0.01
DRX124864	H2347	24 h	GSK2801	0.01
DRX124865	H2347	48 h	DMSO	0.1
DRX124866	H2347	48 h	Gefitinib	10
DRX124867	H2347	48 h	Vandetanib	10
DRX124868	H2347	48 h	PD 0325901	1
DRX124869	H2347	48 h	Temsirolimus	1
DRX124870	H2347	48 h	Etoposide	10
DRX124871	H2347	48 h	Nocodazole	10
DRX124872	H2347	48 h	CID 11210285 hydrochloride	10
DRX124873	H2347	48 h	Droxinostat	10
DRX124874	H2347	48 h	DMSO	0.1
DRX124875	H2347	48 h	Gefitinib	1
DRX124876	H2347	48 h	Crizotinib	1
DRX124877	H2347	48 h	Vandetanib	1
DRX124878	H2347	48 h	PD 0325901	0.1
DRX124879	H2347	48 h	Temsirolimus	0.1
DRX124880	H2347	48 h	Etoposide	1
DRX124881	H2347	48 h	Nocodazole	1
DRX124882	H2347	48 h	CID 11210285 hydrochloride	1
DRX124883	H2347	48 h	Droxinostat	1
DRX124884	A549	48 h	DMSO	0.1
DRX124885	H2347	48 h	Gefitinib	0.1
DRX124886	H2347	48 h	Crizotinib	0.1
DRX124887	H2347	48 h	Vandetanib	0.1
DRX124888	H2347	48 h	PD 0325901	0.01
DRX124889	H2347	48 h	Temsirolimus	0.01
DRX124890	H2347	48 h	Etoposide	0.1
DRX124891	H2347	48 h	Nocodazole	0.1
DRX124892	H2347	48 h	Auranofin	0.1
DRX124893	H2347	48 h	CID 11210285 hydrochloride	0.1
DRX124894	H2347	48 h	Droxinostat	0.1
DRX124895	H2347	48 h	CUDC 101	0.1
DRX124896	H2347	48 h	DMSO	0.1
DRX124897	H2347	48 h	Gefitinib	0.01
DRX124898	H2347	48 h	Crizotinib	0.01
DRX124899	H2347	48 h	Vandetanib	0.01
DRX124900	H2347	48 h	PD 0325901	0.001
DRX124901	H2347	48 h	Temsirolimus	0.001
DRX124902	H2347	48 h	Etoposide	0.01
DRX124903	H2347	48 h	Nocodazole	0.01
DRX124904	H2347	48 h	Auranofin	0.01
DRX124905	H2347	48 h	Droxinostat	0.01
DRX124906	H2347	48 h	CUDC 101	0.01
DRX124907	H2347	48 h	3-Deazaneplanocin A hydrochloride	10
DRX124908	H2347	48 h	GSK343	10
DRX124909	H2347	48 h	OG-L002 hydrochloride	10
DRX124910	H2347	48 h	PBIT	10
DRX124911	H2347	48 h	5-azacytidine	10
DRX124912	H2347	48 h	UNC1215	10
DRX124913	H2347	48 h	(+)-JQ1	10
DRX124914	H2347	48 h	GSK1210151A	10
DRX124915	H2347	48 h	GSK2801	10
DRX124916	H2347	48 h	3-Deazaneplanocin A hydrochloride	1
DRX124917	H2347	48 h	GSK343	1
DRX124918	H2347	48 h	JIB-04	1
DRX124919	H2347	48 h	OG-L002 hydrochloride	1
DRX124920	H2347	48 h	PBIT	1
DRX124921	H2347	48 h	5-azacytidine	1
DRX124922	H2347	48 h	BIX 01294 trihydrochloride hydrate	1
DRX124923	H2347	48 h	UNC1215	1
DRX124924	H2347	48 h	UNC0638 hydrate	1
DRX124925	H2347	48 h	(+)-JQ1	1
DRX124926	H2347	48 h	GSK1210151A	1
DRX124927	H2347	48 h	GSK2801	1
DRX124928	H2347	48 h	3-Deazaneplanocin A hydrochloride	0.1
DRX124929	H2347	48 h	GSK343	0.1
DRX124930	H2347	48 h	JIB-04	0.1
DRX124931	H2347	48 h	PBIT	0.1
DRX124932	H2347	48 h	5-azacytidine	0.1
DRX124933	H2347	48 h	BIX 01294 trihydrochloride hydrate	0.1
DRX124934	H2347	48 h	UNC1215	0.1
DRX124935	H2347	48 h	UNC0638 hydrate	0.1
DRX124936	H2347	48 h	(+)-JQ1	0.1
DRX124937	H2347	48 h	GSK1210151A	0.1
DRX124938	H2347	48 h	GSK2801	0.1
DRX124939	H2347	48 h	3-Deazaneplanocin A hydrochloride	0.01
DRX124940	H2347	48 h	GSK343	0.01
DRX124941	H2347	48 h	JIB-04	0.01
DRX124942	H2347	48 h	OG-L002 hydrochloride	0.01
DRX124943	H2347	48 h	PBIT	0.01
DRX124944	H2347	48 h	5-azacytidine	0.01
DRX124945	H2347	48 h	BIX 01294 trihydrochloride hydrate	0.01
DRX124946	H2347	48 h	UNC1215	0.01
DRX124947	H2347	48 h	UNC0638 hydrate	0.01
DRX124948	H2347	48 h	(+)-JQ1	0.01
DRX124949	H2347	48 h	GSK1210151A	0.01
DRX124950	H2347	48 h	GSK2801	0.01
DRX124951	H2347	72 h	DMSO	0.1
DRX124952	H2347	72 h	Gefitinib	10
DRX124953	H2347	72 h	Vandetanib	10
DRX124954	H2347	72 h	PD 0325901	1
DRX124955	H2347	72 h	Temsirolimus	1
DRX124956	H2347	72 h	Etoposide	10
DRX124957	H2347	72 h	Nocodazole	10
DRX124958	H2347	72 h	CID 11210285 hydrochloride	10
DRX124959	H2347	72 h	DMSO	0.1
DRX124960	H2347	72 h	Gefitinib	1
DRX124961	H2347	72 h	Crizotinib	1
DRX124962	H2347	72 h	Vandetanib	1
DRX124963	H2347	72 h	PD 0325901	0.1
DRX124964	H2347	72 h	Temsirolimus	0.1
DRX124965	H2347	72 h	Etoposide	1
DRX124966	H2347	72 h	Nocodazole	1
DRX124967	H2347	72 h	Auranofin	1
DRX124968	H2347	72 h	CID 11210285 hydrochloride	1
DRX124969	H2347	72 h	Droxinostat	1
DRX124970	A549	72 h	DMSO	0.1
DRX124971	H2347	72 h	Gefitinib	0.1
DRX124972	H2347	72 h	Crizotinib	0.1
DRX124973	H2347	72 h	Vandetanib	0.1
DRX124974	H2347	72 h	Temsirolimus	0.01
DRX124975	H2347	72 h	Etoposide	0.1
DRX124976	H2347	72 h	Nocodazole	0.1
DRX124977	H2347	72 h	Auranofin	0.1
DRX124978	H2347	72 h	CID 11210285 hydrochloride	0.1
DRX124979	H2347	72 h	Droxinostat	0.1
DRX124980	H2347	72 h	CUDC 101	0.1
DRX124981	H2347	72 h	DMSO	0.1
DRX124982	H2347	72 h	Gefitinib	0.01
DRX124983	H2347	72 h	Crizotinib	0.01
DRX124984	H2347	72 h	Vandetanib	0.01
DRX124985	H2347	72 h	PD 0325901	0.001
DRX124986	H2347	72 h	Temsirolimus	0.001
DRX124987	H2347	72 h	Etoposide	0.01
DRX124988	H2347	72 h	Nocodazole	0.01
DRX124989	H2347	72 h	Auranofin	0.01
DRX124990	H2347	72 h	CID 11210285 hydrochloride	0.01
DRX124991	H2347	72 h	Droxinostat	0.01
DRX124992	H2347	72 h	CUDC 101	0.01
DRX124993	H2347	72 h	3-Deazaneplanocin A hydrochloride	10
DRX124994	H2347	72 h	GSK343	10
DRX124995	H2347	72 h	OG-L002 hydrochloride	10
DRX124996	H2347	72 h	PBIT	10
DRX124997	H2347	72 h	5-azacytidine	10
DRX124998	H2347	72 h	UNC1215	10
DRX124999	H2347	72 h	GSK1210151A	10
DRX125000	H2347	72 h	GSK2801	10
DRX125001	H2347	72 h	3-Deazaneplanocin A hydrochloride	1
DRX125002	H2347	72 h	GSK343	1
DRX125003	H2347	72 h	JIB-04	1
DRX125004	H2347	72 h	OG-L002 hydrochloride	1
DRX125005	H2347	72 h	PBIT	1
DRX125006	H2347	72 h	5-azacytidine	1
DRX125007	H2347	72 h	BIX 01294 trihydrochloride hydrate	1
DRX125008	H2347	72 h	UNC1215	1
DRX125009	H2347	72 h	UNC0638 hydrate	1
DRX125010	H2347	72 h	(+)-JQ1	1
DRX125011	H2347	72 h	GSK1210151A	1
DRX125012	H2347	72 h	GSK2801	1
DRX125013	H2347	72 h	3-Deazaneplanocin A hydrochloride	0.1
DRX125014	H2347	72 h	GSK343	0.1
DRX125015	H2347	72 h	JIB-04	0.1
DRX125016	H2347	72 h	OG-L002 hydrochloride	0.1
DRX125017	H2347	72 h	PBIT	0.1
DRX125018	H2347	72 h	5-azacytidine	0.1
DRX125019	H2347	72 h	BIX 01294 trihydrochloride hydrate	0.1
DRX125020	H2347	72 h	(+)-JQ1	0.1
DRX125021	H2347	72 h	GSK2801	0.1
DRX125022	H2347	72 h	3-Deazaneplanocin A hydrochloride	0.01
DRX125023	H2347	72 h	GSK343	0.01
DRX125024	H2347	72 h	JIB-04	0.01
DRX125025	H2347	72 h	PBIT	0.01
DRX125026	H2347	72 h	5-azacytidine	0.01
DRX125027	H2347	72 h	BIX 01294 trihydrochloride hydrate	0.01
DRX125028	H2347	72 h	UNC1215	0.01
DRX125029	H2347	72 h	UNC0638 hydrate	0.01
DRX125030	H2347	72 h	(+)-JQ1	0.01
DRX125031	H2347	72 h	GSK1210151A	0.01
DRX125032	H2347	72 h	GSK2801	0.01
DRX125033	H1299	24 h	DMSO	0.1
DRX125034	H1299	24 h	Gefitinib	10
DRX125035	H1299	24 h	Vandetanib	10
DRX125036	H1299	24 h	PD 0325901	1
DRX125037	H1299	24 h	Temsirolimus	1
DRX125038	H1299	24 h	Etoposide	10
DRX125039	H1299	24 h	CID 11210285 hydrochloride	10
DRX125040	H1299	24 h	Droxinostat	10
DRX125041	H1299	24 h	CUDC 101	10
DRX125042	H1299	24 h	DMSO	0.1
DRX125043	H1299	24 h	Gefitinib	1
DRX125044	H1299	24 h	Crizotinib	1
DRX125045	H1299	24 h	Vandetanib	1
DRX125046	H1299	24 h	PD 0325901	0.1
DRX125047	H1299	24 h	Temsirolimus	0.1
DRX125048	H1299	24 h	Etoposide	1
DRX125049	H1299	24 h	Nocodazole	1
DRX125050	H1299	24 h	CID 11210285 hydrochloride	1
DRX125051	H1299	24 h	Droxinostat	1
DRX125052	H1299	24 h	CUDC 101	1
DRX125053	A549	24 h	DMSO	0.1
DRX125054	H1299	24 h	Gefitinib	0.1
DRX125055	H1299	24 h	Crizotinib	0.1
DRX125056	H1299	24 h	Vandetanib	0.1
DRX125057	H1299	24 h	PD 0325901	0.01
DRX125058	H1299	24 h	Temsirolimus	0.01
DRX125059	H1299	24 h	Etoposide	0.1
DRX125060	H1299	24 h	Nocodazole	0.1
DRX125061	H1299	24 h	Auranofin	0.1
DRX125062	H1299	24 h	CID 11210285 hydrochloride	0.1
DRX125063	H1299	24 h	Droxinostat	0.1
DRX125064	H1299	24 h	CUDC 101	0.1
DRX125065	H1299	24 h	DMSO	0.1
DRX125066	H1299	24 h	Gefitinib	0.01
DRX125067	H1299	24 h	Crizotinib	0.01
DRX125068	H1299	24 h	Vandetanib	0.01
DRX125069	H1299	24 h	PD 0325901	0.001
DRX125070	H1299	24 h	Temsirolimus	0.001
DRX125071	H1299	24 h	Etoposide	0.01
DRX125072	H1299	24 h	Nocodazole	0.01
DRX125073	H1299	24 h	Auranofin	0.01
DRX125074	H1299	24 h	CID 11210285 hydrochloride	0.01
DRX125075	H1299	24 h	Droxinostat	0.01
DRX125076	H1299	24 h	CUDC 101	0.01
DRX125077	H1299	24 h	3-Deazaneplanocin A hydrochloride	10
DRX125078	H1299	24 h	GSK343	10
DRX125079	H1299	24 h	OG-L002 hydrochloride	10
DRX125080	H1299	24 h	PBIT	10
DRX125081	H1299	24 h	5-azacytidine	10
DRX125082	H1299	24 h	UNC1215	10
DRX125083	H1299	24 h	(+)-JQ1	10
DRX125084	H1299	24 h	GSK1210151A	10
DRX125085	H1299	24 h	GSK2801	10
DRX125086	H1299	24 h	3-Deazaneplanocin A hydrochloride	1
DRX125087	H1299	24 h	GSK343	1
DRX125088	H1299	24 h	JIB-04	1
DRX125089	H1299	24 h	OG-L002 hydrochloride	1
DRX125090	H1299	24 h	PBIT	1
DRX125091	H1299	24 h	5-azacytidine	1
DRX125092	H1299	24 h	BIX 01294 trihydrochloride hydrate	1
DRX125093	H1299	24 h	UNC1215	1
DRX125094	H1299	24 h	UNC0638 hydrate	1
DRX125095	H1299	24 h	(+)-JQ1	1
DRX125096	H1299	24 h	GSK1210151A	1
DRX125097	H1299	24 h	GSK2801	1
DRX125098	H1299	24 h	3-Deazaneplanocin A hydrochloride	0.1
DRX125099	H1299	24 h	GSK343	0.1
DRX125100	H1299	24 h	JIB-04	0.1
DRX125101	H1299	24 h	PBIT	0.1
DRX125102	H1299	24 h	5-azacytidine	0.1
DRX125103	H1299	24 h	BIX 01294 trihydrochloride hydrate	0.1
DRX125104	H1299	24 h	UNC1215	0.1
DRX125105	H1299	24 h	UNC0638 hydrate	0.1
DRX125106	H1299	24 h	(+)-JQ1	0.1
DRX125107	H1299	24 h	GSK1210151A	0.1
DRX125108	H1299	24 h	GSK2801	0.1
DRX125109	H1299	24 h	3-Deazaneplanocin A hydrochloride	0.01
DRX125110	H1299	24 h	GSK343	0.01
DRX125111	H1299	24 h	JIB-04	0.01
DRX125112	H1299	24 h	OG-L002 hydrochloride	0.01
DRX125113	H1299	24 h	PBIT	0.01
DRX125114	H1299	24 h	5-azacytidine	0.01
DRX125115	H1299	24 h	BIX 01294 trihydrochloride hydrate	0.01
DRX125116	H1299	24 h	UNC1215	0.01
DRX125117	H1299	24 h	UNC0638 hydrate	0.01
DRX125118	H1299	24 h	(+)-JQ1	0.01
DRX125119	H1299	24 h	GSK1210151A	0.01
DRX125120	H1299	24 h	GSK2801	0.01
DRX125121	H1299	48 h	DMSO	0.1
DRX125122	H1299	48 h	Gefitinib	10
DRX125123	H1299	48 h	PD 0325901	1
DRX125124	H1299	48 h	Temsirolimus	1
DRX125125	H1299	48 h	Etoposide	10
DRX125126	H1299	48 h	Nocodazole	10
DRX125127	H1299	48 h	CID 11210285 hydrochloride	10
DRX125128	H1299	48 h	Droxinostat	10
DRX125129	H1299	48 h	DMSO	0.1
DRX125130	H1299	48 h	Gefitinib	1
DRX125131	H1299	48 h	Crizotinib	1
DRX125132	H1299	48 h	Vandetanib	1
DRX125133	H1299	48 h	PD 0325901	0.1
DRX125134	H1299	48 h	Temsirolimus	0.1
DRX125135	H1299	48 h	Etoposide	1
DRX125136	H1299	48 h	CID 11210285 hydrochloride	1
DRX125137	H1299	48 h	Droxinostat	1
DRX125138	H1299	48 h	CUDC 101	1
DRX125139	A549	48 h	DMSO	0.1
DRX125140	H1299	48 h	Gefitinib	0.1
DRX125141	H1299	48 h	Crizotinib	0.1
DRX125142	H1299	48 h	Vandetanib	0.1
DRX125143	H1299	48 h	PD 0325901	0.01
DRX125144	H1299	48 h	Temsirolimus	0.01
DRX125145	H1299	48 h	Etoposide	0.1
DRX125146	H1299	48 h	Nocodazole	0.1
DRX125147	H1299	48 h	Auranofin	0.1
DRX125148	H1299	48 h	CID 11210285 hydrochloride	0.1
DRX125149	H1299	48 h	Droxinostat	0.1
DRX125150	H1299	48 h	CUDC 101	0.1
DRX125151	H1299	48 h	DMSO	0.1
DRX125152	H1299	48 h	Gefitinib	0.01
DRX125153	H1299	48 h	Crizotinib	0.01
DRX125154	H1299	48 h	Vandetanib	0.01
DRX125155	H1299	48 h	PD 0325901	0.001
DRX125156	H1299	48 h	Temsirolimus	0.001
DRX125157	H1299	48 h	Etoposide	0.01
DRX125158	H1299	48 h	Nocodazole	0.01
DRX125159	H1299	48 h	Auranofin	0.01
DRX125160	H1299	48 h	CID 11210285 hydrochloride	0.01
DRX125161	H1299	48 h	Droxinostat	0.01
DRX125162	H1299	48 h	CUDC 101	0.01
DRX125163	H1299	48 h	3-Deazaneplanocin A hydrochloride	10
DRX125164	H1299	48 h	GSK343	10
DRX125165	H1299	48 h	OG-L002 hydrochloride	10
DRX125166	H1299	48 h	PBIT	10
DRX125167	H1299	48 h	5-azacytidine	10
DRX125168	H1299	48 h	UNC1215	10
DRX125169	H1299	48 h	(+)-JQ1	10
DRX125170	H1299	48 h	GSK1210151A	10
DRX125171	H1299	48 h	GSK2801	10
DRX125172	H1299	48 h	3-Deazaneplanocin A hydrochloride	1
DRX125173	H1299	48 h	GSK343	1
DRX125174	H1299	48 h	JIB-04	1
DRX125175	H1299	48 h	OG-L002 hydrochloride	1
DRX125176	H1299	48 h	PBIT	1
DRX125177	H1299	48 h	5-azacytidine	1
DRX125178	H1299	48 h	BIX 01294 trihydrochloride hydrate	1
DRX125179	H1299	48 h	UNC1215	1
DRX125180	H1299	48 h	UNC0638 hydrate	1
DRX125181	H1299	48 h	(+)-JQ1	1
DRX125182	H1299	48 h	GSK1210151A	1
DRX125183	H1299	48 h	GSK2801	1
DRX125184	H1299	48 h	3-Deazaneplanocin A hydrochloride	0.1
DRX125185	H1299	48 h	GSK343	0.1
DRX125186	H1299	48 h	JIB-04	0.1
DRX125187	H1299	48 h	PBIT	0.1
DRX125188	H1299	48 h	5-azacytidine	0.1
DRX125189	H1299	48 h	BIX 01294 trihydrochloride hydrate	0.1
DRX125190	H1299	48 h	UNC1215	0.1
DRX125191	H1299	48 h	UNC0638 hydrate	0.1
DRX125192	H1299	48 h	(+)-JQ1	0.1
DRX125193	H1299	48 h	GSK1210151A	0.1
DRX125194	H1299	48 h	GSK2801	0.1
DRX125195	H1299	48 h	GSK343	0.01
DRX125196	H1299	48 h	JIB-04	0.01
DRX125197	H1299	48 h	OG-L002 hydrochloride	0.01
DRX125198	H1299	48 h	PBIT	0.01
DRX125199	H1299	48 h	BIX 01294 trihydrochloride hydrate	0.01
DRX125200	H1299	48 h	UNC1215	0.01
DRX125201	H1299	48 h	UNC0638 hydrate	0.01
DRX125202	H1299	48 h	GSK1210151A	0.01
DRX125203	H1299	48 h	GSK2801	0.01
DRX125204	H1299	72 h	DMSO	0.1
DRX125205	H1299	72 h	Gefitinib	10
DRX125206	H1299	72 h	PD 0325901	1
DRX125207	H1299	72 h	Etoposide	10
DRX125208	H1299	72 h	Nocodazole	10
DRX125209	H1299	72 h	CID 11210285 hydrochloride	10
DRX125210	H1299	72 h	Droxinostat	10
DRX125211	H1299	72 h	DMSO	0.1
DRX125212	H1299	72 h	Gefitinib	1
DRX125213	H1299	72 h	Crizotinib	1
DRX125214	H1299	72 h	Vandetanib	1
DRX125215	H1299	72 h	PD 0325901	0.1
DRX125216	H1299	72 h	Temsirolimus	0.1
DRX125217	H1299	72 h	Etoposide	1
DRX125218	H1299	72 h	Nocodazole	1
DRX125219	H1299	72 h	CID 11210285 hydrochloride	1
DRX125220	H1299	72 h	Droxinostat	1
DRX125221	H1299	72 h	CUDC 101	1
DRX125222	A549	72 h	DMSO	0.1
DRX125223	H1299	72 h	Gefitinib	0.1
DRX125224	H1299	72 h	Crizotinib	0.1
DRX125225	H1299	72 h	Vandetanib	0.1
DRX125226	H1299	72 h	PD 0325901	0.01
DRX125227	H1299	72 h	Temsirolimus	0.01
DRX125228	H1299	72 h	Etoposide	0.1
DRX125229	H1299	72 h	Nocodazole	0.1
DRX125230	H1299	72 h	Auranofin	0.1
DRX125231	H1299	72 h	CID 11210285 hydrochloride	0.1
DRX125232	H1299	72 h	Droxinostat	0.1
DRX125233	H1299	72 h	CUDC 101	0.1
DRX125234	H1299	72 h	DMSO	0.1
DRX125235	H1299	72 h	Gefitinib	0.01
DRX125236	H1299	72 h	Crizotinib	0.01
DRX125237	H1299	72 h	Vandetanib	0.01
DRX125238	H1299	72 h	PD 0325901	0.001
DRX125239	H1299	72 h	Temsirolimus	0.001
DRX125240	H1299	72 h	Etoposide	0.01
DRX125241	H1299	72 h	Nocodazole	0.01
DRX125242	H1299	72 h	Auranofin	0.01
DRX125243	H1299	72 h	CID 11210285 hydrochloride	0.01
DRX125244	H1299	72 h	Droxinostat	0.01
DRX125245	H1299	72 h	CUDC 101	0.01
DRX125246	H1299	72 h	3-Deazaneplanocin A hydrochloride	10
DRX125247	H1299	72 h	OG-L002 hydrochloride	10
DRX125248	H1299	72 h	PBIT	10
DRX125249	H1299	72 h	5-azacytidine	10
DRX125250	H1299	72 h	UNC1215	10
DRX125251	H1299	72 h	(+)-JQ1	10
DRX125252	H1299	72 h	GSK1210151A	10
DRX125253	H1299	72 h	GSK2801	10
DRX125254	H1299	72 h	3-Deazaneplanocin A hydrochloride	1
DRX125255	H1299	72 h	GSK343	1
DRX125256	H1299	72 h	JIB-04	1
DRX125257	H1299	72 h	OG-L002 hydrochloride	1
DRX125258	H1299	72 h	PBIT	1
DRX125259	H1299	72 h	5-azacytidine	1
DRX125260	H1299	72 h	BIX 01294 trihydrochloride hydrate	1
DRX125261	H1299	72 h	UNC1215	1
DRX125262	H1299	72 h	UNC0638 hydrate	1
DRX125263	H1299	72 h	(+)-JQ1	1
DRX125264	H1299	72 h	GSK1210151A	1
DRX125265	H1299	72 h	GSK2801	1
DRX125266	H1299	72 h	3-Deazaneplanocin A hydrochloride	0.1
DRX125267	H1299	72 h	GSK343	0.1
DRX125268	H1299	72 h	JIB-04	0.1
DRX125269	H1299	72 h	PBIT	0.1
DRX125270	H1299	72 h	5-azacytidine	0.1
DRX125271	H1299	72 h	BIX 01294 trihydrochloride hydrate	0.1
DRX125272	H1299	72 h	UNC1215	0.1
DRX125273	H1299	72 h	UNC0638 hydrate	0.1
DRX125274	H1299	72 h	(+)-JQ1	0.1
DRX125275	H1299	72 h	GSK1210151A	0.1
DRX125276	H1299	72 h	GSK2801	0.1
DRX125277	H1299	72 h	3-Deazaneplanocin A hydrochloride	0.01
DRX125278	H1299	72 h	GSK343	0.01
DRX125279	H1299	72 h	JIB-04	0.01
DRX125280	H1299	72 h	OG-L002 hydrochloride	0.01
DRX125281	H1299	72 h	PBIT	0.01
DRX125282	H1299	72 h	5-azacytidine	0.01
DRX125283	H1299	72 h	BIX 01294 trihydrochloride hydrate	0.01
DRX125284	H1299	72 h	UNC1215	0.01
DRX125285	H1299	72 h	UNC0638 hydrate	0.01
DRX125286	H1299	72 h	(+)-JQ1	0.01
DRX125287	H1299	72 h	GSK1210151A	0.01
DRX125288	H1299	72 h	GSK2801	0.01
DRX125289	H1648	24 h	Gefitinib	10
DRX125290	H1648	24 h	Crizotinib	10
DRX125291	H1648	24 h	Temsirolimus	1
DRX125292	H1648	24 h	Etoposide	10
DRX125293	H1648	24 h	Nocodazole	10
DRX125294	H1648	24 h	CID 11210285 hydrochloride	10
DRX125295	H1648	24 h	Droxinostat	10
DRX125296	H1648	24 h	CUDC 101	10
DRX125297	H1648	24 h	DMSO	0.1
DRX125298	H1648	24 h	Gefitinib	1
DRX125299	H1648	24 h	Crizotinib	1
DRX125300	H1648	24 h	Vandetanib	1
DRX125301	H1648	24 h	PD 0325901	0.1
DRX125302	H1648	24 h	Temsirolimus	0.1
DRX125303	H1648	24 h	Etoposide	1
DRX125304	H1648	24 h	Nocodazole	1
DRX125305	H1648	24 h	Auranofin	1
DRX125306	H1648	24 h	CID 11210285 hydrochloride	1
DRX125307	H1648	24 h	Droxinostat	1
DRX125308	H1648	24 h	CUDC 101	1
DRX125309	A549	24 h	DMSO	0.1
DRX125310	H1648	24 h	Gefitinib	0.1
DRX125311	H1648	24 h	Crizotinib	0.1
DRX125312	H1648	24 h	Vandetanib	0.1
DRX125313	H1648	24 h	PD 0325901	0.01
DRX125314	H1648	24 h	Temsirolimus	0.01
DRX125315	H1648	24 h	Etoposide	0.1
DRX125316	H1648	24 h	Nocodazole	0.1
DRX125317	H1648	24 h	Auranofin	0.1
DRX125318	H1648	24 h	CID 11210285 hydrochloride	0.1
DRX125319	H1648	24 h	Droxinostat	0.1
DRX125320	H1648	24 h	CUDC 101	0.1
DRX125321	H1648	24 h	DMSO	0.1
DRX125322	H1648	24 h	Gefitinib	0.01
DRX125323	H1648	24 h	Crizotinib	0.01
DRX125324	H1648	24 h	Vandetanib	0.01
DRX125325	H1648	24 h	PD 0325901	0.001
DRX125326	H1648	24 h	Etoposide	0.01
DRX125327	H1648	24 h	Nocodazole	0.01
DRX125328	H1648	24 h	Auranofin	0.01
DRX125329	H1648	24 h	CID 11210285 hydrochloride	0.01
DRX125330	H1648	24 h	CUDC 101	0.01
DRX125331	H1648	24 h	3-Deazaneplanocin A hydrochloride	10
DRX125332	H1648	24 h	GSK343	10
DRX125333	H1648	24 h	JIB-04	10
DRX125334	H1648	24 h	OG-L002 hydrochloride	10
DRX125335	H1648	24 h	PBIT	10
DRX125336	H1648	24 h	5-azacytidine	10
DRX125337	H1648	24 h	UNC1215	10
DRX125338	H1648	24 h	(+)-JQ1	10
DRX125339	H1648	24 h	GSK2801	10
DRX125340	H1648	24 h	3-Deazaneplanocin A hydrochloride	1
DRX125341	H1648	24 h	GSK343	1
DRX125342	H1648	24 h	JIB-04	1
DRX125343	H1648	24 h	OG-L002 hydrochloride	1
DRX125344	H1648	24 h	PBIT	1
DRX125345	H1648	24 h	5-azacytidine	1
DRX125346	H1648	24 h	BIX 01294 trihydrochloride hydrate	1
DRX125347	H1648	24 h	UNC1215	1
DRX125348	H1648	24 h	UNC0638 hydrate	1
DRX125349	H1648	24 h	(+)-JQ1	1
DRX125350	H1648	24 h	GSK1210151A	1
DRX125351	H1648	24 h	GSK2801	1
DRX125352	H1648	24 h	3-Deazaneplanocin A hydrochloride	0.1
DRX125353	H1648	24 h	GSK343	0.1
DRX125354	H1648	24 h	JIB-04	0.1
DRX125355	H1648	24 h	PBIT	0.1
DRX125356	H1648	24 h	5-azacytidine	0.1
DRX125357	H1648	24 h	BIX 01294 trihydrochloride hydrate	0.1
DRX125358	H1648	24 h	UNC1215	0.1
DRX125359	H1648	24 h	UNC0638 hydrate	0.1
DRX125360	H1648	24 h	(+)-JQ1	0.1
DRX125361	H1648	24 h	GSK1210151A	0.1
DRX125362	H1648	24 h	GSK2801	0.1
DRX125363	H1648	24 h	3-Deazaneplanocin A hydrochloride	0.01
DRX125364	H1648	24 h	GSK343	0.01
DRX125365	H1648	24 h	JIB-04	0.01
DRX125366	H1648	24 h	OG-L002 hydrochloride	0.01
DRX125367	H1648	24 h	PBIT	0.01
DRX125368	H1648	24 h	5-azacytidine	0.01
DRX125369	H1648	24 h	BIX 01294 trihydrochloride hydrate	0.01
DRX125370	H1648	24 h	UNC1215	0.01
DRX125371	H1648	24 h	UNC0638 hydrate	0.01
DRX125372	H1648	24 h	(+)-JQ1	0.01
DRX125373	H1648	24 h	GSK1210151A	0.01
DRX125374	H1648	24 h	GSK2801	0.01
DRX125375	H1648	48 h	DMSO	0.1
DRX125376	H1648	48 h	PD 0325901	1
DRX125377	H1648	48 h	Temsirolimus	1
DRX125378	H1648	48 h	Etoposide	10
DRX125379	H1648	48 h	Nocodazole	10
DRX125380	H1648	48 h	CID 11210285 hydrochloride	10
DRX125381	H1648	48 h	DMSO	0.1
DRX125382	H1648	48 h	Gefitinib	1
DRX125383	H1648	48 h	Crizotinib	1
DRX125384	H1648	48 h	Vandetanib	1
DRX125385	H1648	48 h	PD 0325901	0.1
DRX125386	H1648	48 h	Temsirolimus	0.1
DRX125387	H1648	48 h	Etoposide	1
DRX125388	H1648	48 h	Nocodazole	1
DRX125389	H1648	48 h	Auranofin	1
DRX125390	H1648	48 h	CID 11210285 hydrochloride	1
DRX125391	H1648	48 h	Droxinostat	1
DRX125392	H1648	48 h	DMSO	0.1
DRX125393	H1648	48 h	Gefitinib	0.1
DRX125394	H1648	48 h	Crizotinib	0.1
DRX125395	H1648	48 h	Vandetanib	0.1
DRX125396	H1648	48 h	PD 0325901	0.01
DRX125397	H1648	48 h	Temsirolimus	0.01
DRX125398	H1648	48 h	Etoposide	0.1
DRX125399	H1648	48 h	Nocodazole	0.1
DRX125400	H1648	48 h	Auranofin	0.1
DRX125401	H1648	48 h	CID 11210285 hydrochloride	0.1
DRX125402	H1648	48 h	Droxinostat	0.1
DRX125403	H1648	48 h	CUDC 101	0.1
DRX125404	H1648	48 h	DMSO	0.1
DRX125405	H1648	48 h	Gefitinib	0.01
DRX125406	H1648	48 h	Crizotinib	0.01
DRX125407	H1648	48 h	Vandetanib	0.01
DRX125408	H1648	48 h	PD 0325901	0.001
DRX125409	H1648	48 h	Temsirolimus	0.001
DRX125410	H1648	48 h	Etoposide	0.01
DRX125411	H1648	48 h	Nocodazole	0.01
DRX125412	H1648	48 h	Auranofin	0.01
DRX125413	H1648	48 h	CID 11210285 hydrochloride	0.01
DRX125414	H1648	48 h	Droxinostat	0.01
DRX125415	H1648	48 h	CUDC 101	0.01
DRX125416	H1648	48 h	3-Deazaneplanocin A hydrochloride	10
DRX125417	H1648	48 h	GSK343	10
DRX125418	H1648	48 h	JIB-04	10
DRX125419	H1648	48 h	OG-L002 hydrochloride	10
DRX125420	H1648	48 h	PBIT	10
DRX125421	H1648	48 h	5-azacytidine	10
DRX125422	H1648	48 h	UNC1215	10
DRX125423	H1648	48 h	(+)-JQ1	10
DRX125424	H1648	48 h	GSK1210151A	10
DRX125425	H1648	48 h	GSK2801	10
DRX125426	H1648	48 h	3-Deazaneplanocin A hydrochloride	1
DRX125427	H1648	48 h	GSK343	1
DRX125428	H1648	48 h	JIB-04	1
DRX125429	H1648	48 h	OG-L002 hydrochloride	1
DRX125430	H1648	48 h	PBIT	1
DRX125431	H1648	48 h	BIX 01294 trihydrochloride hydrate	1
DRX125432	H1648	48 h	UNC1215	1
DRX125433	H1648	48 h	UNC0638 hydrate	1
DRX125434	H1648	48 h	(+)-JQ1	1
DRX125435	H1648	48 h	GSK1210151A	1
DRX125436	H1648	48 h	GSK2801	1
DRX125437	H1648	48 h	3-Deazaneplanocin A hydrochloride	0.1
DRX125438	H1648	48 h	GSK343	0.1
DRX125439	H1648	48 h	JIB-04	0.1
DRX125440	H1648	48 h	PBIT	0.1
DRX125441	H1648	48 h	5-azacytidine	0.1
DRX125442	H1648	48 h	BIX 01294 trihydrochloride hydrate	0.1
DRX125443	H1648	48 h	UNC1215	0.1
DRX125444	H1648	48 h	UNC0638 hydrate	0.1
DRX125445	H1648	48 h	(+)-JQ1	0.1
DRX125446	H1648	48 h	GSK1210151A	0.1
DRX125447	H1648	48 h	GSK2801	0.1
DRX125448	H1648	48 h	3-Deazaneplanocin A hydrochloride	0.01
DRX125449	H1648	48 h	GSK343	0.01
DRX125450	H1648	48 h	JIB-04	0.01
DRX125451	H1648	48 h	OG-L002 hydrochloride	0.01
DRX125452	H1648	48 h	PBIT	0.01
DRX125453	H1648	48 h	5-azacytidine	0.01
DRX125454	H1648	48 h	BIX 01294 trihydrochloride hydrate	0.01
DRX125455	H1648	48 h	UNC1215	0.01
DRX125456	H1648	48 h	UNC0638 hydrate	0.01
DRX125457	H1648	48 h	(+)-JQ1	0.01
DRX125458	H1648	48 h	GSK1210151A	0.01
DRX125459	H1648	48 h	GSK2801	0.01
DRX125460	H1648	72 h	DMSO	0.1
DRX125461	H1648	72 h	Gefitinib	10
DRX125462	H1648	72 h	PD 0325901	1
DRX125463	H1648	72 h	Temsirolimus	1
DRX125464	H1648	72 h	Etoposide	10
DRX125465	H1648	72 h	Nocodazole	10
DRX125466	H1648	72 h	Droxinostat	10
DRX125467	H1648	72 h	DMSO	0.1
DRX125468	H1648	72 h	Gefitinib	1
DRX125469	H1648	72 h	Crizotinib	1
DRX125470	H1648	72 h	Vandetanib	1
DRX125471	H1648	72 h	PD 0325901	0.1
DRX125472	H1648	72 h	Temsirolimus	0.1
DRX125473	H1648	72 h	Etoposide	1
DRX125474	H1648	72 h	Nocodazole	1
DRX125475	H1648	72 h	Auranofin	1
DRX125476	H1648	72 h	CID 11210285 hydrochloride	1
DRX125477	A549	72 h	DMSO	0.1
DRX125478	H1648	72 h	Gefitinib	0.1
DRX125479	H1648	72 h	Crizotinib	0.1
DRX125480	H1648	72 h	PD 0325901	0.01
DRX125481	H1648	72 h	Temsirolimus	0.01
DRX125482	H1648	72 h	Etoposide	0.1
DRX125483	H1648	72 h	Nocodazole	0.1
DRX125484	H1648	72 h	Auranofin	0.1
DRX125485	H1648	72 h	CID 11210285 hydrochloride	0.1
DRX125486	H1648	72 h	CUDC 101	0.1
DRX125487	H1648	72 h	DMSO	0.1
DRX125488	H1648	72 h	Gefitinib	0.01
DRX125489	H1648	72 h	Crizotinib	0.01
DRX125490	H1648	72 h	Vandetanib	0.01
DRX125491	H1648	72 h	PD 0325901	0.001
DRX125492	H1648	72 h	Temsirolimus	0.001
DRX125493	H1648	72 h	Nocodazole	0.01
DRX125494	H1648	72 h	Auranofin	0.01
DRX125495	H1648	72 h	CID 11210285 hydrochloride	0.01
DRX125496	H1648	72 h	Droxinostat	0.01
DRX125497	H1648	72 h	CUDC 101	0.01
DRX125498	H1648	72 h	3-Deazaneplanocin A hydrochloride	10
DRX125499	H1648	72 h	GSK343	10
DRX125500	H1648	72 h	JIB-04	10
DRX125501	H1648	72 h	OG-L002 hydrochloride	10
DRX125502	H1648	72 h	PBIT	10
DRX125503	H1648	72 h	5-azacytidine	10
DRX125504	H1648	72 h	UNC1215	10
DRX125505	H1648	72 h	(+)-JQ1	10
DRX125506	H1648	72 h	GSK1210151A	10
DRX125507	H1648	72 h	GSK2801	10
DRX125508	H1648	72 h	3-Deazaneplanocin A hydrochloride	1
DRX125509	H1648	72 h	GSK343	1
DRX125510	H1648	72 h	JIB-04	1
DRX125511	H1648	72 h	OG-L002 hydrochloride	1
DRX125512	H1648	72 h	PBIT	1
DRX125513	H1648	72 h	5-azacytidine	1
DRX125514	H1648	72 h	BIX 01294 trihydrochloride hydrate	1
DRX125515	H1648	72 h	UNC1215	1
DRX125516	H1648	72 h	UNC0638 hydrate	1
DRX125517	H1648	72 h	(+)-JQ1	1
DRX125518	H1648	72 h	GSK1210151A	1
DRX125519	H1648	72 h	GSK2801	1
DRX125520	H1648	72 h	3-Deazaneplanocin A hydrochloride	0.1
DRX125521	H1648	72 h	GSK343	0.1
DRX125522	H1648	72 h	JIB-04	0.1
DRX125523	H1648	72 h	PBIT	0.1
DRX125524	H1648	72 h	5-azacytidine	0.1
DRX125525	H1648	72 h	BIX 01294 trihydrochloride hydrate	0.1
DRX125526	H1648	72 h	UNC1215	0.1
DRX125527	H1648	72 h	(+)-JQ1	0.1
DRX125528	H1648	72 h	GSK1210151A	0.1
DRX125529	H1648	72 h	GSK2801	0.1
DRX125530	H1648	72 h	3-Deazaneplanocin A hydrochloride	0.01
DRX125531	H1648	72 h	GSK343	0.01
DRX125532	H1648	72 h	JIB-04	0.01
DRX125533	H1648	72 h	OG-L002 hydrochloride	0.01
DRX125534	H1648	72 h	PBIT	0.01
DRX125535	H1648	72 h	5-azacytidine	0.01
DRX125536	H1648	72 h	BIX 01294 trihydrochloride hydrate	0.01
DRX125537	H1648	72 h	UNC1215	0.01
DRX125538	H1648	72 h	UNC0638 hydrate	0.01
DRX125539	H1648	72 h	(+)-JQ1	0.01
DRX125540	H1648	72 h	GSK1210151A	0.01
DRX125541	H1648	72 h	GSK2801	0.01
DRX125542	A427	24 h	DMSO	0.1
DRX125543	A427	24 h	JIB-04	0.2
DRX125544	A427	24 h	5-azacytidine	10
DRX125545	A427	24 h	PF-431396 hydrate	2.2
DRX125546	A427	24 h	Temsirolimus	0.48
DRX125547	A427	24 h	PF-429242 dihydrochloride	2.68
DRX125548	A427	24 h	IC 261	0.51
DRX125549	A427	24 h	Vinblastine sulfate salt	0.01
DRX125550	A427	24 h	AMG-073 HCl	2
DRX125551	A427	24 h	Ticagrelor	2
DRX125552	A427	24 h	Levosimendan	2
DRX125553	A427	24 h	UNC0638 hydrate	2.21
DRX125554	A427	24 h	Bosutinib	2.11
DRX125555	A427	24 h	Cantharidic Acid	3.46
DRX125556	A427	24 h	GW2974	3.92
DRX125557	A427	24 h	Nocodazole	0.09
DRX125558	A427	24 h	5HPP-33	6.91
DRX125559	A427	24 h	Afatinib	1.02
DRX125560	A427	24 h	2-Methoxyestradiol	1.1
DRX125561	A427	24 h	Deoxyarbutin	2
DRX125562	A427	24 h	Rosiglitazone Hydrochloride	2
DRX125563	A427	24 h	GSK343	8
DRX125564	A427	24 h	OG-L002 hydrochloride	10
DRX125565	A427	24 h	10058-F4	10
DRX125566	A427	24 h	Droxinostat	10
DRX125567	A427	24 h	Sunitinib malate	2.42
DRX125568	A427	24 h	Lometrexol hydrate	0.04
DRX125569	A427	24 h	Stattic	1.46
DRX125570	A427	24 h	IPA-3	8.93
DRX125571	A427	24 h	Bleomycin sulfate	0.43
DRX125572	A427	24 h	Mebendazole	0.41
DRX125573	A427	24 h	Dorzolamide hydrochloride	2
DRX125574	A427	24 h	Pemetrexed disodium	0.25
DRX125575	A427	24 h	(+)-JQ1	0.89
DRX125576	A427	24 h	Crizotinib	2.51
DRX125577	A427	24 h	Sandoz 58-035	10
DRX125578	A427	24 h	(S)-(+)-Camptothecin	0.41
DRX125579	A427	24 h	5-Fluorouracil	5.74
DRX125580	A427	24 h	Mevastatin	8.97
DRX125581	A427	24 h	CP-31398 dihydrochloride hydrate	3.35
DRX125582	A427	24 h	Vemurafenib	2
DRX125583	A427	24 h	Etretinate	2
DRX125584	A427	24 h	Dipyridamole	2
DRX125585	A427	24 h	Tofacitinib citrate	2
DRX125586	A427	24 h	GSK2801	10
DRX125587	A427	24 h	Gefitinib	3.88
DRX125588	A427	24 h	4-Amino-1 and8-naphthalimide	10
DRX125589	A427	24 h	2 and3-Dimethoxy-1 and4-naphthoquinone	2.55
DRX125590	A427	24 h	CID2858522	9.51
DRX125591	A427	24 h	ZM 39923 hydrochloride	5.02
DRX125592	A427	24 h	Rotenone	0.16
DRX125593	A427	24 h	Bisacodyl	1.08
DRX125594	A427	24 h	Vorinostat	0.95
DRX125595	A427	24 h	Bumetanide	2
DRX125596	A427	24 h	Benidipine hydrochloride	2
DRX125597	A427	24 h	Vinorelbine Tartrate	0
DRX125598	A427	24 h	UNC1215	10
DRX125599	A427	24 h	Erlotinib	2.46
DRX125600	A427	24 h	(plusminus)-AMT hydrochloride	10
DRX125601	A427	24 h	PD 169316	3.07
DRX125602	A427	24 h	Idarubicin	0.26
DRX125603	A427	24 h	CID 11210285 hydrochloride	0.14
DRX125604	A427	24 h	Orlistat	2
DRX125605	A427	24 h	Sildenafil citrate	2
DRX125606	A427	24 h	Lornoxicam	2
DRX125607	A427	24 h	Benserazide hydrochloride	2
DRX125608	A427	24 h	PBIT	10
DRX125609	A427	24 h	Vandetanib	1.92
DRX125610	A427	24 h	PHA 767491 hydrochloride	2.6
DRX125611	A427	24 h	Etoposide	1.44
DRX125612	A427	24 h	JFD00244	4.09
DRX125613	A427	24 h	Podophyllotoxin	0.04
DRX125614	A427	24 h	Tamoxifen citrate	6.5
DRX125615	A427	24 h	Amlexanox	2
DRX125616	A427	24 h	Lenalidomide	2
DRX125617	A427	24 h	Zileuton	2
DRX125618	A427	24 h	TAME	2
DRX125619	A427	24 h	Quinacrine dihydrochloride hydrate	1.94
DRX125620	A427	24 h	PD 0325901	0.67
DRX125621	A427	24 h	Gemcitabine hydrochloride	0.2
DRX125622	A427	24 h	GSK1210151A	2.03
DRX125623	A427	24 h	SB-525334	7.34
DRX125624	A427	24 h	U-74389G maleate	7.23
DRX125625	A427	24 h	Etanidazole	2
DRX125626	A427	24 h	Vismodegib	2
DRX125627	A427	24 h	DAPT	2
DRX125628	A427	24 h	Amiloride hydrochloride dihydrate	2
DRX125629	A549	24 h	DMSO	0.1
DRX125630	A549	24 h	5-azacytidine	10
DRX125631	A549	24 h	PF-431396 hydrate	2.2
DRX125632	A549	24 h	Temsirolimus	0.48
DRX125633	A549	24 h	PF-429242 dihydrochloride	2.68
DRX125634	A549	24 h	Vinblastine sulfate salt	0.01
DRX125635	A549	24 h	Paclitaxel	0.01
DRX125636	A549	24 h	AMG-073 HCl	2
DRX125637	A549	24 h	Ticagrelor	2
DRX125638	A549	24 h	Levosimendan	2
DRX125639	A549	24 h	UNC0638 hydrate	2.21
DRX125640	A549	24 h	CUDC 101	0.82
DRX125641	A549	24 h	Bosutinib	2.11
DRX125642	A549	24 h	Cantharidic Acid	3.46
DRX125643	A549	24 h	GW2974	3.92
DRX125644	A549	24 h	Nocodazole	0.09
DRX125645	A549	24 h	Auranofin	1.05
DRX125646	A549	24 h	5HPP-33	6.91
DRX125647	A549	24 h	Afatinib	1.02
DRX125648	A549	24 h	2-Methoxyestradiol	1.1
DRX125649	A549	24 h	Deoxyarbutin	2
DRX125650	A549	24 h	Rosiglitazone Hydrochloride	2
DRX125651	A549	24 h	GSK343	8
DRX125652	A549	24 h	OG-L002 hydrochloride	10
DRX125653	A549	24 h	10058-F4	10
DRX125654	A549	24 h	Sunitinib malate	2.42
DRX125655	A549	24 h	Lometrexol hydrate	0.04
DRX125656	A549	24 h	Stattic	1.46
DRX125657	A549	24 h	Bleomycin sulfate	0.43
DRX125658	A549	24 h	Mebendazole	0.41
DRX125659	A549	24 h	Dorzolamide hydrochloride	2
DRX125660	A549	24 h	Pemetrexed disodium	0.25
DRX125661	A549	24 h	(+)-JQ1	0.89
DRX125662	A549	24 h	Crizotinib	2.51
DRX125663	A549	24 h	Sandoz 58-035	10
DRX125664	A549	24 h	(S)-(+)-Camptothecin	0.41
DRX125665	A549	24 h	5-Fluorouracil	5.74
DRX125666	A549	24 h	Mevastatin	8.97
DRX125667	A549	24 h	PD-166285 hydrate	0.42
DRX125668	A549	24 h	CP-31398 dihydrochloride hydrate	3.35
DRX125669	A549	24 h	Vemurafenib	2
DRX125670	A549	24 h	Etretinate	2
DRX125671	A549	24 h	Dipyridamole	2
DRX125672	A549	24 h	Tofacitinib citrate	2
DRX125673	A549	24 h	GSK2801	10
DRX125674	A549	24 h	Gefitinib	3.88
DRX125675	A549	24 h	2 and 3-Dimethoxy-1 and 4-naphthoquinone	2.55
DRX125676	A549	24 h	CID2858522	9.51
DRX125677	A549	24 h	ZM 39923 hydrochloride	5.02
DRX125678	A549	24 h	Rotenone	0.16
DRX125679	A549	24 h	Bisacodyl	1.08
DRX125680	A549	24 h	Bumetanide	2
DRX125681	A549	24 h	Benidipine hydrochloride	2
DRX125682	A549	24 h	Vinorelbine Tartrate	0
DRX125683	A549	24 h	UNC1215	10
DRX125684	A549	24 h	Erlotinib	2.46
DRX125685	A549	24 h	(plusminus)-AMT hydrochloride	10
DRX125686	A549	24 h	PD 169316	3.07
DRX125687	A549	24 h	Idarubicin	0.26
DRX125688	A549	24 h	CID 11210285 hydrochloride	0.14
DRX125689	A549	24 h	BIX 01294 trihydrochloride hydrate	1.94
DRX125690	A549	24 h	Orlistat	2
DRX125691	A549	24 h	Docetaxel	0.01
DRX125692	A549	24 h	Sildenafil citrate	2
DRX125693	A549	24 h	Lornoxicam	2
DRX125694	A549	24 h	Benserazide hydrochloride	2
DRX125695	A549	24 h	PBIT	10
DRX125696	A549	24 h	Vandetanib	1.92
DRX125697	A549	24 h	PHA 767491 hydrochloride	2.6
DRX125698	A549	24 h	JFD00244	4.09
DRX125699	A549	24 h	Podophyllotoxin	0.04
DRX125700	A549	24 h	Tamoxifen citrate	6.5
DRX125701	A549	24 h	Amlexanox	2
DRX125702	A549	24 h	Zileuton	2
DRX125703	A549	24 h	TAME	2
DRX125704	A549	24 h	Quinacrine dihydrochloride hydrate	1.94
DRX125705	A549	24 h	3-Deazaneplanocin A hydrochloride	1.35
DRX125706	A549	24 h	PD 0325901	0.67
DRX125707	A549	24 h	Gemcitabine hydrochloride	0.2
DRX125708	A549	24 h	GSK1210151A	2.03
DRX125709	A549	24 h	SB-525334	7.34
DRX125710	A549	24 h	PD173952	0.8
DRX125711	A549	24 h	U-74389G maleate	7.23
DRX125712	A549	24 h	Etanidazole	2
DRX125713	A549	24 h	Vismodegib	2
DRX125714	A549	24 h	Nifuroxazide	2
DRX125715	A549	24 h	DAPT	2
DRX125716	A549	24 h	Amiloride hydrochloride dihydrate	2
DRX125717	ABC-1	24 h	DMSO	0.1
DRX125718	ABC-1	24 h	JIB-04	0.2
DRX125719	ABC-1	24 h	5-azacytidine	10
DRX125720	ABC-1	24 h	Temsirolimus	0.48
DRX125721	ABC-1	24 h	PF-429242 dihydrochloride	2.68
DRX125722	ABC-1	24 h	IC 261	0.51
DRX125723	ABC-1	24 h	Paclitaxel	0.01
DRX125724	ABC-1	24 h	AMG-073 HCl	2
DRX125725	ABC-1	24 h	Ticagrelor	2
DRX125726	ABC-1	24 h	Levosimendan	2
DRX125727	ABC-1	24 h	CUDC 101	0.82
DRX125728	ABC-1	24 h	Bosutinib	2.11
DRX125729	ABC-1	24 h	Cantharidic Acid	3.46
DRX125730	ABC-1	24 h	GW2974	3.92
DRX125731	ABC-1	24 h	Nocodazole	0.09
DRX125732	ABC-1	24 h	5HPP-33	6.91
DRX125733	ABC-1	24 h	Afatinib	1.02
DRX125734	ABC-1	24 h	2-Methoxyestradiol	1.1
DRX125735	ABC-1	24 h	Deoxyarbutin	2
DRX125736	ABC-1	24 h	Rosiglitazone Hydrochloride	2
DRX125737	ABC-1	24 h	GSK343	8
DRX125738	ABC-1	24 h	OG-L002 hydrochloride	10
DRX125739	ABC-1	24 h	10058-F4	10
DRX125740	ABC-1	24 h	Droxinostat	10
DRX125741	ABC-1	24 h	Sunitinib malate	2.42
DRX125742	ABC-1	24 h	Lometrexol hydrate	0.04
DRX125743	ABC-1	24 h	Stattic	1.46
DRX125744	ABC-1	24 h	IPA-3	8.93
DRX125745	ABC-1	24 h	Bleomycin sulfate	0.43
DRX125746	ABC-1	24 h	Mebendazole	0.41
DRX125747	ABC-1	24 h	Dorzolamide hydrochloride	2
DRX125748	ABC-1	24 h	Pemetrexed disodium	0.25
DRX125749	ABC-1	24 h	(+)-JQ1	0.89
DRX125750	ABC-1	24 h	Crizotinib	2.51
DRX125751	ABC-1	24 h	Sandoz 58-035	10
DRX125752	ABC-1	24 h	(S)-(+)-Camptothecin	0.41
DRX125753	ABC-1	24 h	5-Fluorouracil	5.74
DRX125754	ABC-1	24 h	Mevastatin	8.97
DRX125755	ABC-1	24 h	CP-31398 dihydrochloride hydrate	3.35
DRX125756	ABC-1	24 h	Vemurafenib	2
DRX125757	ABC-1	24 h	Etretinate	2
DRX125758	ABC-1	24 h	Dipyridamole	2
DRX125759	ABC-1	24 h	Tofacitinib citrate	2
DRX125760	ABC-1	24 h	GSK2801	10
DRX125761	ABC-1	24 h	Gefitinib	3.88
DRX125762	ABC-1	24 h	2 and 3-Dimethoxy-1 and 4-naphthoquinone	2.55
DRX125763	ABC-1	24 h	CID2858522	9.51
DRX125764	ABC-1	24 h	ZM 39923 hydrochloride	5.02
DRX125765	ABC-1	24 h	Rotenone	0.16
DRX125766	ABC-1	24 h	Vorinostat	0.95
DRX125767	ABC-1	24 h	Bumetanide	2
DRX125768	ABC-1	24 h	Benidipine hydrochloride	2
DRX125769	ABC-1	24 h	Vinorelbine Tartrate	0
DRX125770	ABC-1	24 h	UNC1215	10
DRX125771	ABC-1	24 h	Erlotinib	2.46
DRX125772	ABC-1	24 h	PD 169316	3.07
DRX125773	ABC-1	24 h	Idarubicin	0.26
DRX125774	ABC-1	24 h	CID 11210285 hydrochloride	0.14
DRX125775	ABC-1	24 h	BIX 01294 trihydrochloride hydrate	1.94
DRX125776	ABC-1	24 h	Orlistat	2
DRX125777	ABC-1	24 h	Docetaxel	0.01
DRX125778	ABC-1	24 h	Sildenafil citrate	2
DRX125779	ABC-1	24 h	Lornoxicam	2
DRX125780	ABC-1	24 h	Benserazide hydrochloride	2
DRX125781	ABC-1	24 h	PBIT	10
DRX125782	ABC-1	24 h	Vandetanib	1.92
DRX125783	ABC-1	24 h	PHA 767491 hydrochloride	2.6
DRX125784	ABC-1	24 h	Etoposide	1.44
DRX125785	ABC-1	24 h	JFD00244	4.09
DRX125786	ABC-1	24 h	Podophyllotoxin	0.04
DRX125787	ABC-1	24 h	Tamoxifen citrate	6.5
DRX125788	ABC-1	24 h	Amlexanox	2
DRX125789	ABC-1	24 h	Lenalidomide	2
DRX125790	ABC-1	24 h	Zileuton	2
DRX125791	ABC-1	24 h	TAME	2
DRX125792	ABC-1	24 h	Quinacrine dihydrochloride hydrate	1.94
DRX125793	ABC-1	24 h	3-Deazaneplanocin A hydrochloride	1.35
DRX125794	ABC-1	24 h	PD 0325901	0.67
DRX125795	ABC-1	24 h	Gemcitabine hydrochloride	0.2
DRX125796	ABC-1	24 h	GSK1210151A	2.03
DRX125797	ABC-1	24 h	SB-525334	7.34
DRX125798	ABC-1	24 h	U-74389G maleate	7.23
DRX125799	ABC-1	24 h	Etanidazole	2
DRX125800	ABC-1	24 h	Vismodegib	2
DRX125801	ABC-1	24 h	DAPT	2
DRX125802	ABC-1	24 h	Amiloride hydrochloride dihydrate	2
DRX125803	H322	24 h	DMSO	0.1
DRX125804	H322	24 h	JIB-04	0.2
DRX125805	H322	24 h	5-azacytidine	10
DRX125806	H322	24 h	PF-431396 hydrate	2.2
DRX125807	H322	24 h	Temsirolimus	0.48
DRX125808	H322	24 h	PF-429242 dihydrochloride	2.68
DRX125809	H322	24 h	IC 261	0.51
DRX125810	H322	24 h	Vinblastine sulfate salt	0.01
DRX125811	H322	24 h	Paclitaxel	0.01
DRX125812	H322	24 h	AMG-073 HCl	2
DRX125813	H322	24 h	Ticagrelor	2
DRX125814	H322	24 h	Levosimendan	2
DRX125815	H322	24 h	UNC0638 hydrate	2.21
DRX125816	H322	24 h	Bosutinib	2.11
DRX125817	H322	24 h	Cantharidic Acid	3.46
DRX125818	H322	24 h	GW2974	3.92
DRX125819	H322	24 h	Nocodazole	0.09
DRX125820	H322	24 h	5HPP-33	6.91
DRX125821	H322	24 h	Deoxyarbutin	2
DRX125822	H322	24 h	Rosiglitazone Hydrochloride	2
DRX125823	H322	24 h	GSK343	8
DRX125824	H322	24 h	OG-L002 hydrochloride	10
DRX125825	H322	24 h	10058-F4	10
DRX125826	H322	24 h	Droxinostat	10
DRX125827	H322	24 h	Sunitinib malate	2.42
DRX125828	H322	24 h	Stattic	1.46
DRX125829	H322	24 h	IPA-3	8.93
DRX125830	H322	24 h	Bleomycin sulfate	0.43
DRX125831	H322	24 h	Mebendazole	0.41
DRX125832	H322	24 h	Dorzolamide hydrochloride	2
DRX125833	H322	24 h	Pemetrexed disodium	0.25
DRX125834	H322	24 h	(+)-JQ1	0.89
DRX125835	H322	24 h	Crizotinib	2.51
DRX125836	H322	24 h	Sandoz 58-035	10
DRX125837	H322	24 h	(S)-(+)-Camptothecin	0.41
DRX125838	H322	24 h	5-Fluorouracil	5.74
DRX125839	H322	24 h	Mevastatin	8.97
DRX125840	H322	24 h	PD-166285 hydrate	0.42
DRX125841	H322	24 h	CP-31398 dihydrochloride hydrate	3.35
DRX125842	H322	24 h	Vemurafenib	2
DRX125843	H322	24 h	Etretinate	2
DRX125844	H322	24 h	Dipyridamole	2
DRX125845	H322	24 h	Tofacitinib citrate	2
DRX125846	H322	24 h	GSK2801	10
DRX125847	H322	24 h	Gefitinib	3.88
DRX125848	H322	24 h	2 and 3-Dimethoxy-1and 4-naphthoquinone	2.55
DRX125849	H322	24 h	CID2858522	9.51
DRX125850	H322	24 h	ZM 39923 hydrochloride	5.02
DRX125851	H322	24 h	Rotenone	0.16
DRX125852	H322	24 h	Bisacodyl	1.08
DRX125853	H322	24 h	Bumetanide	2
DRX125854	H322	24 h	Benidipine hydrochloride	2
DRX125855	H322	24 h	Vinorelbine Tartrate	0
DRX125856	H322	24 h	UNC1215	10
DRX125857	H322	24 h	Erlotinib	2.46
DRX125858	H322	24 h	(plusminus)-AMT hydrochloride	10
DRX125859	H322	24 h	PD 169316	3.07
DRX125860	H322	24 h	Idarubicin	0.26
DRX125861	H322	24 h	CID 11210285 hydrochloride	0.14
DRX125862	H322	24 h	BIX 01294 trihydrochloride hydrate	1.94
DRX125863	H322	24 h	Orlistat	2
DRX125864	H322	24 h	Docetaxel	0.01
DRX125865	H322	24 h	Sildenafil citrate	2
DRX125866	H322	24 h	Lornoxicam	2
DRX125867	H322	24 h	Benserazide hydrochloride	2
DRX125868	H322	24 h	JFD00244	4.09
DRX125869	H322	24 h	Podophyllotoxin	0.04
DRX125870	H322	24 h	Tamoxifen citrate	6.5
DRX125871	H322	24 h	Amlexanox	2
DRX125872	H322	24 h	Lenalidomide	2
DRX125873	H322	24 h	Zileuton	2
DRX125874	H322	24 h	TAME	2
DRX125875	H322	24 h	Quinacrine dihydrochloride hydrate	1.94
DRX125876	H322	24 h	3-Deazaneplanocin A hydrochloride	1.35
DRX125877	H322	24 h	PD 0325901	0.67
DRX125878	H322	24 h	Gemcitabine hydrochloride	0.2
DRX125879	H322	24 h	GSK1210151A	2.03
DRX125880	H322	24 h	SB-525334	7.34
DRX125881	H322	24 h	PD173952	0.8
DRX125882	H322	24 h	U-74389G maleate	7.23
DRX125883	H322	24 h	Etanidazole	2
DRX125884	H322	24 h	Vismodegib	2
DRX125885	H322	24 h	Nifuroxazide	2
DRX125886	H322	24 h	DAPT	2
DRX125887	H1299	24 h	DMSO	0.1
DRX125888	H1299	24 h	PF-431396 hydrate	2.2
DRX125889	H1299	24 h	Temsirolimus	0.48
DRX125890	H1299	24 h	PF-429242 dihydrochloride	2.68
DRX125891	H1299	24 h	IC 261	0.51
DRX125892	H1299	24 h	Vinblastine sulfate salt	0.01
DRX125893	H1299	24 h	Paclitaxel	0.01
DRX125894	H1299	24 h	AMG-073 HCl	2
DRX125895	H1299	24 h	Ticagrelor	2
DRX125896	H1299	24 h	Levosimendan	2
DRX125897	H1299	24 h	UNC0638 hydrate	2.21
DRX125898	H1299	24 h	CUDC 101	0.82
DRX125899	H1299	24 h	Bosutinib	2.11
DRX125900	H1299	24 h	Cantharidic Acid	3.46
DRX125901	H1299	24 h	GW2974	3.92
DRX125902	H1299	24 h	Nocodazole	0.09
DRX125903	H1299	24 h	5HPP-33	6.91
DRX125904	H1299	24 h	Afatinib	1.02
DRX125905	H1299	24 h	2-Methoxyestradiol	1.1
DRX125906	H1299	24 h	Deoxyarbutin	2
DRX125907	H1299	24 h	Rosiglitazone Hydrochloride	2
DRX125908	H1299	24 h	GSK343	8
DRX125909	H1299	24 h	OG-L002 hydrochloride	10
DRX125910	H1299	24 h	10058-F4	10
DRX125911	H1299	24 h	Droxinostat	10
DRX125912	H1299	24 h	Sunitinib malate	2.42
DRX125913	H1299	24 h	Lometrexol hydrate	0.04
DRX125914	H1299	24 h	Stattic	1.46
DRX125915	H1299	24 h	IPA-3	8.93
DRX125916	H1299	24 h	Bleomycin sulfate	0.43
DRX125917	H1299	24 h	Mebendazole	0.41
DRX125918	H1299	24 h	Dorzolamide hydrochloride	2
DRX125919	H1299	24 h	Pemetrexed disodium	0.25
DRX125920	H1299	24 h	(+)-JQ1	0.89
DRX125921	H1299	24 h	Crizotinib	2.51
DRX125922	H1299	24 h	Sandoz 58-035	10
DRX125923	H1299	24 h	(S)-(+)-Camptothecin	0.41
DRX125924	H1299	24 h	5-Fluorouracil	5.74
DRX125925	H1299	24 h	Mevastatin	8.97
DRX125926	H1299	24 h	PD-166285 hydrate	0.42
DRX125927	H1299	24 h	CP-31398 dihydrochloride hydrate	3.35
DRX125928	H1299	24 h	Vemurafenib	2
DRX125929	H1299	24 h	Etretinate	2
DRX125930	H1299	24 h	Dipyridamole	2
DRX125931	H1299	24 h	Tofacitinib citrate	2
DRX125932	H1299	24 h	GSK2801	10
DRX125933	H1299	24 h	Gefitinib	3.88
DRX125934	H1299	24 h	4-Amino-1 and 8-naphthalimide	10
DRX125935	H1299	24 h	2 and 3-Dimethoxy-1 and 4-naphthoquinone	2.55
DRX125936	H1299	24 h	CID2858522	9.51
DRX125937	H1299	24 h	ZM 39923 hydrochloride	5.02
DRX125938	H1299	24 h	Rotenone	0.16
DRX125939	H1299	24 h	Bisacodyl	1.08
DRX125940	H1299	24 h	Vorinostat	0.95
DRX125941	H1299	24 h	Bumetanide	2
DRX125942	H1299	24 h	Benidipine hydrochloride	2
DRX125943	H1299	24 h	Vinorelbine Tartrate	0
DRX125944	H1299	24 h	UNC1215	10
DRX125945	H1299	24 h	Erlotinib	2.46
DRX125946	H1299	24 h	(plusminus)-AMT hydrochloride	10
DRX125947	H1299	24 h	PD 169316	3.07
DRX125948	H1299	24 h	Idarubicin	0.26
DRX125949	H1299	24 h	BIX 01294 trihydrochloride hydrate	1.94
DRX125950	H1299	24 h	Orlistat	2
DRX125951	H1299	24 h	Docetaxel	0.01
DRX125952	H1299	24 h	Sildenafil citrate	2
DRX125953	H1299	24 h	Lornoxicam	2
DRX125954	H1299	24 h	Benserazide hydrochloride	2
DRX125955	H1299	24 h	PBIT	10
DRX125956	H1299	24 h	PHA 767491 hydrochloride	2.6
DRX125957	H1299	24 h	JFD00244	4.09
DRX125958	H1299	24 h	Podophyllotoxin	0.04
DRX125959	H1299	24 h	Tamoxifen citrate	6.5
DRX125960	H1299	24 h	Amlexanox	2
DRX125961	H1299	24 h	Lenalidomide	2
DRX125962	H1299	24 h	Zileuton	2
DRX125963	H1299	24 h	TAME	2
DRX125964	H1299	24 h	Quinacrine dihydrochloride hydrate	1.94
DRX125965	H1299	24 h	3-Deazaneplanocin A hydrochloride	1.35
DRX125966	H1299	24 h	Gemcitabine hydrochloride	0.2
DRX125967	H1299	24 h	SB-525334	7.34
DRX125968	H1299	24 h	PD173952	0.8
DRX125969	H1299	24 h	U-74389G maleate	7.23
DRX125970	H1299	24 h	Etanidazole	2
DRX125971	H1299	24 h	Vismodegib	2
DRX125972	H1299	24 h	Nifuroxazide	2
DRX125973	H1299	24 h	DAPT	2
DRX125974	H1299	24 h	Amiloride hydrochloride dihydrate	2
DRX125975	H1648	24 h	JIB-04	0.2
DRX125976	H1648	24 h	5-azacytidine	10
DRX125977	H1648	24 h	PF-431396 hydrate	2.2
DRX125978	H1648	24 h	Temsirolimus	0.48
DRX125979	H1648	24 h	PF-429242 dihydrochloride	2.68
DRX125980	H1648	24 h	IC 261	0.51
DRX125981	H1648	24 h	Vinblastine sulfate salt	0.01
DRX125982	H1648	24 h	Paclitaxel	0.01
DRX125983	H1648	24 h	AMG-073 HCl	2
DRX125984	H1648	24 h	Ticagrelor	2
DRX125985	H1648	24 h	Levosimendan	2
DRX125986	H1648	24 h	UNC0638 hydrate	2.21
DRX125987	H1648	24 h	CUDC 101	0.82
DRX125988	H1648	24 h	Bosutinib	2.11
DRX125989	H1648	24 h	Cantharidic Acid	3.46
DRX125990	H1648	24 h	GW2974	3.92
DRX125991	H1648	24 h	Nocodazole	0.09
DRX125992	H1648	24 h	Auranofin	1.05
DRX125993	H1648	24 h	5HPP-33	6.91
DRX125994	H1648	24 h	Afatinib	1.02
DRX125995	H1648	24 h	Deoxyarbutin	2
DRX125996	H1648	24 h	Rosiglitazone Hydrochloride	2
DRX125997	H1648	24 h	GSK343	8
DRX125998	H1648	24 h	OG-L002 hydrochloride	10
DRX125999	H1648	24 h	10058-F4	10
DRX126000	H1648	24 h	Droxinostat	10
DRX126001	H1648	24 h	Sunitinib malate	2.42
DRX126002	H1648	24 h	Lometrexol hydrate	0.04
DRX126003	H1648	24 h	Stattic	1.46
DRX126004	H1648	24 h	IPA-3	8.93
DRX126005	H1648	24 h	Bleomycin sulfate	0.43
DRX126006	H1648	24 h	Mebendazole	0.41
DRX126007	H1648	24 h	Dorzolamide hydrochloride	2
DRX126008	H1648	24 h	(+)-JQ1	0.89
DRX126009	H1648	24 h	Crizotinib	2.51
DRX126010	H1648	24 h	Sandoz 58-035	10
DRX126011	H1648	24 h	(S)-(+)-Camptothecin	0.41
DRX126012	H1648	24 h	5-Fluorouracil	5.74
DRX126013	H1648	24 h	Mevastatin	8.97
DRX126014	H1648	24 h	PD-166285 hydrate	0.42
DRX126015	H1648	24 h	CP-31398 dihydrochloride hydrate	3.35
DRX126016	H1648	24 h	Etretinate	2
DRX126017	H1648	24 h	Dipyridamole	2
DRX126018	H1648	24 h	Tofacitinib citrate	2
DRX126019	H1648	24 h	GSK2801	10
DRX126020	H1648	24 h	Gefitinib	3.88
DRX126021	H1648	24 h	4-Amino-1 and 8-naphthalimide	10
DRX126022	H1648	24 h	2 and 3-Dimethoxy-1 and 4-naphthoquinone	2.55
DRX126023	H1648	24 h	CID2858522	9.51
DRX126024	H1648	24 h	ZM 39923 hydrochloride	5.02
DRX126025	H1648	24 h	Rotenone	0.16
DRX126026	H1648	24 h	Vorinostat	0.95
DRX126027	H1648	24 h	Bumetanide	2
DRX126028	H1648	24 h	Benidipine hydrochloride	2
DRX126029	H1648	24 h	Vinorelbine Tartrate	0
DRX126030	H1648	24 h	Erlotinib	2.46
DRX126031	H1648	24 h	(plusminus)-AMT hydrochloride	10
DRX126032	H1648	24 h	PD 169316	3.07
DRX126033	H1648	24 h	Idarubicin	0.26
DRX126034	H1648	24 h	CID 11210285 hydrochloride	0.14
DRX126035	H1648	24 h	BIX 01294 trihydrochloride hydrate	1.94
DRX126036	H1648	24 h	Orlistat	2
DRX126037	H1648	24 h	Docetaxel	0.01
DRX126038	H1648	24 h	Sildenafil citrate	2
DRX126039	H1648	24 h	Lornoxicam	2
DRX126040	H1648	24 h	Benserazide hydrochloride	2
DRX126041	H1648	24 h	PBIT	10
DRX126042	H1648	24 h	PHA 767491 hydrochloride	2.6
DRX126043	H1648	24 h	JFD00244	4.09
DRX126044	H1648	24 h	Podophyllotoxin	0.04
DRX126045	H1648	24 h	Tamoxifen citrate	6.5
DRX126046	H1648	24 h	Amlexanox	2
DRX126047	H1648	24 h	Lenalidomide	2
DRX126048	H1648	24 h	Zileuton	2
DRX126049	H1648	24 h	TAME	2
DRX126050	H1648	24 h	Quinacrine dihydrochloride hydrate	1.94
DRX126051	H1648	24 h	3-Deazaneplanocin A hydrochloride	1.35
DRX126052	H1648	24 h	PD 0325901	0.67
DRX126053	H1648	24 h	Gemcitabine hydrochloride	0.2
DRX126054	H1648	24 h	GSK1210151A	2.03
DRX126055	H1648	24 h	PD173952	0.8
DRX126056	H1648	24 h	U-74389G maleate	7.23
DRX126057	H1648	24 h	Etanidazole	2
DRX126058	H1648	24 h	Vismodegib	2
DRX126059	H1648	24 h	Nifuroxazide	2
DRX126060	H1648	24 h	DAPT	2
DRX126061	H1650	24 h	DMSO	0.1
DRX126062	H1650	24 h	JIB-04	0.2
DRX126063	H1650	24 h	5-azacytidine	10
DRX126064	H1650	24 h	PF-431396 hydrate	2.2
DRX126065	H1650	24 h	Temsirolimus	0.48
DRX126066	H1650	24 h	PF-429242 dihydrochloride	2.68
DRX126067	H1650	24 h	IC 261	0.51
DRX126068	H1650	24 h	Vinblastine sulfate salt	0.01
DRX126069	H1650	24 h	Paclitaxel	0.01
DRX126070	H1650	24 h	AMG-073 HCl	2
DRX126071	H1650	24 h	Ticagrelor	2
DRX126072	H1650	24 h	Levosimendan	2
DRX126073	H1650	24 h	UNC0638 hydrate	2.21
DRX126074	H1650	24 h	CUDC 101	0.82
DRX126075	H1650	24 h	Bosutinib	2.11
DRX126076	H1650	24 h	Cantharidic Acid	3.46
DRX126077	H1650	24 h	GW2974	3.92
DRX126078	H1650	24 h	Nocodazole	0.09
DRX126079	H1650	24 h	Auranofin	1.05
DRX126080	H1650	24 h	5HPP-33	6.91
DRX126081	H1650	24 h	Afatinib	1.02
DRX126082	H1650	24 h	2-Methoxyestradiol	1.1
DRX126083	H1650	24 h	Deoxyarbutin	2
DRX126084	H1650	24 h	Rosiglitazone Hydrochloride	2
DRX126085	H1650	24 h	GSK343	8
DRX126086	H1650	24 h	OG-L002 hydrochloride	10
DRX126087	H1650	24 h	10058-F4	10
DRX126088	H1650	24 h	Droxinostat	10
DRX126089	H1650	24 h	Sunitinib malate	2.42
DRX126090	H1650	24 h	Lometrexol hydrate	0.04
DRX126091	H1650	24 h	Stattic	1.46
DRX126092	H1650	24 h	IPA-3	8.93
DRX126093	H1650	24 h	Bleomycin sulfate	0.43
DRX126094	H1650	24 h	Mebendazole	0.41
DRX126095	H1650	24 h	Dorzolamide hydrochloride	2
DRX126096	H1650	24 h	Pemetrexed disodium	0.25
DRX126097	H1650	24 h	(+)-JQ1	0.89
DRX126098	H1650	24 h	Crizotinib	2.51
DRX126099	H1650	24 h	(S)-(+)-Camptothecin	0.41
DRX126100	H1650	24 h	5-Fluorouracil	5.74
DRX126101	H1650	24 h	Mevastatin	8.97
DRX126102	H1650	24 h	PD-166285 hydrate	0.42
DRX126103	H1650	24 h	CP-31398 dihydrochloride hydrate	3.35
DRX126104	H1650	24 h	Vemurafenib	2
DRX126105	H1650	24 h	Etretinate	2
DRX126106	H1650	24 h	Dipyridamole	2
DRX126107	H1650	24 h	Tofacitinib citrate	2
DRX126108	H1650	24 h	Gefitinib	3.88
DRX126109	H1650	24 h	4-Amino-1 and 8-naphthalimide	10
DRX126110	H1650	24 h	CID2858522	9.51
DRX126111	H1650	24 h	BIX 01294 trihydrochloride hydrate	1.94
DRX126112	H1650	24 h	Bisacodyl	1.08
DRX126113	H1650	24 h	Vorinostat	0.95
DRX126114	H1650	24 h	Bumetanide	2
DRX126115	H1650	24 h	Benidipine hydrochloride	2
DRX126116	H1650	24 h	Vinorelbine Tartrate	0
DRX126117	H1650	24 h	UNC1215	10
DRX126118	H1650	24 h	(plusminus)-AMT hydrochloride	10
DRX126119	H1650	24 h	PD 169316	3.07
DRX126120	H1650	24 h	Idarubicin	0.26
DRX126121	H1650	24 h	CID 11210285 hydrochloride	0.14
DRX126122	H1650	24 h	BIX 01294 trihydrochloride hydrate	1.94
DRX126123	H1650	24 h	Orlistat	2
DRX126124	H1650	24 h	Docetaxel	0.01
DRX126125	H1650	24 h	Lornoxicam	2
DRX126126	H1650	24 h	Benserazide hydrochloride	2
DRX126127	H1650	24 h	PBIT	10
DRX126128	H1650	24 h	PHA 767491 hydrochloride	2.6
DRX126129	H1650	24 h	Etoposide	1.44
DRX126130	H1650	24 h	JFD00244	4.09
DRX126131	H1650	24 h	Podophyllotoxin	0.04
DRX126132	H1650	24 h	Tamoxifen citrate	6.5
DRX126133	H1650	24 h	Amlexanox	2
DRX126134	H1650	24 h	Lenalidomide	2
DRX126135	H1650	24 h	Zileuton	2
DRX126136	H1650	24 h	TAME	2
DRX126137	H1650	24 h	Gemcitabine hydrochloride	0.2
DRX126138	H1650	24 h	GSK1210151A	2.03
DRX126139	H1650	24 h	SB-525334	7.34
DRX126140	H1650	24 h	U-74389G maleate	7.23
DRX126141	H1650	24 h	Etanidazole	2
DRX126142	H1650	24 h	Vismodegib	2
DRX126143	H1650	24 h	Nifuroxazide	2
DRX126144	H1650	24 h	DAPT	2
DRX126145	H1650	24 h	Amiloride hydrochloride dihydrate	2
DRX126146	H1703	24 h	DMSO	0.1
DRX126147	H1703	24 h	JIB-04	0.2
DRX126148	H1703	24 h	5-azacytidine	10
DRX126149	H1703	24 h	PF-431396 hydrate	2.2
DRX126150	H1703	24 h	Temsirolimus	0.48
DRX126151	H1703	24 h	PF-429242 dihydrochloride	2.68
DRX126152	H1703	24 h	IC 261	0.51
DRX126153	H1703	24 h	Vinblastine sulfate salt	0.01
DRX126154	H1703	24 h	Paclitaxel	0.01
DRX126155	H1703	24 h	AMG-073 HCl	2
DRX126156	H1703	24 h	Ticagrelor	2
DRX126157	H1703	24 h	Levosimendan	2
DRX126158	H1703	24 h	UNC0638 hydrate	2.21
DRX126159	H1703	24 h	CUDC 101	0.82
DRX126160	H1703	24 h	Bosutinib	2.11
DRX126161	H1703	24 h	Cantharidic Acid	3.46
DRX126162	H1703	24 h	GW2974	3.92
DRX126163	H1703	24 h	Nocodazole	0.09
DRX126164	H1703	24 h	5HPP-33	6.91
DRX126165	H1703	24 h	Afatinib	1.02
DRX126166	H1703	24 h	2-Methoxyestradiol	1.1
DRX126167	H1703	24 h	Deoxyarbutin	2
DRX126168	H1703	24 h	Rosiglitazone Hydrochloride	2
DRX126169	H1703	24 h	GSK343	8
DRX126170	H1703	24 h	OG-L002 hydrochloride	10
DRX126171	H1703	24 h	10058-F4	10
DRX126172	H1703	24 h	Droxinostat	10
DRX126173	H1703	24 h	Sunitinib malate	2.42
DRX126174	H1703	24 h	Lometrexol hydrate	0.04
DRX126175	H1703	24 h	IPA-3	8.93
DRX126176	H1703	24 h	Bleomycin sulfate	0.43
DRX126177	H1703	24 h	Mebendazole	0.41
DRX126178	H1703	24 h	Dorzolamide hydrochloride	2
DRX126179	H1703	24 h	Pemetrexed disodium	0.25
DRX126180	H1703	24 h	(+)-JQ1	0.89
DRX126181	H1703	24 h	Crizotinib	2.51
DRX126182	H1703	24 h	Sandoz 58-035	10
DRX126183	H1703	24 h	(S)-(+)-Camptothecin	0.41
DRX126184	H1703	24 h	5-Fluorouracil	5.74
DRX126185	H1703	24 h	Mevastatin	8.97
DRX126186	H1703	24 h	CP-31398 dihydrochloride hydrate	3.35
DRX126187	H1703	24 h	Vemurafenib	2
DRX126188	H1703	24 h	Etretinate	2
DRX126189	H1703	24 h	Tofacitinib citrate	2
DRX126190	H1703	24 h	GSK2801	10
DRX126191	H1703	24 h	Gefitinib	3.88
DRX126192	H1703	24 h	4-Amino-1 and 8-naphthalimide	10
DRX126193	H1703	24 h	CID2858522	9.51
DRX126194	H1703	24 h	ZM 39923 hydrochloride	5.02
DRX126195	H1703	24 h	Rotenone	0.16
DRX126196	H1703	24 h	Bisacodyl	1.08
DRX126197	H1703	24 h	Vorinostat	0.95
DRX126198	H1703	24 h	Bumetanide	2
DRX126199	H1703	24 h	Benidipine hydrochloride	2
DRX126200	H1703	24 h	Vinorelbine Tartrate	0
DRX126201	H1703	24 h	UNC1215	10
DRX126202	H1703	24 h	Erlotinib	2.46
DRX126203	H1703	24 h	(plusminus)-AMT hydrochloride	10
DRX126204	H1703	24 h	PD 169316	3.07
DRX126205	H1703	24 h	Idarubicin	0.26
DRX126206	H1703	24 h	CID 11210285 hydrochloride	0.14
DRX126207	H1703	24 h	BIX 01294 trihydrochloride hydrate	1.94
DRX126208	H1703	24 h	Orlistat	2
DRX126209	H1703	24 h	Docetaxel	0.01
DRX126210	H1703	24 h	Sildenafil citrate	2
DRX126211	H1703	24 h	Lornoxicam	2
DRX126212	H1703	24 h	Benserazide hydrochloride	2
DRX126213	H1703	24 h	PBIT	10
DRX126214	H1703	24 h	Vandetanib	1.92
DRX126215	H1703	24 h	PHA 767491 hydrochloride	2.6
DRX126216	H1703	24 h	Etoposide	1.44
DRX126217	H1703	24 h	JFD00244	4.09
DRX126218	H1703	24 h	Podophyllotoxin	0.04
DRX126219	H1703	24 h	Tamoxifen citrate	6.5
DRX126220	H1703	24 h	Amlexanox	2
DRX126221	H1703	24 h	Zileuton	2
DRX126222	H1703	24 h	TAME	2
DRX126223	H1703	24 h	Quinacrine dihydrochloride hydrate	1.94
DRX126224	H1703	24 h	3-Deazaneplanocin A hydrochloride	1.35
DRX126225	H1703	24 h	PD 0325901	0.67
DRX126226	H1703	24 h	Gemcitabine hydrochloride	0.2
DRX126227	H1703	24 h	GSK1210151A	2.03
DRX126228	H1703	24 h	SB-525334	7.34
DRX126229	H1703	24 h	U-74389G maleate	7.23
DRX126230	H1703	24 h	Etanidazole	2
DRX126231	H1703	24 h	Vismodegib	2
DRX126232	H1703	24 h	Nifuroxazide	2
DRX126233	H1703	24 h	DAPT	2
DRX126234	H1703	24 h	Amiloride hydrochloride dihydrate	2
DRX126235	H1819	24 h	DMSO	0.1
DRX126236	H1819	24 h	JIB-04	0.2
DRX126237	H1819	24 h	5-azacytidine	10
DRX126238	H1819	24 h	PF-431396 hydrate	2.2
DRX126239	H1819	24 h	Temsirolimus	0.48
DRX126240	H1819	24 h	PF-429242 dihydrochloride	2.68
DRX126241	H1819	24 h	Vinblastine sulfate salt	0.01
DRX126242	H1819	24 h	Paclitaxel	0.01
DRX126243	H1819	24 h	AMG-073 HCl	2
DRX126244	H1819	24 h	Ticagrelor	2
DRX126245	H1819	24 h	Levosimendan	2
DRX126246	H1819	24 h	UNC0638 hydrate	2.21
DRX126247	H1819	24 h	CUDC 101	0.82
DRX126248	H1819	24 h	Bosutinib	2.11
DRX126249	H1819	24 h	Cantharidic Acid	3.46
DRX126250	H1819	24 h	GW2974	3.92
DRX126251	H1819	24 h	Nocodazole	0.09
DRX126252	H1819	24 h	5HPP-33	6.91
DRX126253	H1819	24 h	Afatinib	1.02
DRX126254	H1819	24 h	2-Methoxyestradiol	1.1
DRX126255	H1819	24 h	Deoxyarbutin	2
DRX126256	H1819	24 h	Rosiglitazone Hydrochloride	2
DRX126257	H1819	24 h	GSK343	8
DRX126258	H1819	24 h	OG-L002 hydrochloride	10
DRX126259	H1819	24 h	10058-F4	10
DRX126260	H1819	24 h	Droxinostat	10
DRX126261	H1819	24 h	Lometrexol hydrate	0.04
DRX126262	H1819	24 h	Stattic	1.46
DRX126263	H1819	24 h	IPA-3	8.93
DRX126264	H1819	24 h	Bleomycin sulfate	0.43
DRX126265	H1819	24 h	Mebendazole	0.41
DRX126266	H1819	24 h	Dorzolamide hydrochloride	2
DRX126267	H1819	24 h	Pemetrexed disodium	0.25
DRX126268	H1819	24 h	(+)-JQ1	0.89
DRX126269	H1819	24 h	Crizotinib	2.51
DRX126270	H1819	24 h	Sandoz 58-035	10
DRX126271	H1819	24 h	(S)-(+)-Camptothecin	0.41
DRX126272	H1819	24 h	5-Fluorouracil	5.74
DRX126273	H1819	24 h	Mevastatin	8.97
DRX126274	H1819	24 h	PD-166285 hydrate	0.42
DRX126275	H1819	24 h	CP-31398 dihydrochloride hydrate	3.35
DRX126276	H1819	24 h	Vemurafenib	2
DRX126277	H1819	24 h	Etretinate	2
DRX126278	H1819	24 h	Dipyridamole	2
DRX126279	H1819	24 h	Tofacitinib citrate	2
DRX126280	H1819	24 h	GSK2801	10
DRX126281	H1819	24 h	Gefitinib	3.88
DRX126282	H1819	24 h	4-Amino-1 and 8-naphthalimide	10
DRX126283	H1819	24 h	CID2858522	9.51
DRX126284	H1819	24 h	ZM 39923 hydrochloride	5.02
DRX126285	H1819	24 h	Rotenone	0.16
DRX126286	H1819	24 h	Bisacodyl	1.08
DRX126287	H1819	24 h	Vorinostat	0.95
DRX126288	H1819	24 h	Bumetanide	2
DRX126289	H1819	24 h	Benidipine hydrochloride	2
DRX126290	H1819	24 h	Vinorelbine Tartrate	0
DRX126291	H1819	24 h	UNC1215	10
DRX126292	H1819	24 h	Erlotinib	2.46
DRX126293	H1819	24 h	(plusminus)-AMT hydrochloride	10
DRX126294	H1819	24 h	PD 169316	3.07
DRX126295	H1819	24 h	Idarubicin	0.26
DRX126296	H1819	24 h	CID 11210285 hydrochloride	0.14
[truncated: 1,256 more rows]

## Sheet: S2
Supplementary Table S2: In vitro chemical perturbation ATAC-Seq dataset (DBKERO)
Accession ID	Cell line	Dosing time	Chemical name	Dose (μM)
DRX127553	A549	24 h	DMSO	0.1
DRX127554	A549	24 h	PD 0325901	1
DRX127555	A549	24 h	Temsirolimus	1
DRX127556	A549	24 h	Etoposide	10
DRX127557	A549	24 h	Nocodazole	10
DRX127558	A549	24 h	Droxinostat	10
DRX127559	A549	24 h	DMSO	0.1
DRX127560	A549	24 h	Gefitinib	1
DRX127561	A549	24 h	Crizotinib	1
DRX127562	A549	24 h	Vandetanib	1
DRX127563	A549	24 h	PD 0325901	0.1
DRX127564	A549	24 h	Temsirolimus	0.1
DRX127565	A549	24 h	Etoposide	1
DRX127566	A549	24 h	Auranofin	1
DRX127567	A549	24 h	Droxinostat	1
DRX127568	A549	24 h	CUDC 101	1
DRX127569	A549	24 h	DMSO	0.1
DRX127570	A549	24 h	Gefitinib	0.1
DRX127571	A549	24 h	Crizotinib	0.1
DRX127572	A549	24 h	Vandetanib	0.1
DRX127573	A549	24 h	PD 0325901	0.01
DRX127574	A549	24 h	Temsirolimus	0.01
DRX127575	A549	24 h	Etoposide	0.1
DRX127576	A549	24 h	Auranofin	0.1
DRX127577	A549	24 h	CID 11210285 hydrochloride	0.1
DRX127578	A549	24 h	Droxinostat	0.1
DRX127579	A549	24 h	CUDC 101	0.1
DRX127580	A549	24 h	DMSO	0.1
DRX127581	A549	24 h	Gefitinib	0.01
DRX127582	A549	24 h	Crizotinib	0.01
DRX127583	A549	24 h	Vandetanib	0.01
DRX127584	A549	24 h	PD 0325901	0.001
DRX127585	A549	24 h	Temsirolimus	0.001
DRX127586	A549	24 h	Etoposide	0.01
DRX127587	A549	24 h	Nocodazole	0.01
DRX127588	A549	24 h	Auranofin	0.01
DRX127589	A549	24 h	CID 11210285 hydrochloride	0.01
DRX127590	A549	24 h	Droxinostat	0.01
DRX127591	A549	24 h	CUDC 101	0.01
DRX127592	A549	24 h	3-Deazaneplanocin A hydrochloride	10
DRX127593	A549	24 h	GSK343	10
DRX127594	A549	24 h	OG-L002 hydrochloride	10
DRX127595	A549	24 h	PBIT	10
DRX127596	A549	24 h	5-azacytidine	10
DRX127597	A549	24 h	UNC1215	10
DRX127598	A549	24 h	(+)-JQ1	10
DRX127599	A549	24 h	GSK1210151A	10
DRX127600	A549	24 h	GSK2801	10
DRX127601	A549	24 h	3-Deazaneplanocin A hydrochloride	1
DRX127602	A549	24 h	GSK343	1
DRX127603	A549	24 h	JIB-04	1
DRX127604	A549	24 h	OG-L002 hydrochloride	1
DRX127605	A549	24 h	PBIT	1
DRX127606	A549	24 h	BIX 01294 trihydrochloride hydrate	1
DRX127607	A549	24 h	UNC1215	1
DRX127608	A549	24 h	UNC0638 hydrate	1
DRX127609	A549	24 h	(+)-JQ1	1
DRX127610	A549	24 h	GSK1210151A	1
DRX127611	A549	24 h	GSK2801	1
DRX127612	A549	24 h	3-Deazaneplanocin A hydrochloride	0.1
DRX127613	A549	24 h	GSK343	0.1
DRX127614	A549	24 h	JIB-04	0.1
DRX127615	A549	24 h	PBIT	0.1
DRX127616	A549	24 h	BIX 01294 trihydrochloride hydrate	0.1
DRX127617	A549	24 h	UNC1215	0.1
DRX127618	A549	24 h	UNC0638 hydrate	0.1
DRX127619	A549	24 h	(+)-JQ1	0.1
DRX127620	A549	24 h	GSK1210151A	0.1
DRX127621	A549	24 h	GSK2801	0.1
DRX127622	A549	24 h	3-Deazaneplanocin A hydrochloride	0.01
DRX127623	A549	24 h	GSK343	0.01
DRX127624	A549	24 h	JIB-04	0.01
DRX127625	A549	24 h	OG-L002 hydrochloride	0.01
DRX127626	A549	24 h	PBIT	0.01
DRX127627	A549	24 h	BIX 01294 trihydrochloride hydrate	0.01
DRX127628	A549	24 h	UNC1215	0.01
DRX127629	A549	24 h	UNC0638 hydrate	0.01
DRX127630	A549	24 h	(+)-JQ1	0.01
DRX127631	A549	24 h	GSK1210151A	0.01
DRX127632	A549	24 h	GSK2801	0.01
DRX127633	A549	48 h	DMSO	0.1
DRX127634	A549	48 h	Gefitinib	10
DRX127635	A549	48 h	PD 0325901	1
DRX127636	A549	48 h	Temsirolimus	1
DRX127637	A549	48 h	Etoposide	10
DRX127638	A549	48 h	Nocodazole	10
DRX127639	A549	48 h	Droxinostat	10
DRX127640	A549	48 h	DMSO	0.1
DRX127641	A549	48 h	Gefitinib	1
DRX127642	A549	48 h	Crizotinib	1
DRX127643	A549	48 h	Vandetanib	1
DRX127644	A549	48 h	PD 0325901	0.1
DRX127645	A549	48 h	Temsirolimus	0.1
DRX127646	A549	48 h	Etoposide	1
DRX127647	A549	48 h	Auranofin	1
DRX127648	A549	48 h	Droxinostat	1
DRX127649	A549	48 h	CUDC 101	1
DRX127650	A549	48 h	DMSO	0.1
DRX127651	A549	48 h	Gefitinib	0.1
DRX127652	A549	48 h	Crizotinib	0.1
DRX127653	A549	48 h	Vandetanib	0.1
DRX127654	A549	48 h	PD 0325901	0.01
DRX127655	A549	48 h	Temsirolimus	0.01
DRX127656	A549	48 h	Etoposide	0.1
DRX127657	A549	48 h	Nocodazole	0.1
DRX127658	A549	48 h	Auranofin	0.1
DRX127659	A549	48 h	CID 11210285 hydrochloride	0.1
DRX127660	A549	48 h	Droxinostat	0.1
DRX127661	A549	48 h	CUDC 101	0.1
DRX127662	A549	48 h	DMSO	0.1
DRX127663	A549	48 h	Gefitinib	0.01
DRX127664	A549	48 h	Crizotinib	0.01
DRX127665	A549	48 h	Vandetanib	0.01
DRX127666	A549	48 h	PD 0325901	0.001
DRX127667	A549	48 h	Temsirolimus	0.001
DRX127668	A549	48 h	Etoposide	0.01
DRX127669	A549	48 h	Nocodazole	0.01
DRX127670	A549	48 h	Auranofin	0.01
DRX127671	A549	48 h	CID 11210285 hydrochloride	0.01
DRX127672	A549	48 h	Droxinostat	0.01
DRX127673	A549	48 h	CUDC 101	0.01
DRX127674	A549	48 h	3-Deazaneplanocin A hydrochloride	10
DRX127675	A549	48 h	GSK343	10
DRX127676	A549	48 h	OG-L002 hydrochloride	10
DRX127677	A549	48 h	PBIT	10
DRX127678	A549	48 h	5-azacytidine	10
DRX127679	A549	48 h	UNC1215	10
DRX127680	A549	48 h	(+)-JQ1	10
DRX127681	A549	48 h	GSK1210151A	10
DRX127682	A549	48 h	GSK2801	10
DRX127683	A549	48 h	3-Deazaneplanocin A hydrochloride	1
DRX127684	A549	48 h	GSK343	1
DRX127685	A549	48 h	JIB-04	1
DRX127686	A549	48 h	OG-L002 hydrochloride	1
DRX127687	A549	48 h	PBIT	1
DRX127688	A549	48 h	5-azacytidine	1
DRX127689	A549	48 h	BIX 01294 trihydrochloride hydrate	1
DRX127690	A549	48 h	UNC1215	1
DRX127691	A549	48 h	UNC0638 hydrate	1
DRX127692	A549	48 h	(+)-JQ1	1
DRX127693	A549	48 h	GSK1210151A	1
DRX127694	A549	48 h	GSK2801	1
DRX127695	A549	48 h	3-Deazaneplanocin A hydrochloride	0.1
DRX127696	A549	48 h	GSK343	0.1
DRX127697	A549	48 h	JIB-04	0.1
DRX127698	A549	48 h	OG-L002 hydrochloride	0.1
DRX127699	A549	48 h	PBIT	0.1
DRX127700	A549	48 h	5-azacytidine	0.1
DRX127701	A549	48 h	BIX 01294 trihydrochloride hydrate	0.1
DRX127702	A549	48 h	UNC1215	0.1
DRX127703	A549	48 h	UNC0638 hydrate	0.1
DRX127704	A549	48 h	(+)-JQ1	0.1
DRX127705	A549	48 h	GSK1210151A	0.1
DRX127706	A549	48 h	GSK2801	0.1
DRX127707	A549	48 h	3-Deazaneplanocin A hydrochloride	0.01
DRX127708	A549	48 h	GSK343	0.01
DRX127709	A549	48 h	JIB-04	0.01
DRX127710	A549	48 h	OG-L002 hydrochloride	0.01
DRX127711	A549	48 h	PBIT	0.01
DRX127712	A549	48 h	5-azacytidine	0.01
DRX127713	A549	48 h	BIX 01294 trihydrochloride hydrate	0.01
DRX127714	A549	48 h	UNC1215	0.01
DRX127715	A549	48 h	UNC0638 hydrate	0.01
DRX127716	A549	48 h	(+)-JQ1	0.01
DRX127717	A549	48 h	GSK1210151A	0.01
DRX127718	A549	48 h	GSK2801	0.01
DRX127719	A549	72 h	DMSO	0.1
DRX127720	A549	72 h	Gefitinib	10
DRX127721	A549	72 h	PD 0325901	1
DRX127722	A549	72 h	Temsirolimus	1
DRX127723	A549	72 h	Nocodazole	10
DRX127724	A549	72 h	Droxinostat	10
DRX127725	A549	72 h	DMSO	0.1
DRX127726	A549	72 h	Gefitinib	1
DRX127727	A549	72 h	Crizotinib	1
DRX127728	A549	72 h	Vandetanib	1
DRX127729	A549	72 h	PD 0325901	0.1
DRX127730	A549	72 h	Temsirolimus	0.1
DRX127731	A549	72 h	Etoposide	1
DRX127732	A549	72 h	Auranofin	1
DRX127733	A549	72 h	Droxinostat	1
DRX127734	A549	72 h	CUDC 101	1
DRX127735	A549	72 h	DMSO	0.1
DRX127736	A549	72 h	Gefitinib	0.1
DRX127737	A549	72 h	Crizotinib	0.1
DRX127738	A549	72 h	Vandetanib	0.1
DRX127739	A549	72 h	PD 0325901	0.01
DRX127740	A549	72 h	Temsirolimus	0.01
DRX127741	A549	72 h	Etoposide	0.1
DRX127742	A549	72 h	Nocodazole	0.1
DRX127743	A549	72 h	Auranofin	0.1
DRX127744	A549	72 h	CID 11210285 hydrochloride	0.1
DRX127745	A549	72 h	Droxinostat	0.1
DRX127746	A549	72 h	CUDC 101	0.1
DRX127747	A549	72 h	DMSO	0.1
DRX127748	A549	72 h	Gefitinib	0.01
DRX127749	A549	72 h	Crizotinib	0.01
DRX127750	A549	72 h	Vandetanib	0.01
DRX127751	A549	72 h	PD 0325901	0.001
DRX127752	A549	72 h	Temsirolimus	0.001
DRX127753	A549	72 h	Etoposide	0.01
DRX127754	A549	72 h	Nocodazole	0.01
DRX127755	A549	72 h	Auranofin	0.01
DRX127756	A549	72 h	CID 11210285 hydrochloride	0.01
DRX127757	A549	72 h	Droxinostat	0.01
DRX127758	A549	72 h	CUDC 101	0.01
DRX127759	A549	72 h	3-Deazaneplanocin A hydrochloride	10
DRX127760	A549	72 h	GSK343	10
DRX127761	A549	72 h	OG-L002 hydrochloride	10
DRX127762	A549	72 h	PBIT	10
DRX127763	A549	72 h	5-azacytidine	10
DRX127764	A549	72 h	UNC1215	10
DRX127765	A549	72 h	(+)-JQ1	10
DRX127766	A549	72 h	GSK1210151A	10
DRX127767	A549	72 h	GSK2801	10
DRX127768	A549	72 h	3-Deazaneplanocin A hydrochloride	1
DRX127769	A549	72 h	GSK343	1
DRX127770	A549	72 h	JIB-04	1
DRX127771	A549	72 h	OG-L002 hydrochloride	1
DRX127772	A549	72 h	PBIT	1
DRX127773	A549	72 h	5-azacytidine	1
DRX127774	A549	72 h	BIX 01294 trihydrochloride hydrate	1
DRX127775	A549	72 h	UNC1215	1
DRX127776	A549	72 h	UNC0638 hydrate	1
DRX127777	A549	72 h	(+)-JQ1	1
DRX127778	A549	72 h	GSK1210151A	1
DRX127779	A549	72 h	GSK2801	1
DRX127780	A549	72 h	3-Deazaneplanocin A hydrochloride	0.1
DRX127781	A549	72 h	GSK343	0.1
DRX127782	A549	72 h	JIB-04	0.1
DRX127783	A549	72 h	OG-L002 hydrochloride	0.1
DRX127784	A549	72 h	PBIT	0.1
DRX127785	A549	72 h	5-azacytidine	0.1
DRX127786	A549	72 h	BIX 01294 trihydrochloride hydrate	0.1
DRX127787	A549	72 h	UNC1215	0.1
DRX127788	A549	72 h	UNC0638 hydrate	0.1
DRX127789	A549	72 h	(+)-JQ1	0.1
DRX127790	A549	72 h	GSK1210151A	0.1
DRX127791	A549	72 h	GSK2801	0.1
DRX127792	A549	72 h	3-Deazaneplanocin A hydrochloride	0.01
DRX127793	A549	72 h	GSK343	0.01
DRX127794	A549	72 h	JIB-04	0.01
DRX127795	A549	72 h	OG-L002 hydrochloride	0.01
DRX127796	A549	72 h	PBIT	0.01
DRX127797	A549	72 h	5-azacytidine	0.01
DRX127798	A549	72 h	BIX 01294 trihydrochloride hydrate	0.01
DRX127799	A549	72 h	UNC1215	0.01
DRX127800	A549	72 h	UNC0638 hydrate	0.01
DRX127801	A549	72 h	(+)-JQ1	0.01
DRX127802	A549	72 h	GSK1210151A	0.01
DRX127803	A549	72 h	GSK2801	0.01
DRX127804	H1299	24 h	DMSO	0.1
DRX127805	H1299	24 h	Gefitinib	10
DRX127806	H1299	24 h	Crizotinib	10
DRX127807	H1299	24 h	PD 0325901	1
DRX127808	H1299	24 h	Temsirolimus	1
DRX127809	H1299	24 h	Etoposide	10
DRX127810	H1299	24 h	Nocodazole	10
DRX127811	H1299	24 h	CID 11210285 hydrochloride	10
DRX127812	H1299	24 h	Droxinostat	10
DRX127813	H1299	24 h	DMSO	0.1
DRX127814	H1299	24 h	Gefitinib	1
DRX127815	H1299	24 h	Crizotinib	1
DRX127816	H1299	24 h	PD 0325901	0.1
DRX127817	H1299	24 h	Temsirolimus	0.1
DRX127818	H1299	24 h	Etoposide	1
DRX127819	H1299	24 h	Nocodazole	1
DRX127820	H1299	24 h	Auranofin	1
DRX127821	H1299	24 h	CID 11210285 hydrochloride	1
DRX127822	H1299	24 h	Droxinostat	1
DRX127823	H1299	24 h	CUDC 101	1
DRX127824	H1299	24 h	DMSO	0.1
DRX127825	H1299	24 h	Gefitinib	0.1
DRX127826	H1299	24 h	Crizotinib	0.1
DRX127827	H1299	24 h	Vandetanib	0.1
DRX127828	H1299	24 h	PD 0325901	0.01
DRX127829	H1299	24 h	Temsirolimus	0.01
DRX127830	H1299	24 h	Etoposide	0.1
DRX127831	H1299	24 h	Nocodazole	0.1
DRX127832	H1299	24 h	Auranofin	0.1
DRX127833	H1299	24 h	CID 11210285 hydrochloride	0.1
DRX127834	H1299	24 h	Droxinostat	0.1
DRX127835	H1299	24 h	CUDC 101	0.1
DRX127836	H1299	24 h	DMSO	0.1
DRX127837	H1299	24 h	Gefitinib	0.01
DRX127838	H1299	24 h	Crizotinib	0.01
DRX127839	H1299	24 h	Vandetanib	0.01
DRX127840	H1299	24 h	PD 0325901	0.001
DRX127841	H1299	24 h	Temsirolimus	0.001
DRX127842	H1299	24 h	Etoposide	0.01
DRX127843	H1299	24 h	Nocodazole	0.01
DRX127844	H1299	24 h	Auranofin	0.01
DRX127845	H1299	24 h	CID 11210285 hydrochloride	0.01
DRX127846	H1299	24 h	Droxinostat	0.01
DRX127847	H1299	24 h	CUDC 101	0.01
DRX127848	H1299	24 h	3-Deazaneplanocin A hydrochloride	10
DRX127849	H1299	24 h	GSK343	10
DRX127850	H1299	24 h	JIB-04	10
DRX127851	H1299	24 h	OG-L002 hydrochloride	10
DRX127852	H1299	24 h	PBIT	10
DRX127853	H1299	24 h	5-azacytidine	10
DRX127854	H1299	24 h	UNC1215	10
DRX127855	H1299	24 h	UNC0638 hydrate	10
DRX127856	H1299	24 h	(+)-JQ1	10
DRX127857	H1299	24 h	GSK1210151A	10
DRX127858	H1299	24 h	GSK2801	10
DRX127859	H1299	24 h	3-Deazaneplanocin A hydrochloride	1
DRX127860	H1299	24 h	GSK343	1
DRX127861	H1299	24 h	JIB-04	1
DRX127862	H1299	24 h	OG-L002 hydrochloride	1
DRX127863	H1299	24 h	PBIT	1
DRX127864	H1299	24 h	5-azacytidine	1
DRX127865	H1299	24 h	BIX 01294 trihydrochloride hydrate	1
DRX127866	H1299	24 h	UNC1215	1
DRX127867	H1299	24 h	UNC0638 hydrate	1
DRX127868	H1299	24 h	(+)-JQ1	1
DRX127869	H1299	24 h	GSK1210151A	1
DRX127870	H1299	24 h	GSK2801	1
DRX127871	H1299	24 h	3-Deazaneplanocin A hydrochloride	0.1
DRX127872	H1299	24 h	GSK343	0.1
DRX127873	H1299	24 h	JIB-04	0.1
DRX127874	H1299	24 h	OG-L002 hydrochloride	0.1
DRX127875	H1299	24 h	PBIT	0.1
DRX127876	H1299	24 h	5-azacytidine	0.1
DRX127877	H1299	24 h	BIX 01294 trihydrochloride hydrate	0.1
DRX127878	H1299	24 h	UNC1215	0.1
DRX127879	H1299	24 h	UNC0638 hydrate	0.1
DRX127880	H1299	24 h	(+)-JQ1	0.1
DRX127881	H1299	24 h	GSK1210151A	0.1
DRX127882	H1299	24 h	GSK2801	0.1
DRX127883	H1299	24 h	3-Deazaneplanocin A hydrochloride	0.01
DRX127884	H1299	24 h	GSK343	0.01
DRX127885	H1299	24 h	JIB-04	0.01
DRX127886	H1299	24 h	OG-L002 hydrochloride	0.01
DRX127887	H1299	24 h	PBIT	0.01
DRX127888	H1299	24 h	5-azacytidine	0.01
DRX127889	H1299	24 h	BIX 01294 trihydrochloride hydrate	0.01
DRX127890	H1299	24 h	UNC1215	0.01
DRX127891	H1299	24 h	UNC0638 hydrate	0.01
DRX127892	H1299	24 h	(+)-JQ1	0.01
DRX127893	H1299	24 h	GSK1210151A	0.01
DRX127894	H1299	24 h	GSK2801	0.01
DRX127895	H1299	48 h	DMSO	0.1
DRX127896	H1299	48 h	Gefitinib	10
DRX127897	H1299	48 h	Crizotinib	10
DRX127898	H1299	48 h	Vandetanib	10
DRX127899	H1299	48 h	PD 0325901	1
DRX127900	H1299	48 h	Temsirolimus	1
DRX127901	H1299	48 h	Etoposide	10
DRX127902	H1299	48 h	Nocodazole	10
DRX127903	H1299	48 h	CID 11210285 hydrochloride	10
DRX127904	H1299	48 h	Droxinostat	10
DRX127905	H1299	48 h	DMSO	0.1
DRX127906	H1299	48 h	Gefitinib	1
DRX127907	H1299	48 h	Crizotinib	1
DRX127908	H1299	48 h	Vandetanib	1
DRX127909	H1299	48 h	PD 0325901	0.1
DRX127910	H1299	48 h	Temsirolimus	0.1
DRX127911	H1299	48 h	Etoposide	1
DRX127912	H1299	48 h	Nocodazole	1
DRX127913	H1299	48 h	Auranofin	1
DRX127914	H1299	48 h	CID 11210285 hydrochloride	1
DRX127915	H1299	48 h	Droxinostat	1
DRX127916	H1299	48 h	CUDC 101	1
DRX127917	H1299	48 h	DMSO	0.1
DRX127918	H1299	48 h	Gefitinib	0.1
DRX127919	H1299	48 h	Crizotinib	0.1
DRX127920	H1299	48 h	PD 0325901	0.01
DRX127921	H1299	48 h	Temsirolimus	0.01
DRX127922	H1299	48 h	Etoposide	0.1
DRX127923	H1299	48 h	Nocodazole	0.1
DRX127924	H1299	48 h	Auranofin	0.1
DRX127925	H1299	48 h	CID 11210285 hydrochloride	0.1
DRX127926	H1299	48 h	Droxinostat	0.1
DRX127927	H1299	48 h	CUDC 101	0.1
DRX127928	H1299	48 h	DMSO	0.1
DRX127929	H1299	48 h	Gefitinib	0.01
DRX127930	H1299	48 h	Crizotinib	0.01
DRX127931	H1299	48 h	Vandetanib	0.01
DRX127932	H1299	48 h	PD 0325901	0.001
DRX127933	H1299	48 h	Temsirolimus	0.001
DRX127934	H1299	48 h	Etoposide	0.01
DRX127935	H1299	48 h	Nocodazole	0.01
DRX127936	H1299	48 h	Auranofin	0.01
DRX127937	H1299	48 h	CID 11210285 hydrochloride	0.01
DRX127938	H1299	48 h	Droxinostat	0.01
DRX127939	H1299	48 h	CUDC 101	0.01
DRX127940	H1299	48 h	3-Deazaneplanocin A hydrochloride	10
DRX127941	H1299	48 h	GSK343	10
DRX127942	H1299	48 h	JIB-04	10
DRX127943	H1299	48 h	OG-L002 hydrochloride	10
DRX127944	H1299	48 h	PBIT	10
DRX127945	H1299	48 h	5-azacytidine	10
DRX127946	H1299	48 h	UNC1215	10
DRX127947	H1299	48 h	(+)-JQ1	10
DRX127948	H1299	48 h	GSK1210151A	10
DRX127949	H1299	48 h	GSK2801	10
DRX127950	H1299	48 h	3-Deazaneplanocin A hydrochloride	1
DRX127951	H1299	48 h	GSK343	1
DRX127952	H1299	48 h	JIB-04	1
DRX127953	H1299	48 h	OG-L002 hydrochloride	1
DRX127954	H1299	48 h	PBIT	1
DRX127955	H1299	48 h	5-azacytidine	1
DRX127956	H1299	48 h	BIX 01294 trihydrochloride hydrate	1
DRX127957	H1299	48 h	UNC1215	1
DRX127958	H1299	48 h	UNC0638 hydrate	1
DRX127959	H1299	48 h	(+)-JQ1	1
DRX127960	H1299	48 h	GSK1210151A	1
DRX127961	H1299	48 h	GSK2801	1
DRX127962	H1299	48 h	3-Deazaneplanocin A hydrochloride	0.1
DRX127963	H1299	48 h	GSK343	0.1
DRX127964	H1299	48 h	JIB-04	0.1
DRX127965	H1299	48 h	OG-L002 hydrochloride	0.1
DRX127966	H1299	48 h	PBIT	0.1
DRX127967	H1299	48 h	5-azacytidine	0.1
DRX127968	H1299	48 h	BIX 01294 trihydrochloride hydrate	0.1
DRX127969	H1299	48 h	UNC1215	0.1
DRX127970	H1299	48 h	UNC0638 hydrate	0.1
DRX127971	H1299	48 h	(+)-JQ1	0.1
DRX127972	H1299	48 h	GSK1210151A	0.1
DRX127973	H1299	48 h	GSK2801	0.1
DRX127974	H1299	48 h	3-Deazaneplanocin A hydrochloride	0.01
DRX127975	H1299	48 h	GSK343	0.01
DRX127976	H1299	48 h	JIB-04	0.01
DRX127977	H1299	48 h	OG-L002 hydrochloride	0.01
DRX127978	H1299	48 h	PBIT	0.01
DRX127979	H1299	48 h	5-azacytidine	0.01
DRX127980	H1299	48 h	BIX 01294 trihydrochloride hydrate	0.01
DRX127981	H1299	48 h	UNC1215	0.01
DRX127982	H1299	48 h	UNC0638 hydrate	0.01
DRX127983	H1299	48 h	(+)-JQ1	0.01
DRX127984	H1299	48 h	GSK1210151A	0.01
DRX127985	H1299	48 h	GSK2801	0.01
DRX127986	H1299	72 h	DMSO	0.1
DRX127987	H1299	72 h	Gefitinib	10
DRX127988	H1299	72 h	Crizotinib	10
DRX127989	H1299	72 h	Vandetanib	10
DRX127990	H1299	72 h	PD 0325901	1
DRX127991	H1299	72 h	Temsirolimus	1
DRX127992	H1299	72 h	Etoposide	10
DRX127993	H1299	72 h	Nocodazole	10
DRX127994	H1299	72 h	CID 11210285 hydrochloride	10
DRX127995	H1299	72 h	Droxinostat	10
DRX127996	H1299	72 h	DMSO	0.1
DRX127997	H1299	72 h	Gefitinib	1
DRX127998	H1299	72 h	Crizotinib	1
DRX127999	H1299	72 h	Vandetanib	1
DRX128000	H1299	72 h	PD 0325901	0.1
DRX128001	H1299	72 h	Temsirolimus	0.1
DRX128002	H1299	72 h	Etoposide	1
DRX128003	H1299	72 h	Nocodazole	1
DRX128004	H1299	72 h	CID 11210285 hydrochloride	1
DRX128005	H1299	72 h	Droxinostat	1
DRX128006	H1299	72 h	CUDC 101	1
DRX128007	H1299	72 h	DMSO	0.1
DRX128008	H1299	72 h	Gefitinib	0.1
DRX128009	H1299	72 h	Crizotinib	0.1
DRX128010	H1299	72 h	Vandetanib	0.1
DRX128011	H1299	72 h	PD 0325901	0.01
DRX128012	H1299	72 h	Temsirolimus	0.01
DRX128013	H1299	72 h	Etoposide	0.1
DRX128014	H1299	72 h	Nocodazole	0.1
DRX128015	H1299	72 h	Auranofin	0.1
DRX128016	H1299	72 h	CID 11210285 hydrochloride	0.1
DRX128017	H1299	72 h	Droxinostat	0.1
DRX128018	H1299	72 h	CUDC 101	0.1
DRX128019	H1299	72 h	DMSO	0.1
DRX128020	H1299	72 h	Gefitinib	0.01
DRX128021	H1299	72 h	Crizotinib	0.01
DRX128022	H1299	72 h	Vandetanib	0.01
DRX128023	H1299	72 h	PD 0325901	0.001
DRX128024	H1299	72 h	Temsirolimus	0.001
DRX128025	H1299	72 h	Etoposide	0.01
DRX128026	H1299	72 h	Nocodazole	0.01
DRX128027	H1299	72 h	Auranofin	0.01
DRX128028	H1299	72 h	CID 11210285 hydrochloride	0.01
DRX128029	H1299	72 h	Droxinostat	0.01
DRX128030	H1299	72 h	CUDC 101	0.01
DRX128031	H1299	72 h	3-Deazaneplanocin A hydrochloride	10
DRX128032	H1299	72 h	GSK343	10
DRX128033	H1299	72 h	OG-L002 hydrochloride	10
DRX128034	H1299	72 h	PBIT	10
DRX128035	H1299	72 h	5-azacytidine	10
DRX128036	H1299	72 h	UNC1215	10
DRX128037	H1299	72 h	GSK2801	10
DRX128038	H1299	72 h	3-Deazaneplanocin A hydrochloride	1
DRX128039	H1299	72 h	GSK343	1
DRX128040	H1299	72 h	JIB-04	1
DRX128041	H1299	72 h	OG-L002 hydrochloride	1
DRX128042	H1299	72 h	PBIT	1
DRX128043	H1299	72 h	5-azacytidine	1
DRX128044	H1299	72 h	BIX 01294 trihydrochloride hydrate	1
DRX128045	H1299	72 h	UNC1215	1
DRX128046	H1299	72 h	UNC0638 hydrate	1
DRX128047	H1299	72 h	GSK1210151A	1
DRX128048	H1299	72 h	GSK2801	1
DRX128049	H1299	72 h	3-Deazaneplanocin A hydrochloride	0.1
DRX128050	H1299	72 h	GSK343	0.1
DRX128051	H1299	72 h	JIB-04	0.1
DRX128052	H1299	72 h	OG-L002 hydrochloride	0.1
DRX128053	H1299	72 h	PBIT	0.1
DRX128054	H1299	72 h	5-azacytidine	0.1
DRX128055	H1299	72 h	BIX 01294 trihydrochloride hydrate	0.1
DRX128056	H1299	72 h	UNC1215	0.1
DRX128057	H1299	72 h	UNC0638 hydrate	0.1
DRX128058	H1299	72 h	(+)-JQ1	0.1
DRX128059	H1299	72 h	GSK1210151A	0.1
DRX128060	H1299	72 h	GSK2801	0.1
DRX128061	H1299	72 h	3-Deazaneplanocin A hydrochloride	0.01
DRX128062	H1299	72 h	GSK343	0.01
DRX128063	H1299	72 h	JIB-04	0.01
DRX128064	H1299	72 h	OG-L002 hydrochloride	0.01
DRX128065	H1299	72 h	PBIT	0.01
DRX128066	H1299	72 h	5-azacytidine	0.01
DRX128067	H1299	72 h	BIX 01294 trihydrochloride hydrate	0.01
DRX128068	H1299	72 h	UNC1215	0.01
DRX128069	H1299	72 h	UNC0638 hydrate	0.01
DRX128070	H1299	72 h	(+)-JQ1	0.01
DRX128071	H1299	72 h	GSK1210151A	0.01
DRX128072	H1299	72 h	GSK2801	0.01
DRX128073	H1648	24 h	DMSO	0.1
DRX128074	H1648	24 h	Gefitinib	10
DRX128075	H1648	24 h	Crizotinib	10
DRX128076	H1648	24 h	Vandetanib	10
DRX128077	H1648	24 h	PD 0325901	1
DRX128078	H1648	24 h	Temsirolimus	1
DRX128079	H1648	24 h	Etoposide	10
DRX128080	H1648	24 h	Nocodazole	10
DRX128081	H1648	24 h	CID 11210285 hydrochloride	10
DRX128082	H1648	24 h	Droxinostat	10
DRX128083	H1648	24 h	DMSO	0.1
DRX128084	H1648	24 h	Gefitinib	1
DRX128085	H1648	24 h	Crizotinib	1
DRX128086	H1648	24 h	Vandetanib	1
DRX128087	H1648	24 h	PD 0325901	0.1
DRX128088	H1648	24 h	Temsirolimus	0.1
DRX128089	H1648	24 h	Etoposide	1
DRX128090	H1648	24 h	Nocodazole	1
DRX128091	H1648	24 h	Auranofin	1
DRX128092	H1648	24 h	CID 11210285 hydrochloride	1
DRX128093	H1648	24 h	Droxinostat	1
DRX128094	H1648	24 h	DMSO	0.1
DRX128095	H1648	24 h	Gefitinib	0.1
DRX128096	H1648	24 h	Crizotinib	0.1
DRX128097	H1648	24 h	PD 0325901	0.01
DRX128098	H1648	24 h	Temsirolimus	0.01
DRX128099	H1648	24 h	Etoposide	0.1
DRX128100	H1648	24 h	Nocodazole	0.1
DRX128101	H1648	24 h	Auranofin	0.1
DRX128102	H1648	24 h	CID 11210285 hydrochloride	0.1
DRX128103	H1648	24 h	Droxinostat	0.1
DRX128104	H1648	24 h	CUDC 101	0.1
DRX128105	H1648	24 h	DMSO	0.1
DRX128106	H1648	24 h	Gefitinib	0.01
DRX128107	H1648	24 h	Crizotinib	0.01
DRX128108	H1648	24 h	Vandetanib	0.01
DRX128109	H1648	24 h	PD 0325901	0.001
DRX128110	H1648	24 h	Temsirolimus	0.001
DRX128111	H1648	24 h	Etoposide	0.01
DRX128112	H1648	24 h	Nocodazole	0.01
DRX128113	H1648	24 h	Auranofin	0.01
DRX128114	H1648	24 h	CID 11210285 hydrochloride	0.01
DRX128115	H1648	24 h	Droxinostat	0.01
DRX128116	H1648	24 h	CUDC 101	0.01
DRX128117	H1648	24 h	3-Deazaneplanocin A hydrochloride	10
DRX128118	H1648	24 h	GSK343	10
DRX128119	H1648	24 h	JIB-04	10
DRX128120	H1648	24 h	OG-L002 hydrochloride	10
DRX128121	H1648	24 h	PBIT	10
DRX128122	H1648	24 h	5-azacytidine	10
DRX128123	H1648	24 h	BIX 01294 trihydrochloride hydrate	10
DRX128124	H1648	24 h	UNC1215	10
DRX128125	H1648	24 h	UNC0638 hydrate	10
DRX128126	H1648	24 h	(+)-JQ1	10
DRX128127	H1648	24 h	GSK1210151A	10
DRX128128	H1648	24 h	GSK2801	10
DRX128129	H1648	24 h	3-Deazaneplanocin A hydrochloride	1
DRX128130	H1648	24 h	GSK343	1
DRX128131	H1648	24 h	JIB-04	1
DRX128132	H1648	24 h	OG-L002 hydrochloride	1
DRX128133	H1648	24 h	PBIT	1
DRX128134	H1648	24 h	5-azacytidine	1
DRX128135	H1648	24 h	BIX 01294 trihydrochloride hydrate	1
DRX128136	H1648	24 h	UNC1215	1
DRX128137	H1648	24 h	UNC0638 hydrate	1
DRX128138	H1648	24 h	(+)-JQ1	1
DRX128139	H1648	24 h	GSK1210151A	1
DRX128140	H1648	24 h	GSK2801	1
DRX128141	H1648	24 h	3-Deazaneplanocin A hydrochloride	0.1
DRX128142	H1648	24 h	GSK343	0.1
DRX128143	H1648	24 h	JIB-04	0.1
DRX128144	H1648	24 h	PBIT	0.1
DRX128145	H1648	24 h	5-azacytidine	0.1
DRX128146	H1648	24 h	BIX 01294 trihydrochloride hydrate	0.1
DRX128147	H1648	24 h	UNC1215	0.1
DRX128148	H1648	24 h	UNC0638 hydrate	0.1
DRX128149	H1648	24 h	(+)-JQ1	0.1
DRX128150	H1648	24 h	GSK1210151A	0.1
DRX128151	H1648	24 h	GSK2801	0.1
DRX128152	H1648	24 h	3-Deazaneplanocin A hydrochloride	0.01
DRX128153	H1648	24 h	GSK343	0.01
DRX128154	H1648	24 h	JIB-04	0.01
DRX128155	H1648	24 h	OG-L002 hydrochloride	0.01
DRX128156	H1648	24 h	PBIT	0.01
DRX128157	H1648	24 h	5-azacytidine	0.01
DRX128158	H1648	24 h	BIX 01294 trihydrochloride hydrate	0.01
DRX128159	H1648	24 h	UNC1215	0.01
DRX128160	H1648	24 h	UNC0638 hydrate	0.01
DRX128161	H1648	24 h	(+)-JQ1	0.01
DRX128162	H1648	24 h	GSK1210151A	0.01
DRX128163	H1648	24 h	GSK2801	0.01
DRX128164	H1648	48 h	DMSO	0.1
DRX128165	H1648	48 h	Gefitinib	10
DRX128166	H1648	48 h	Crizotinib	10
DRX128167	H1648	48 h	PD 0325901	1
DRX128168	H1648	48 h	Temsirolimus	1
DRX128169	H1648	48 h	Etoposide	10
DRX128170	H1648	48 h	Nocodazole	10
DRX128171	H1648	48 h	Droxinostat	10
DRX128172	H1648	48 h	DMSO	0.1
DRX128173	H1648	48 h	Gefitinib	1
DRX128174	H1648	48 h	Crizotinib	1
DRX128175	H1648	48 h	Vandetanib	1
DRX128176	H1648	48 h	PD 0325901	0.1
DRX128177	H1648	48 h	Temsirolimus	0.1
DRX128178	H1648	48 h	Etoposide	1
DRX128179	H1648	48 h	Auranofin	1
DRX128180	H1648	48 h	Droxinostat	1
DRX128181	H1648	48 h	DMSO	0.1
DRX128182	H1648	48 h	Gefitinib	0.1
DRX128183	H1648	48 h	Crizotinib	0.1
DRX128184	H1648	48 h	Vandetanib	0.1
DRX128185	H1648	48 h	PD 0325901	0.01
DRX128186	H1648	48 h	Temsirolimus	0.01
DRX128187	H1648	48 h	Etoposide	0.1
DRX128188	H1648	48 h	Nocodazole	0.1
DRX128189	H1648	48 h	Auranofin	0.1
DRX128190	H1648	48 h	CID 11210285 hydrochloride	0.1
DRX128191	H1648	48 h	Droxinostat	0.1
DRX128192	H1648	48 h	DMSO	0.1
DRX128193	H1648	48 h	Gefitinib	0.01
DRX128194	H1648	48 h	Crizotinib	0.01
DRX128195	H1648	48 h	Vandetanib	0.01
DRX128196	H1648	48 h	PD 0325901	0.001
DRX128197	H1648	48 h	Temsirolimus	0.001
DRX128198	H1648	48 h	Etoposide	0.01
DRX128199	H1648	48 h	Nocodazole	0.01
DRX128200	H1648	48 h	Auranofin	0.01
DRX128201	H1648	48 h	CID 11210285 hydrochloride	0.01
DRX128202	H1648	48 h	Droxinostat	0.01
DRX128203	H1648	48 h	CUDC 101	0.01
DRX128204	H1648	48 h	3-Deazaneplanocin A hydrochloride	10
DRX128205	H1648	48 h	GSK343	10
DRX128206	H1648	48 h	JIB-04	10
DRX128207	H1648	48 h	OG-L002 hydrochloride	10
DRX128208	H1648	48 h	PBIT	10
DRX128209	H1648	48 h	5-azacytidine	10
DRX128210	H1648	48 h	UNC1215	10
DRX128211	H1648	48 h	(+)-JQ1	10
DRX128212	H1648	48 h	GSK2801	10
DRX128213	H1648	48 h	3-Deazaneplanocin A hydrochloride	1
DRX128214	H1648	48 h	GSK343	1
DRX128215	H1648	48 h	JIB-04	1
DRX128216	H1648	48 h	OG-L002 hydrochloride	1
DRX128217	H1648	48 h	PBIT	1
DRX128218	H1648	48 h	5-azacytidine	1
DRX128219	H1648	48 h	BIX 01294 trihydrochloride hydrate	1
DRX128220	H1648	48 h	UNC1215	1
DRX128221	H1648	48 h	UNC0638 hydrate	1
DRX128222	H1648	48 h	(+)-JQ1	1
DRX128223	H1648	48 h	GSK2801	1
DRX128224	H1648	48 h	3-Deazaneplanocin A hydrochloride	0.1
DRX128225	H1648	48 h	GSK343	0.1
DRX128226	H1648	48 h	JIB-04	0.1
DRX128227	H1648	48 h	OG-L002 hydrochloride	0.1
DRX128228	H1648	48 h	PBIT	0.1
DRX128229	H1648	48 h	5-azacytidine	0.1
DRX128230	H1648	48 h	BIX 01294 trihydrochloride hydrate	0.1
DRX128231	H1648	48 h	UNC1215	0.1
DRX128232	H1648	48 h	UNC0638 hydrate	0.1
DRX128233	H1648	48 h	(+)-JQ1	0.1
DRX128234	H1648	48 h	GSK1210151A	0.1
DRX128235	H1648	48 h	GSK2801	0.1
DRX128236	H1648	48 h	3-Deazaneplanocin A hydrochloride	0.01
DRX128237	H1648	48 h	GSK343	0.01
DRX128238	H1648	48 h	JIB-04	0.01
DRX128239	H1648	48 h	OG-L002 hydrochloride	0.01
DRX128240	H1648	48 h	PBIT	0.01
DRX128241	H1648	48 h	5-azacytidine	0.01
DRX128242	H1648	48 h	BIX 01294 trihydrochloride hydrate	0.01
DRX128243	H1648	48 h	UNC1215	0.01
DRX128244	H1648	48 h	UNC0638 hydrate	0.01
DRX128245	H1648	48 h	(+)-JQ1	0.01
DRX128246	H1648	48 h	GSK1210151A	0.01
DRX128247	H1648	48 h	GSK2801	0.01
DRX128248	H1648	72 h	DMSO	0.1
DRX128249	H1648	72 h	Gefitinib	10
DRX128250	H1648	72 h	Crizotinib	10
DRX128251	H1648	72 h	PD 0325901	1
DRX128252	H1648	72 h	Temsirolimus	1
DRX128253	H1648	72 h	Etoposide	10
DRX128254	H1648	72 h	Nocodazole	10
DRX128255	H1648	72 h	Droxinostat	10
DRX128256	H1648	72 h	DMSO	0.1
DRX128257	H1648	72 h	Gefitinib	1
DRX128258	H1648	72 h	Crizotinib	1
DRX128259	H1648	72 h	Vandetanib	1
DRX128260	H1648	72 h	PD 0325901	0.1
DRX128261	H1648	72 h	Temsirolimus	0.1
DRX128262	H1648	72 h	Etoposide	1
DRX128263	H1648	72 h	Nocodazole	1
DRX128264	H1648	72 h	Auranofin	1
DRX128265	H1648	72 h	CID 11210285 hydrochloride	1
DRX128266	H1648	72 h	Droxinostat	1
DRX128267	H1648	72 h	DMSO	0.1
DRX128268	H1648	72 h	Gefitinib	0.1
DRX128269	H1648	72 h	Crizotinib	0.1
DRX128270	H1648	72 h	PD 0325901	0.01
DRX128271	H1648	72 h	Temsirolimus	0.01
DRX128272	H1648	72 h	Etoposide	0.1
DRX128273	H1648	72 h	Nocodazole	0.1
DRX128274	H1648	72 h	Auranofin	0.1
DRX128275	H1648	72 h	CID 11210285 hydrochloride	0.1
DRX128276	H1648	72 h	Droxinostat	0.1
DRX128277	H1648	72 h	CUDC 101	0.1
DRX128278	H1648	72 h	DMSO	0.1
DRX128279	H1648	72 h	Gefitinib	0.01
DRX128280	H1648	72 h	Crizotinib	0.01
DRX128281	H1648	72 h	Vandetanib	0.01
DRX128282	H1648	72 h	PD 0325901	0.001
DRX128283	H1648	72 h	Temsirolimus	0.001
DRX128284	H1648	72 h	Etoposide	0.01
DRX128285	H1648	72 h	Nocodazole	0.01
DRX128286	H1648	72 h	Auranofin	0.01
DRX128287	H1648	72 h	CID 11210285 hydrochloride	0.01
DRX128288	H1648	72 h	Droxinostat	0.01
DRX128289	H1648	72 h	CUDC 101	0.01
DRX128290	H1648	72 h	3-Deazaneplanocin A hydrochloride	10
DRX128291	H1648	72 h	GSK343	10
DRX128292	H1648	72 h	OG-L002 hydrochloride	10
DRX128293	H1648	72 h	PBIT	10
DRX128294	H1648	72 h	5-azacytidine	10
DRX128295	H1648	72 h	BIX 01294 trihydrochloride hydrate	10
DRX128296	H1648	72 h	UNC1215	10
DRX128297	H1648	72 h	UNC0638 hydrate	10
DRX128298	H1648	72 h	(+)-JQ1	10
DRX128299	H1648	72 h	GSK1210151A	10
DRX128300	H1648	72 h	GSK2801	10
DRX128301	H1648	72 h	3-Deazaneplanocin A hydrochloride	1
DRX128302	H1648	72 h	GSK343	1
DRX128303	H1648	72 h	JIB-04	1
DRX128304	H1648	72 h	OG-L002 hydrochloride	1
DRX128305	H1648	72 h	PBIT	1
DRX128306	H1648	72 h	5-azacytidine	1
DRX128307	H1648	72 h	BIX 01294 trihydrochloride hydrate	1
DRX128308	H1648	72 h	UNC1215	1
DRX128309	H1648	72 h	UNC0638 hydrate	1
DRX128310	H1648	72 h	(+)-JQ1	1
DRX128311	H1648	72 h	GSK1210151A	1
DRX128312	H1648	72 h	GSK2801	1
DRX128313	H1648	72 h	3-Deazaneplanocin A hydrochloride	0.1
DRX128314	H1648	72 h	GSK343	0.1
DRX128315	H1648	72 h	JIB-04	0.1
DRX128316	H1648	72 h	OG-L002 hydrochloride	0.1
DRX128317	H1648	72 h	PBIT	0.1
DRX128318	H1648	72 h	5-azacytidine	0.1
DRX128319	H1648	72 h	BIX 01294 trihydrochloride hydrate	0.1
DRX128320	H1648	72 h	UNC1215	0.1
DRX128321	H1648	72 h	UNC0638 hydrate	0.1
DRX128322	H1648	72 h	(+)-JQ1	0.1
DRX128323	H1648	72 h	GSK1210151A	0.1
DRX128324	H1648	72 h	GSK2801	0.1
DRX128325	H1648	72 h	3-Deazaneplanocin A hydrochloride	0.01
DRX128326	H1648	72 h	GSK343	0.01
DRX128327	H1648	72 h	JIB-04	0.01
DRX128328	H1648	72 h	OG-L002 hydrochloride	0.01
DRX128329	H1648	72 h	PBIT	0.01
DRX128330	H1648	72 h	5-azacytidine	0.01
DRX128331	H1648	72 h	BIX 01294 trihydrochloride hydrate	0.01
DRX128332	H1648	72 h	UNC1215	0.01
DRX128333	H1648	72 h	UNC0638 hydrate	0.01
DRX128334	H1648	72 h	(+)-JQ1	0.01
DRX128335	H1648	72 h	GSK1210151A	0.01
DRX128336	H1648	72 h	GSK2801	0.01
DRX128337	H2347	24 h	DMSO	0.1
DRX128338	H2347	24 h	Gefitinib	10
DRX128339	H2347	24 h	Crizotinib	10
DRX128340	H2347	24 h	Vandetanib	10
DRX128341	H2347	24 h	PD 0325901	1
DRX128342	H2347	24 h	Temsirolimus	1
DRX128343	H2347	24 h	Etoposide	10
DRX128344	H2347	24 h	Nocodazole	10
DRX128345	H2347	24 h	CID 11210285 hydrochloride	10
DRX128346	H2347	24 h	Droxinostat	10
DRX128347	H2347	24 h	CUDC 101	10
DRX128348	H2347	24 h	DMSO	0.1
DRX128349	H2347	24 h	Gefitinib	1
DRX128350	H2347	24 h	Crizotinib	1
DRX128351	H2347	24 h	Vandetanib	1
DRX128352	H2347	24 h	PD 0325901	0.1
DRX128353	H2347	24 h	Temsirolimus	0.1
DRX128354	H2347	24 h	Etoposide	1
DRX128355	H2347	24 h	Nocodazole	1
DRX128356	H2347	24 h	Auranofin	1
DRX128357	H2347	24 h	CID 11210285 hydrochloride	1
DRX128358	H2347	24 h	Droxinostat	1
DRX128359	H2347	24 h	CUDC 101	1
DRX128360	H2347	24 h	DMSO	0.1
DRX128361	H2347	24 h	Gefitinib	0.1
DRX128362	H2347	24 h	Crizotinib	0.1
DRX128363	H2347	24 h	PD 0325901	0.01
DRX128364	H2347	24 h	Temsirolimus	0.01
DRX128365	H2347	24 h	Etoposide	0.1
DRX128366	H2347	24 h	Nocodazole	0.1
DRX128367	H2347	24 h	Auranofin	0.1
DRX128368	H2347	24 h	CID 11210285 hydrochloride	0.1
DRX128369	H2347	24 h	Droxinostat	0.1
DRX128370	H2347	24 h	CUDC 101	0.1
DRX128371	H2347	24 h	DMSO	0.1
DRX128372	H2347	24 h	Gefitinib	0.01
DRX128373	H2347	24 h	Crizotinib	0.01
DRX128374	H2347	24 h	Vandetanib	0.01
DRX128375	H2347	24 h	PD 0325901	0.001
DRX128376	H2347	24 h	Temsirolimus	0.001
DRX128377	H2347	24 h	Etoposide	0.01
DRX128378	H2347	24 h	Nocodazole	0.01
DRX128379	H2347	24 h	Auranofin	0.01
DRX128380	H2347	24 h	CID 11210285 hydrochloride	0.01
DRX128381	H2347	24 h	Droxinostat	0.01
DRX128382	H2347	24 h	CUDC 101	0.01
DRX128383	H2347	24 h	3-Deazaneplanocin A hydrochloride	10
DRX128384	H2347	24 h	GSK343	10
DRX128385	H2347	24 h	JIB-04	10
DRX128386	H2347	24 h	OG-L002 hydrochloride	10
DRX128387	H2347	24 h	PBIT	10
DRX128388	H2347	24 h	5-azacytidine	10
DRX128389	H2347	24 h	BIX 01294 trihydrochloride hydrate	10
DRX128390	H2347	24 h	UNC1215	10
DRX128391	H2347	24 h	UNC0638 hydrate	10
DRX128392	H2347	24 h	(+)-JQ1	10
DRX128393	H2347	24 h	GSK1210151A	10
DRX128394	H2347	24 h	GSK2801	10
DRX128395	H2347	24 h	3-Deazaneplanocin A hydrochloride	1
DRX128396	H2347	24 h	GSK343	1
DRX128397	H2347	24 h	JIB-04	1
DRX128398	H2347	24 h	OG-L002 hydrochloride	1
DRX128399	H2347	24 h	PBIT	1
DRX128400	H2347	24 h	5-azacytidine	1
DRX128401	H2347	24 h	BIX 01294 trihydrochloride hydrate	1
DRX128402	H2347	24 h	UNC1215	1
DRX128403	H2347	24 h	UNC0638 hydrate	1
DRX128404	H2347	24 h	(+)-JQ1	1
DRX128405	H2347	24 h	GSK1210151A	1
DRX128406	H2347	24 h	GSK2801	1
DRX128407	H2347	24 h	3-Deazaneplanocin A hydrochloride	0.1
DRX128408	H2347	24 h	GSK343	0.1
DRX128409	H2347	24 h	JIB-04	0.1
DRX128410	H2347	24 h	OG-L002 hydrochloride	0.1
DRX128411	H2347	24 h	PBIT	0.1
DRX128412	H2347	24 h	5-azacytidine	0.1
DRX128413	H2347	24 h	BIX 01294 trihydrochloride hydrate	0.1
DRX128414	H2347	24 h	UNC1215	0.1
DRX128415	H2347	24 h	UNC0638 hydrate	0.1
DRX128416	H2347	24 h	(+)-JQ1	0.1
DRX128417	H2347	24 h	GSK1210151A	0.1
DRX128418	H2347	24 h	GSK2801	0.1
DRX128419	H2347	24 h	3-Deazaneplanocin A hydrochloride	0.01
DRX128420	H2347	24 h	GSK343	0.01
DRX128421	H2347	24 h	JIB-04	0.01
DRX128422	H2347	24 h	OG-L002 hydrochloride	0.01
DRX128423	H2347	24 h	PBIT	0.01
DRX128424	H2347	24 h	5-azacytidine	0.01
DRX128425	H2347	24 h	BIX 01294 trihydrochloride hydrate	0.01
DRX128426	H2347	24 h	UNC1215	0.01
DRX128427	H2347	24 h	UNC0638 hydrate	0.01
DRX128428	H2347	24 h	(+)-JQ1	0.01
DRX128429	H2347	24 h	GSK1210151A	0.01
DRX128430	H2347	24 h	GSK2801	0.01
DRX128431	H2347	48 h	DMSO	0.1
DRX128432	H2347	48 h	Gefitinib	10
DRX128433	H2347	48 h	Crizotinib	10
DRX128434	H2347	48 h	Vandetanib	10
DRX128435	H2347	48 h	PD 0325901	1
DRX128436	H2347	48 h	Temsirolimus	1
DRX128437	H2347	48 h	Etoposide	10
DRX128438	H2347	48 h	Nocodazole	10
DRX128439	H2347	48 h	Auranofin	10
DRX128440	H2347	48 h	CID 11210285 hydrochloride	10
DRX128441	H2347	48 h	Droxinostat	10
DRX128442	H2347	48 h	DMSO	0.1
DRX128443	H2347	48 h	Gefitinib	1
DRX128444	H2347	48 h	Crizotinib	1
DRX128445	H2347	48 h	Vandetanib	1
DRX128446	H2347	48 h	PD 0325901	0.1
DRX128447	H2347	48 h	Temsirolimus	0.1
DRX128448	H2347	48 h	Etoposide	1
DRX128449	H2347	48 h	Nocodazole	1
DRX128450	H2347	48 h	Auranofin	1
DRX128451	H2347	48 h	CID 11210285 hydrochloride	1
DRX128452	H2347	48 h	Droxinostat	1
DRX128453	H2347	48 h	DMSO	0.1
DRX128454	H2347	48 h	Gefitinib	0.1
DRX128455	H2347	48 h	Crizotinib	0.1
DRX128456	H2347	48 h	Vandetanib	0.1
DRX128457	H2347	48 h	PD 0325901	0.01
DRX128458	H2347	48 h	Temsirolimus	0.01
DRX128459	H2347	48 h	Etoposide	0.1
DRX128460	H2347	48 h	Nocodazole	0.1
DRX128461	H2347	48 h	Auranofin	0.1
DRX128462	H2347	48 h	CID 11210285 hydrochloride	0.1
DRX128463	H2347	48 h	Droxinostat	0.1
DRX128464	H2347	48 h	CUDC 101	0.1
DRX128465	H2347	48 h	DMSO	0.1
DRX128466	H2347	48 h	Gefitinib	0.01
DRX128467	H2347	48 h	Crizotinib	0.01
DRX128468	H2347	48 h	Vandetanib	0.01
DRX128469	H2347	48 h	PD 0325901	0.001
DRX128470	H2347	48 h	Temsirolimus	0.001
DRX128471	H2347	48 h	Etoposide	0.01
DRX128472	H2347	48 h	Nocodazole	0.01
DRX128473	H2347	48 h	Auranofin	0.01
DRX128474	H2347	48 h	CID 11210285 hydrochloride	0.01
DRX128475	H2347	48 h	Droxinostat	0.01
DRX128476	H2347	48 h	CUDC 101	0.01
DRX128477	H2347	48 h	3-Deazaneplanocin A hydrochloride	10
DRX128478	H2347	48 h	GSK343	10
DRX128479	H2347	48 h	OG-L002 hydrochloride	10
DRX128480	H2347	48 h	PBIT	10
DRX128481	H2347	48 h	5-azacytidine	10
DRX128482	H2347	48 h	UNC1215	10
DRX128483	H2347	48 h	UNC0638 hydrate	10
DRX128484	H2347	48 h	(+)-JQ1	10
DRX128485	H2347	48 h	GSK1210151A	10
DRX128486	H2347	48 h	GSK2801	10
DRX128487	H2347	48 h	3-Deazaneplanocin A hydrochloride	1
DRX128488	H2347	48 h	GSK343	1
DRX128489	H2347	48 h	JIB-04	1
DRX128490	H2347	48 h	OG-L002 hydrochloride	1
DRX128491	H2347	48 h	PBIT	1
DRX128492	H2347	48 h	5-azacytidine	1
DRX128493	H2347	48 h	BIX 01294 trihydrochloride hydrate	1
DRX128494	H2347	48 h	UNC1215	1
DRX128495	H2347	48 h	UNC0638 hydrate	1
DRX128496	H2347	48 h	(+)-JQ1	1
DRX128497	H2347	48 h	GSK1210151A	1
DRX128498	H2347	48 h	GSK2801	1
DRX128499	H2347	48 h	3-Deazaneplanocin A hydrochloride	0.1
DRX128500	H2347	48 h	GSK343	0.1
DRX128501	H2347	48 h	JIB-04	0.1
DRX128502	H2347	48 h	OG-L002 hydrochloride	0.1
DRX128503	H2347	48 h	PBIT	0.1
DRX128504	H2347	48 h	5-azacytidine	0.1
DRX128505	H2347	48 h	BIX 01294 trihydrochloride hydrate	0.1
DRX128506	H2347	48 h	UNC1215	0.1
DRX128507	H2347	48 h	UNC0638 hydrate	0.1
DRX128508	H2347	48 h	(+)-JQ1	0.1
DRX128509	H2347	48 h	GSK1210151A	0.1
DRX128510	H2347	48 h	GSK2801	0.1
DRX128511	H2347	48 h	3-Deazaneplanocin A hydrochloride	0.01
DRX128512	H2347	48 h	GSK343	0.01
DRX128513	H2347	48 h	JIB-04	0.01
DRX128514	H2347	48 h	OG-L002 hydrochloride	0.01
DRX128515	H2347	48 h	PBIT	0.01
DRX128516	H2347	48 h	5-azacytidine	0.01
DRX128517	H2347	48 h	BIX 01294 trihydrochloride hydrate	0.01
DRX128518	H2347	48 h	UNC1215	0.01
DRX128519	H2347	48 h	UNC0638 hydrate	0.01
DRX128520	H2347	48 h	(+)-JQ1	0.01
DRX128521	H2347	48 h	GSK1210151A	0.01
DRX128522	H2347	48 h	GSK2801	0.01
DRX128523	H2347	72 h	DMSO	0.1
DRX128524	H2347	72 h	Gefitinib	10
DRX128525	H2347	72 h	Crizotinib	10
DRX128526	H2347	72 h	Vandetanib	10
DRX128527	H2347	72 h	PD 0325901	1
DRX128528	H2347	72 h	Temsirolimus	1
DRX128529	H2347	72 h	Etoposide	10
DRX128530	H2347	72 h	Nocodazole	10
DRX128531	H2347	72 h	CID 11210285 hydrochloride	10
DRX128532	H2347	72 h	Droxinostat	10
DRX128533	H2347	72 h	DMSO	0.1
DRX128534	H2347	72 h	Gefitinib	1
DRX128535	H2347	72 h	Crizotinib	1
DRX128536	H2347	72 h	Vandetanib	1
DRX128537	H2347	72 h	PD 0325901	0.1
DRX128538	H2347	72 h	Temsirolimus	0.1
DRX128539	H2347	72 h	Etoposide	1
DRX128540	H2347	72 h	Nocodazole	1
DRX128541	H2347	72 h	Auranofin	1
DRX128542	H2347	72 h	CID 11210285 hydrochloride	1
DRX128543	H2347	72 h	Droxinostat	1
DRX128544	H2347	72 h	CUDC 101	1
DRX128545	H2347	72 h	DMSO	0.1
DRX128546	H2347	72 h	Gefitinib	0.1
DRX128547	H2347	72 h	Crizotinib	0.1
DRX128548	H2347	72 h	PD 0325901	0.01
DRX128549	H2347	72 h	Temsirolimus	0.01
DRX128550	H2347	72 h	Etoposide	0.1
DRX128551	H2347	72 h	Nocodazole	0.1
DRX128552	H2347	72 h	Auranofin	0.1
DRX128553	H2347	72 h	CID 11210285 hydrochloride	0.1
DRX128554	H2347	72 h	Droxinostat	0.1
DRX128555	H2347	72 h	CUDC 101	0.1
DRX128556	H2347	72 h	DMSO	0.1
DRX128557	H2347	72 h	Gefitinib	0.01
DRX128558	H2347	72 h	Crizotinib	0.01
DRX128559	H2347	72 h	Vandetanib	0.01
DRX128560	H2347	72 h	PD 0325901	0.001
DRX128561	H2347	72 h	Temsirolimus	0.001
DRX128562	H2347	72 h	Etoposide	0.01
DRX128563	H2347	72 h	Nocodazole	0.01
DRX128564	H2347	72 h	Auranofin	0.01
DRX128565	H2347	72 h	CID 11210285 hydrochloride	0.01
DRX128566	H2347	72 h	Droxinostat	0.01
DRX128567	H2347	72 h	CUDC 101	0.01
DRX128568	H2347	72 h	3-Deazaneplanocin A hydrochloride	10
DRX128569	H2347	72 h	GSK343	10
DRX128570	H2347	72 h	OG-L002 hydrochloride	10
DRX128571	H2347	72 h	PBIT	10
DRX128572	H2347	72 h	5-azacytidine	10
DRX128573	H2347	72 h	UNC1215	10
DRX128574	H2347	72 h	(+)-JQ1	10
DRX128575	H2347	72 h	GSK1210151A	10
DRX128576	H2347	72 h	GSK2801	10
DRX128577	H2347	72 h	3-Deazaneplanocin A hydrochloride	1
DRX128578	H2347	72 h	GSK343	1
DRX128579	H2347	72 h	JIB-04	1
DRX128580	H2347	72 h	OG-L002 hydrochloride	1
DRX128581	H2347	72 h	PBIT	1
DRX128582	H2347	72 h	5-azacytidine	1
DRX128583	H2347	72 h	BIX 01294 trihydrochloride hydrate	1
DRX128584	H2347	72 h	UNC1215	1
DRX128585	H2347	72 h	UNC0638 hydrate	1
DRX128586	H2347	72 h	(+)-JQ1	1
DRX128587	H2347	72 h	GSK1210151A	1
DRX128588	H2347	72 h	GSK2801	1
DRX128589	H2347	72 h	3-Deazaneplanocin A hydrochloride	0.1
DRX128590	H2347	72 h	GSK343	0.1
DRX128591	H2347	72 h	JIB-04	0.1
DRX128592	H2347	72 h	OG-L002 hydrochloride	0.1
DRX128593	H2347	72 h	PBIT	0.1
DRX128594	H2347	72 h	5-azacytidine	0.1
DRX128595	H2347	72 h	BIX 01294 trihydrochloride hydrate	0.1
DRX128596	H2347	72 h	UNC1215	0.1
DRX128597	H2347	72 h	UNC0638 hydrate	0.1
DRX128598	H2347	72 h	(+)-JQ1	0.1
DRX128599	H2347	72 h	GSK1210151A	0.1
DRX128600	H2347	72 h	GSK2801	0.1
DRX128601	H2347	72 h	3-Deazaneplanocin A hydrochloride	0.01
DRX128602	H2347	72 h	GSK343	0.01
DRX128603	H2347	72 h	JIB-04	0.01
DRX128604	H2347	72 h	OG-L002 hydrochloride	0.01
DRX128605	H2347	72 h	PBIT	0.01
DRX128606	H2347	72 h	5-azacytidine	0.01
DRX128607	H2347	72 h	BIX 01294 trihydrochloride hydrate	0.01
DRX128608	H2347	72 h	UNC1215	0.01
DRX128609	H2347	72 h	UNC0638 hydrate	0.01
DRX128610	H2347	72 h	(+)-JQ1	0.01
DRX128611	H2347	72 h	GSK1210151A	0.01
DRX128612	H2347	72 h	GSK2801	0.01
DRX128613	II-18	24 h	DMSO	0.1
DRX128614	II-18	24 h	Crizotinib	10
DRX128615	II-18	24 h	Vandetanib	10
DRX128616	II-18	24 h	PD 0325901	1
DRX128617	II-18	24 h	Temsirolimus	1
DRX128618	II-18	24 h	Etoposide	10
DRX128619	II-18	24 h	Nocodazole	10
DRX128620	II-18	24 h	CID 11210285 hydrochloride	10
DRX128621	II-18	24 h	Droxinostat	10
DRX128622	II-18	24 h	DMSO	0.1
DRX128623	II-18	24 h	Gefitinib	1
DRX128624	II-18	24 h	Crizotinib	1
DRX128625	II-18	24 h	Vandetanib	1
DRX128626	II-18	24 h	PD 0325901	0.1
DRX128627	II-18	24 h	Temsirolimus	0.1
DRX128628	II-18	24 h	Etoposide	1
DRX128629	II-18	24 h	Nocodazole	1
DRX128630	II-18	24 h	Auranofin	1
DRX128631	II-18	24 h	CID 11210285 hydrochloride	1
DRX128632	II-18	24 h	Droxinostat	1
DRX128633	II-18	24 h	DMSO	0.1
DRX128634	II-18	24 h	Gefitinib	0.1
DRX128635	II-18	24 h	Crizotinib	0.1
DRX128636	II-18	24 h	Vandetanib	0.1
DRX128637	II-18	24 h	PD 0325901	0.01
DRX128638	II-18	24 h	Temsirolimus	0.01
DRX128639	II-18	24 h	Etoposide	0.1
DRX128640	II-18	24 h	Nocodazole	0.1
DRX128641	II-18	24 h	Auranofin	0.1
DRX128642	II-18	24 h	CID 11210285 hydrochloride	0.1
DRX128643	II-18	24 h	Droxinostat	0.1
DRX128644	II-18	24 h	CUDC 101	0.1
DRX128645	II-18	24 h	DMSO	0.1
DRX128646	II-18	24 h	Gefitinib	0.01
DRX128647	II-18	24 h	Crizotinib	0.01
DRX128648	II-18	24 h	Vandetanib	0.01
DRX128649	II-18	24 h	PD 0325901	0.001
DRX128650	II-18	24 h	Temsirolimus	0.001
DRX128651	II-18	24 h	Etoposide	0.01
DRX128652	II-18	24 h	Nocodazole	0.01
DRX128653	II-18	24 h	Auranofin	0.01
DRX128654	II-18	24 h	CID 11210285 hydrochloride	0.01
DRX128655	II-18	24 h	Droxinostat	0.01
DRX128656	II-18	24 h	CUDC 101	0.01
DRX128657	II-18	24 h	3-Deazaneplanocin A hydrochloride	10
DRX128658	II-18	24 h	GSK343	10
DRX128659	II-18	24 h	JIB-04	10
DRX128660	II-18	24 h	OG-L002 hydrochloride	10
DRX128661	II-18	24 h	PBIT	10
DRX128662	II-18	24 h	5-azacytidine	10
DRX128663	II-18	24 h	UNC1215	10
DRX128664	II-18	24 h	UNC0638 hydrate	10
DRX128665	II-18	24 h	(+)-JQ1	10
DRX128666	II-18	24 h	GSK2801	10
DRX128667	II-18	24 h	3-Deazaneplanocin A hydrochloride	1
DRX128668	II-18	24 h	GSK343	1
DRX128669	II-18	24 h	JIB-04	1
DRX128670	II-18	24 h	OG-L002 hydrochloride	1
DRX128671	II-18	24 h	PBIT	1
DRX128672	II-18	24 h	5-azacytidine	1
DRX128673	II-18	24 h	BIX 01294 trihydrochloride hydrate	1
DRX128674	II-18	24 h	UNC1215	1
DRX128675	II-18	24 h	UNC0638 hydrate	1
DRX128676	II-18	24 h	(+)-JQ1	1
DRX128677	II-18	24 h	GSK1210151A	1
DRX128678	II-18	24 h	GSK2801	1
DRX128679	II-18	24 h	3-Deazaneplanocin A hydrochloride	0.1
DRX128680	II-18	24 h	GSK343	0.1
DRX128681	II-18	24 h	JIB-04	0.1
DRX128682	II-18	24 h	OG-L002 hydrochloride	0.1
DRX128683	II-18	24 h	PBIT	0.1
DRX128684	II-18	24 h	5-azacytidine	0.1
DRX128685	II-18	24 h	BIX 01294 trihydrochloride hydrate	0.1
DRX128686	II-18	24 h	UNC1215	0.1
DRX128687	II-18	24 h	UNC0638 hydrate	0.1
DRX128688	II-18	24 h	(+)-JQ1	0.1
DRX128689	II-18	24 h	GSK1210151A	0.1
DRX128690	II-18	24 h	GSK2801	0.1
DRX128691	II-18	24 h	3-Deazaneplanocin A hydrochloride	0.01
DRX128692	II-18	24 h	GSK343	0.01
DRX128693	II-18	24 h	JIB-04	0.01
DRX128694	II-18	24 h	OG-L002 hydrochloride	0.01
DRX128695	II-18	24 h	PBIT	0.01
DRX128696	II-18	24 h	5-azacytidine	0.01
DRX128697	II-18	24 h	BIX 01294 trihydrochloride hydrate	0.01
DRX128698	II-18	24 h	UNC1215	0.01
DRX128699	II-18	24 h	UNC0638 hydrate	0.01
DRX128700	II-18	24 h	(+)-JQ1	0.01
DRX128701	II-18	24 h	GSK1210151A	0.01
DRX128702	II-18	24 h	GSK2801	0.01
DRX128703	II-18	48 h	DMSO	0.1
DRX128704	II-18	48 h	Gefitinib	10
DRX128705	II-18	48 h	Crizotinib	10
DRX128706	II-18	48 h	PD 0325901	1
DRX128707	II-18	48 h	Temsirolimus	1
DRX128708	II-18	48 h	Etoposide	10
DRX128709	II-18	48 h	Nocodazole	10
DRX128710	II-18	48 h	CID 11210285 hydrochloride	10
DRX128711	II-18	48 h	Droxinostat	10
DRX128712	II-18	48 h	DMSO	0.1
DRX128713	II-18	48 h	Gefitinib	1
DRX128714	II-18	48 h	Crizotinib	1
DRX128715	II-18	48 h	PD 0325901	0.1
DRX128716	II-18	48 h	Temsirolimus	0.1
DRX128717	II-18	48 h	Etoposide	1
DRX128718	II-18	48 h	Nocodazole	1
DRX128719	II-18	48 h	CID 11210285 hydrochloride	1
DRX128720	II-18	48 h	Droxinostat	1
DRX128721	II-18	48 h	DMSO	0.1
DRX128722	II-18	48 h	Gefitinib	0.1
DRX128723	II-18	48 h	Crizotinib	0.1
DRX128724	II-18	48 h	PD 0325901	0.01
DRX128725	II-18	48 h	Temsirolimus	0.01
DRX128726	II-18	48 h	Etoposide	0.1
DRX128727	II-18	48 h	Nocodazole	0.1
DRX128728	II-18	48 h	Auranofin	0.1
DRX128729	II-18	48 h	CID 11210285 hydrochloride	0.1
DRX128730	II-18	48 h	Droxinostat	0.1
DRX128731	II-18	48 h	DMSO	0.1
DRX128732	II-18	48 h	Gefitinib	0.01
DRX128733	II-18	48 h	Crizotinib	0.01
DRX128734	II-18	48 h	Vandetanib	0.01
DRX128735	II-18	48 h	PD 0325901	0.001
DRX128736	II-18	48 h	Temsirolimus	0.001
DRX128737	II-18	48 h	Etoposide	0.01
DRX128738	II-18	48 h	Nocodazole	0.01
DRX128739	II-18	48 h	Auranofin	0.01
DRX128740	II-18	48 h	CID 11210285 hydrochloride	0.01
DRX128741	II-18	48 h	Droxinostat	0.01
DRX128742	II-18	48 h	CUDC 101	0.01
DRX128743	II-18	48 h	3-Deazaneplanocin A hydrochloride	10
DRX128744	II-18	48 h	GSK343	10
DRX128745	II-18	48 h	OG-L002 hydrochloride	10
DRX128746	II-18	48 h	PBIT	10
DRX128747	II-18	48 h	5-azacytidine	10
DRX128748	II-18	48 h	UNC1215	10
DRX128749	II-18	48 h	GSK2801	10
DRX128750	II-18	48 h	3-Deazaneplanocin A hydrochloride	1
DRX128751	II-18	48 h	GSK343	1
DRX128752	II-18	48 h	JIB-04	1
DRX128753	II-18	48 h	OG-L002 hydrochloride	1
DRX128754	II-18	48 h	PBIT	1
DRX128755	II-18	48 h	5-azacytidine	1
DRX128756	II-18	48 h	BIX 01294 trihydrochloride hydrate	1
DRX128757	II-18	48 h	UNC1215	1
DRX128758	II-18	48 h	UNC0638 hydrate	1
DRX128759	II-18	48 h	GSK2801	1
DRX128760	II-18	48 h	3-Deazaneplanocin A hydrochloride	0.1
DRX128761	II-18	48 h	GSK343	0.1
DRX128762	II-18	48 h	JIB-04	0.1
DRX128763	II-18	48 h	OG-L002 hydrochloride	0.1
DRX128764	II-18	48 h	PBIT	0.1
DRX128765	II-18	48 h	5-azacytidine	0.1
DRX128766	II-18	48 h	BIX 01294 trihydrochloride hydrate	0.1
DRX128767	II-18	48 h	UNC1215	0.1
DRX128768	II-18	48 h	UNC0638 hydrate	0.1
DRX128769	II-18	48 h	(+)-JQ1	0.1
DRX128770	II-18	48 h	GSK1210151A	0.1
DRX128771	II-18	48 h	GSK2801	0.1
DRX128772	II-18	48 h	3-Deazaneplanocin A hydrochloride	0.01
DRX128773	II-18	48 h	GSK343	0.01
DRX128774	II-18	48 h	JIB-04	0.01
DRX128775	II-18	48 h	OG-L002 hydrochloride	0.01
DRX128776	II-18	48 h	PBIT	0.01
DRX128777	II-18	48 h	5-azacytidine	0.01
DRX128778	II-18	48 h	BIX 01294 trihydrochloride hydrate	0.01
DRX128779	II-18	48 h	UNC1215	0.01
DRX128780	II-18	48 h	UNC0638 hydrate	0.01
DRX128781	II-18	48 h	(+)-JQ1	0.01
DRX128782	II-18	48 h	GSK1210151A	0.01
DRX128783	II-18	48 h	GSK2801	0.01
DRX128784	II-18	72 h	DMSO	0.1
DRX128785	II-18	72 h	PD 0325901	1
DRX128786	II-18	72 h	Temsirolimus	1
DRX128787	II-18	72 h	Etoposide	10
DRX128788	II-18	72 h	Nocodazole	10
DRX128789	II-18	72 h	Droxinostat	10
DRX128790	II-18	72 h	DMSO	0.1
DRX128791	II-18	72 h	Gefitinib	1
DRX128792	II-18	72 h	Crizotinib	1
DRX128793	II-18	72 h	Vandetanib	1
DRX128794	II-18	72 h	PD 0325901	0.1
DRX128795	II-18	72 h	Temsirolimus	0.1
DRX128796	II-18	72 h	Etoposide	1
DRX128797	II-18	72 h	Nocodazole	1
DRX128798	II-18	72 h	Auranofin	1
DRX128799	II-18	72 h	Droxinostat	1
DRX128800	II-18	72 h	DMSO	0.1
DRX128801	II-18	72 h	Gefitinib	0.1
DRX128802	II-18	72 h	Crizotinib	0.1
DRX128803	II-18	72 h	Vandetanib	0.1
DRX128804	II-18	72 h	PD 0325901	0.01
DRX128805	II-18	72 h	Temsirolimus	0.01
DRX128806	II-18	72 h	Etoposide	0.1
DRX128807	II-18	72 h	Nocodazole	0.1
DRX128808	II-18	72 h	Auranofin	0.1
DRX128809	II-18	72 h	CID 11210285 hydrochloride	0.1
DRX128810	II-18	72 h	Droxinostat	0.1
DRX128811	II-18	72 h	CUDC 101	0.1
DRX128812	II-18	72 h	DMSO	0.1
DRX128813	II-18	72 h	Gefitinib	0.01
DRX128814	II-18	72 h	Crizotinib	0.01
DRX128815	II-18	72 h	Vandetanib	0.01
DRX128816	II-18	72 h	PD 0325901	0.001
DRX128817	II-18	72 h	Temsirolimus	0.001
DRX128818	II-18	72 h	Etoposide	0.01
DRX128819	II-18	72 h	Nocodazole	0.01
DRX128820	II-18	72 h	Auranofin	0.01
DRX128821	II-18	72 h	CID 11210285 hydrochloride	0.01
DRX128822	II-18	72 h	Droxinostat	0.01
DRX128823	II-18	72 h	CUDC 101	0.01
DRX128824	II-18	72 h	3-Deazaneplanocin A hydrochloride	10
DRX128825	II-18	72 h	GSK343	10
DRX128826	II-18	72 h	OG-L002 hydrochloride	10
DRX128827	II-18	72 h	PBIT	10
DRX128828	II-18	72 h	5-azacytidine	10
DRX128829	II-18	72 h	UNC1215	10
DRX128830	II-18	72 h	(+)-JQ1	10
DRX128831	II-18	72 h	GSK1210151A	10
DRX128832	II-18	72 h	GSK2801	10
DRX128833	II-18	72 h	3-Deazaneplanocin A hydrochloride	1
DRX128834	II-18	72 h	GSK343	1
DRX128835	II-18	72 h	JIB-04	1
DRX128836	II-18	72 h	OG-L002 hydrochloride	1
DRX128837	II-18	72 h	PBIT	1
DRX128838	II-18	72 h	5-azacytidine	1
DRX128839	II-18	72 h	BIX 01294 trihydrochloride hydrate	1
DRX128840	II-18	72 h	UNC1215	1
DRX128841	II-18	72 h	UNC0638 hydrate	1
DRX128842	II-18	72 h	(+)-JQ1	1
DRX128843	II-18	72 h	GSK1210151A	1
DRX128844	II-18	72 h	GSK2801	1
DRX128845	II-18	72 h	3-Deazaneplanocin A hydrochloride	0.1
DRX128846	II-18	72 h	GSK343	0.1
DRX128847	II-18	72 h	JIB-04	0.1
DRX128848	II-18	72 h	OG-L002 hydrochloride	0.1
DRX128849	II-18	72 h	PBIT	0.1
DRX128850	II-18	72 h	5-azacytidine	0.1
DRX128851	II-18	72 h	BIX 01294 trihydrochloride hydrate	0.1
DRX128852	II-18	72 h	UNC1215	0.1
DRX128853	II-18	72 h	UNC0638 hydrate	0.1
DRX128854	II-18	72 h	(+)-JQ1	0.1
DRX128855	II-18	72 h	GSK1210151A	0.1
DRX128856	II-18	72 h	GSK2801	0.1
DRX128857	II-18	72 h	3-Deazaneplanocin A hydrochloride	0.01
DRX128858	II-18	72 h	GSK343	0.01
DRX128859	II-18	72 h	JIB-04	0.01
DRX128860	II-18	72 h	OG-L002 hydrochloride	0.01
DRX128861	II-18	72 h	PBIT	0.01
DRX128862	II-18	72 h	5-azacytidine	0.01
DRX128863	II-18	72 h	BIX 01294 trihydrochloride hydrate	0.01
DRX128864	II-18	72 h	UNC1215	0.01
DRX128865	II-18	72 h	UNC0638 hydrate	0.01
DRX128866	II-18	72 h	(+)-JQ1	0.01
DRX128867	II-18	72 h	GSK1210151A	0.01
DRX128868	II-18	72 h	GSK2801	0.01
DRX128869	A427	24 h	DMSO	0.1
DRX128870	A427	24 h	JIB-04	0.2
DRX128871	A427	24 h	5-azacytidine	10
DRX128872	A427	24 h	Temsirolimus	0.48
DRX128873	A427	24 h	PF-429242 dihydrochloride	2.7
DRX128874	A427	24 h	IC 261	0.51
DRX128875	A427	24 h	Vinblastine sulfate salt	0.0068
DRX128876	A427	24 h	Paclitaxel	0.015
DRX128877	A427	24 h	AMG-073 HCl	2
DRX128878	A427	24 h	Ticagrelor	2
DRX128879	A427	24 h	UNC0638 hydrate	2.2
DRX128880	A427	24 h	CUDC 101	0.82
DRX128881	A427	24 h	Bosutinib	2.1
DRX128882	A427	24 h	Cantharidic Acid	3.5
DRX128883	A427	24 h	GW2974	3.9
DRX128884	A427	24 h	Nocodazole	0.087
DRX128885	A427	24 h	5HPP-33	6.9
DRX128886	A427	24 h	Afatinib	1
DRX128887	A427	24 h	2-Methoxyestradiol	1.1
DRX128888	A427	24 h	Deoxyarbutin	2
DRX128889	A427	24 h	Rosiglitazone Hydrochloride	2
DRX128890	A427	24 h	GSK343	8
DRX128891	A427	24 h	OG-L002 hydrochloride	10
DRX128892	A427	24 h	10058-F4	10
DRX128893	A427	24 h	Droxinostat	10
DRX128894	A427	24 h	Sunitinib malate	2.4
DRX128895	A427	24 h	Lometrexol hydrate	0.036
DRX128896	A427	24 h	Stattic	1.5
DRX128897	A427	24 h	IPA-3	8.9
DRX128898	A427	24 h	Bleomycin sulfate	0.43
DRX128899	A427	24 h	Mebendazole	0.41
DRX128900	A427	24 h	Dorzolamide hydrochloride	2
DRX128901	A427	24 h	Pemetrexed disodium	0.25
DRX128902	A427	24 h	(+)-JQ1	0.89
DRX128903	A427	24 h	Crizotinib	2.5
DRX128904	A427	24 h	Sandoz 58-035	10
DRX128905	A427	24 h	(S)-(+)-Camptothecin	0.41
DRX128906	A427	24 h	5-Fluorouracil	5.7
DRX128907	A427	24 h	Mevastatin	9
DRX128908	A427	24 h	PD-166285 hydrate	0.42
DRX128909	A427	24 h	CP-31398 dihydrochloride hydrate	3.4
DRX128910	A427	24 h	Vemurafenib	2
DRX128911	A427	24 h	Etretinate	2
DRX128912	A427	24 h	Dipyridamole	2
DRX128913	A427	24 h	Tofacitinib citrate	2
DRX128914	A427	24 h	GSK2801	10
DRX128915	A427	24 h	Gefitinib	3.9
DRX128916	A427	24 h	4-Amino-1 and8-naphthalimide	10
DRX128917	A427	24 h	2 and 3-Dimethoxy-1 and4-naphthoquinone	2.6
DRX128918	A427	24 h	CID2858522	9.5
DRX128919	A427	24 h	ZM 39923 hydrochloride	5
DRX128920	A427	24 h	Bisacodyl	1.1
DRX128921	A427	24 h	Vorinostat	0.95
DRX128922	A427	24 h	Bumetanide	2
DRX128923	A427	24 h	Benidipine hydrochloride	2
DRX128924	A427	24 h	Vinorelbine Tartrate	0.0043
DRX128925	A427	24 h	UNC1215	10
DRX128926	A427	24 h	(plusminus)-AMT hydrochloride	10
DRX128927	A427	24 h	PD 169316	3.1
DRX128928	A427	24 h	Idarubicin	0.26
DRX128929	A427	24 h	CID 11210285 hydrochloride	0.14
DRX128930	A427	24 h	Orlistat	2
DRX128931	A427	24 h	Docetaxel	0.0055
DRX128932	A427	24 h	Sildenafil citrate	2
DRX128933	A427	24 h	Lornoxicam	2
DRX128934	A427	24 h	Benserazide hydrochloride	2
DRX128935	A427	24 h	PBIT	10
DRX128936	A427	24 h	Vandetanib	1.9
DRX128937	A427	24 h	PHA 767491 hydrochloride	2.6
DRX128938	A427	24 h	JFD00244	4.1
DRX128939	A427	24 h	Podophyllotoxin	0.037
DRX128940	A427	24 h	Tamoxifen citrate	6.5
DRX128941	A427	24 h	Amlexanox	2
DRX128942	A427	24 h	Lenalidomide	2
DRX128943	A427	24 h	Zileuton	2
DRX128944	A427	24 h	TAME	2
DRX128945	A427	24 h	Quinacrine dihydrochloride hydrate	1.9
DRX128946	A427	24 h	PD 0325901	0.67
DRX128947	A427	24 h	Gemcitabine hydrochloride	0.2
DRX128948	A427	24 h	GSK1210151A	2
DRX128949	A427	24 h	SB-525334	7.3
DRX128950	A427	24 h	U-74389G maleate	7.2
DRX128951	A427	24 h	Etanidazole	2
DRX128952	A427	24 h	Vismodegib	2
DRX128953	A427	24 h	Nifuroxazide	2
DRX128954	A427	24 h	DAPT	2
DRX128955	A427	24 h	Amiloride hydrochloride dihydrate	2
DRX128956	A549	24 h	DMSO	0.1
DRX128957	A549	24 h	JIB-04	0.2
DRX128958	A549	24 h	5-azacytidine	10
DRX128959	A549	24 h	PF-431396 hydrate	2.2
DRX128960	A549	24 h	Temsirolimus	0.48
DRX128961	A549	24 h	PF-429242 dihydrochloride	2.7
DRX128962	A549	24 h	IC 261	0.51
DRX128963	A549	24 h	Vinblastine sulfate salt	0.0068
DRX128964	A549	24 h	Paclitaxel	0.015
DRX128965	A549	24 h	AMG-073 HCl	2
DRX128966	A549	24 h	Ticagrelor	2
DRX128967	A549	24 h	Levosimendan	2
DRX128968	A549	24 h	UNC0638 hydrate	2.2
DRX128969	A549	24 h	CUDC 101	0.82
DRX128970	A549	24 h	Bosutinib	2.1
DRX128971	A549	24 h	Cantharidic Acid	3.5
DRX128972	A549	24 h	GW2974	3.9
DRX128973	A549	24 h	Nocodazole	0.087
DRX128974	A549	24 h	Auranofin	1
DRX128975	A549	24 h	5HPP-33	6.9
DRX128976	A549	24 h	Afatinib	1
DRX128977	A549	24 h	2-Methoxyestradiol	1.1
DRX128978	A549	24 h	Deoxyarbutin	2
DRX128979	A549	24 h	Rosiglitazone Hydrochloride	2
DRX128980	A549	24 h	GSK343	8
DRX128981	A549	24 h	OG-L002 hydrochloride	10
DRX128982	A549	24 h	10058-F4	10
DRX128983	A549	24 h	Droxinostat	10
DRX128984	A549	24 h	Sunitinib malate	2.4
DRX128985	A549	24 h	Lometrexol hydrate	0.036
DRX128986	A549	24 h	Stattic	1.5
DRX128987	A549	24 h	IPA-3	8.9
DRX128988	A549	24 h	Bleomycin sulfate	0.43
DRX128989	A549	24 h	Mebendazole	0.41
DRX128990	A549	24 h	Dorzolamide hydrochloride	2
DRX128991	A549	24 h	Pemetrexed disodium	0.25
DRX128992	A549	24 h	(+)-JQ1	0.89
DRX128993	A549	24 h	Crizotinib	2.5
DRX128994	A549	24 h	Sandoz 58-035	10
DRX128995	A549	24 h	(S)-(+)-Camptothecin	0.41
DRX128996	A549	24 h	5-Fluorouracil	5.7
DRX128997	A549	24 h	Mevastatin	9
DRX128998	A549	24 h	PD-166285 hydrate	0.42
DRX128999	A549	24 h	CP-31398 dihydrochloride hydrate	3.4
DRX129000	A549	24 h	Vemurafenib	2
DRX129001	A549	24 h	Etretinate	2
DRX129002	A549	24 h	Dipyridamole	2
DRX129003	A549	24 h	Tofacitinib citrate	2
DRX129004	A549	24 h	GSK2801	10
DRX129005	A549	24 h	Gefitinib	3.9
DRX129006	A549	24 h	4-Amino-1 and8-naphthalimide	10
DRX129007	A549	24 h	2 and 3-Dimethoxy-1 and4-naphthoquinone	2.6
DRX129008	A549	24 h	CID2858522	9.5
DRX129009	A549	24 h	ZM 39923 hydrochloride	5
DRX129010	A549	24 h	Rotenone	0.16
DRX129011	A549	24 h	Bisacodyl	1.1
DRX129012	A549	24 h	Vorinostat	0.95
DRX129013	A549	24 h	Bumetanide	2
DRX129014	A549	24 h	Benidipine hydrochloride	2
DRX129015	A549	24 h	Vinorelbine Tartrate	0.0043
DRX129016	A549	24 h	UNC1215	10
DRX129017	A549	24 h	Erlotinib	2.5
DRX129018	A549	24 h	(plusminus)-AMT hydrochloride	10
DRX129019	A549	24 h	PD 169316	3.1
DRX129020	A549	24 h	Idarubicin	0.26
DRX129021	A549	24 h	CID 11210285 hydrochloride	0.14
DRX129022	A549	24 h	BIX 01294 trihydrochloride hydrate	1.9
DRX129023	A549	24 h	Orlistat	2
DRX129024	A549	24 h	Docetaxel	0.0055
DRX129025	A549	24 h	Sildenafil citrate	2
DRX129026	A549	24 h	Lornoxicam	2
DRX129027	A549	24 h	Benserazide hydrochloride	2
DRX129028	A549	24 h	PBIT	10
DRX129029	A549	24 h	Vandetanib	1.9
DRX129030	A549	24 h	PHA 767491 hydrochloride	2.6
DRX129031	A549	24 h	Etoposide	1.4
DRX129032	A549	24 h	JFD00244	4.1
DRX129033	A549	24 h	Podophyllotoxin	0.037
DRX129034	A549	24 h	Tamoxifen citrate	6.5
DRX129035	A549	24 h	Amlexanox	2
DRX129036	A549	24 h	Lenalidomide	2
DRX129037	A549	24 h	Zileuton	2
DRX129038	A549	24 h	TAME	2
DRX129039	A549	24 h	Quinacrine dihydrochloride hydrate	1.9
DRX129040	A549	24 h	PD 0325901	0.67
DRX129041	A549	24 h	Gemcitabine hydrochloride	0.2
DRX129042	A549	24 h	GSK1210151A	2
DRX129043	A549	24 h	SB-525334	7.3
DRX129044	A549	24 h	PD173952	0.8
DRX129045	A549	24 h	U-74389G maleate	7.2
DRX129046	A549	24 h	Etanidazole	2
DRX129047	A549	24 h	Vismodegib	2
DRX129048	A549	24 h	Nifuroxazide	2
DRX129049	A549	24 h	DAPT	2
DRX129050	A549	24 h	Amiloride hydrochloride dihydrate	2
DRX129051	ABC-1	24 h	DMSO	0.1
DRX129052	ABC-1	24 h	JIB-04	0.2
DRX129053	ABC-1	24 h	5-azacytidine	10
DRX129054	ABC-1	24 h	PF-431396 hydrate	2.2
DRX129055	ABC-1	24 h	Temsirolimus	0.48
DRX129056	ABC-1	24 h	PF-429242 dihydrochloride	2.7
DRX129057	ABC-1	24 h	IC 261	0.51
DRX129058	ABC-1	24 h	Vinblastine sulfate salt	0.0068
DRX129059	ABC-1	24 h	Paclitaxel	0.015
DRX129060	ABC-1	24 h	AMG-073 HCl	2
DRX129061	ABC-1	24 h	Ticagrelor	2
DRX129062	ABC-1	24 h	Levosimendan	2
DRX129063	ABC-1	24 h	UNC0638 hydrate	2.2
DRX129064	ABC-1	24 h	CUDC 101	0.82
DRX129065	ABC-1	24 h	Bosutinib	2.1
DRX129066	ABC-1	24 h	Cantharidic Acid	3.5
DRX129067	ABC-1	24 h	GW2974	3.9
DRX129068	ABC-1	24 h	Nocodazole	0.087
DRX129069	ABC-1	24 h	Auranofin	1
DRX129070	ABC-1	24 h	5HPP-33	6.9
DRX129071	ABC-1	24 h	Afatinib	1
DRX129072	ABC-1	24 h	2-Methoxyestradiol	1.1
DRX129073	ABC-1	24 h	Deoxyarbutin	2
DRX129074	ABC-1	24 h	Rosiglitazone Hydrochloride	2
DRX129075	ABC-1	24 h	GSK343	8
DRX129076	ABC-1	24 h	OG-L002 hydrochloride	10
DRX129077	ABC-1	24 h	10058-F4	10
DRX129078	ABC-1	24 h	Droxinostat	10
DRX129079	ABC-1	24 h	Sunitinib malate	2.4
DRX129080	ABC-1	24 h	Lometrexol hydrate	0.036
DRX129081	ABC-1	24 h	Stattic	1.5
DRX129082	ABC-1	24 h	IPA-3	8.9
DRX129083	ABC-1	24 h	Bleomycin sulfate	0.43
DRX129084	ABC-1	24 h	Mebendazole	0.41
DRX129085	ABC-1	24 h	(+)-JQ1	0.89
DRX129086	ABC-1	24 h	Crizotinib	2.5
DRX129087	ABC-1	24 h	Sandoz 58-035	10
DRX129088	ABC-1	24 h	(S)-(+)-Camptothecin	0.41
DRX129089	ABC-1	24 h	5-Fluorouracil	5.7
DRX129090	ABC-1	24 h	Mevastatin	9
DRX129091	ABC-1	24 h	PD-166285 hydrate	0.42
DRX129092	ABC-1	24 h	CP-31398 dihydrochloride hydrate	3.4
DRX129093	ABC-1	24 h	Vemurafenib	2
DRX129094	ABC-1	24 h	Etretinate	2
DRX129095	ABC-1	24 h	Dipyridamole	2
DRX129096	ABC-1	24 h	Tofacitinib citrate	2
DRX129097	ABC-1	24 h	GSK2801	10
DRX129098	ABC-1	24 h	Gefitinib	3.9
DRX129099	ABC-1	24 h	4-Amino-1 and8-naphthalimide	10
DRX129100	ABC-1	24 h	2 and3-Dimethoxy-1 and4-naphthoquinone	2.6
DRX129101	ABC-1	24 h	CID2858522	9.5
DRX129102	ABC-1	24 h	ZM 39923 hydrochloride	5
DRX129103	ABC-1	24 h	Rotenone	0.16
DRX129104	ABC-1	24 h	Bisacodyl	1.1
DRX129105	ABC-1	24 h	Vorinostat	0.95
DRX129106	ABC-1	24 h	Bumetanide	2
DRX129107	ABC-1	24 h	Benidipine hydrochloride	2
DRX129108	ABC-1	24 h	Vinorelbine Tartrate	0.0043
DRX129109	ABC-1	24 h	UNC1215	10
DRX129110	ABC-1	24 h	Erlotinib	2.5
DRX129111	ABC-1	24 h	(plusminus)-AMT hydrochloride	10
DRX129112	ABC-1	24 h	PD 169316	3.1
DRX129113	ABC-1	24 h	Idarubicin	0.26
DRX129114	ABC-1	24 h	CID 11210285 hydrochloride	0.14
DRX129115	ABC-1	24 h	BIX 01294 trihydrochloride hydrate	1.9
DRX129116	ABC-1	24 h	Orlistat	2
DRX129117	ABC-1	24 h	Docetaxel	0.0055
DRX129118	ABC-1	24 h	Sildenafil citrate	2
DRX129119	ABC-1	24 h	Lornoxicam	2
DRX129120	ABC-1	24 h	Benserazide hydrochloride	2
DRX129121	ABC-1	24 h	PBIT	10
DRX129122	ABC-1	24 h	Vandetanib	1.9
DRX129123	ABC-1	24 h	PHA 767491 hydrochloride	2.6
DRX129124	ABC-1	24 h	Etoposide	1.4
DRX129125	ABC-1	24 h	JFD00244	4.1
DRX129126	ABC-1	24 h	Podophyllotoxin	0.037
DRX129127	ABC-1	24 h	Tamoxifen citrate	6.5
DRX129128	ABC-1	24 h	Amlexanox	2
DRX129129	ABC-1	24 h	Lenalidomide	2
DRX129130	ABC-1	24 h	Zileuton	2
DRX129131	ABC-1	24 h	TAME	2
DRX129132	ABC-1	24 h	Quinacrine dihydrochloride hydrate	1.9
DRX129133	ABC-1	24 h	3-Deazaneplanocin A hydrochloride	1.3
DRX129134	ABC-1	24 h	PD 0325901	0.67
DRX129135	ABC-1	24 h	Gemcitabine hydrochloride	0.2
DRX129136	ABC-1	24 h	GSK1210151A	2
DRX129137	ABC-1	24 h	SB-525334	7.3
DRX129138	ABC-1	24 h	PD173952	0.8
DRX129139	ABC-1	24 h	U-74389G maleate	7.2
DRX129140	ABC-1	24 h	Etanidazole	2
DRX129141	ABC-1	24 h	Vismodegib	2
DRX129142	ABC-1	24 h	Nifuroxazide	2
DRX129143	ABC-1	24 h	DAPT	2
DRX129144	ABC-1	24 h	Amiloride hydrochloride dihydrate	2
DRX129145	H322	24 h	DMSO	0.1
DRX129146	H322	24 h	Temsirolimus	0.48
DRX129147	H322	24 h	PF-429242 dihydrochloride	2.7
DRX129148	H322	24 h	IC 261	0.51
DRX129149	H322	24 h	Vinblastine sulfate salt	0.0068
DRX129150	H322	24 h	AMG-073 HCl	2
DRX129151	H322	24 h	Ticagrelor	2
DRX129152	H322	24 h	Levosimendan	2
DRX129153	H322	24 h	UNC0638 hydrate	2.2
DRX129154	H322	24 h	CUDC 101	0.82
DRX129155	H322	24 h	Bosutinib	2.1
DRX129156	H322	24 h	GW2974	3.9
DRX129157	H322	24 h	Nocodazole	0.087
DRX129158	H322	24 h	Auranofin	1
DRX129159	H322	24 h	5HPP-33	6.9
DRX129160	H322	24 h	Afatinib	1
DRX129161	H322	24 h	2-Methoxyestradiol	1.1
DRX129162	H322	24 h	Deoxyarbutin	2
DRX129163	H322	24 h	Rosiglitazone Hydrochloride	2
DRX129164	H322	24 h	GSK343	8
DRX129165	H322	24 h	OG-L002 hydrochloride	10
DRX129166	H322	24 h	10058-F4	10
DRX129167	H322	24 h	Droxinostat	10
DRX129168	H322	24 h	Sunitinib malate	2.4
DRX129169	H322	24 h	Lometrexol hydrate	0.036
DRX129170	H322	24 h	Stattic	1.5
DRX129171	H322	24 h	IPA-3	8.9
DRX129172	H322	24 h	Bleomycin sulfate	0.43
DRX129173	H322	24 h	Mebendazole	0.41
DRX129174	H322	24 h	Dorzolamide hydrochloride	2
DRX129175	H322	24 h	Pemetrexed disodium	0.25
DRX129176	H322	24 h	(+)-JQ1	0.89
DRX129177	H322	24 h	Crizotinib	2.5
DRX129178	H322	24 h	Sandoz 58-035	10
DRX129179	H322	24 h	(S)-(+)-Camptothecin	0.41
DRX129180	H322	24 h	5-Fluorouracil	5.7
DRX129181	H322	24 h	Mevastatin	9
DRX129182	H322	24 h	PD-166285 hydrate	0.42
DRX129183	H322	24 h	CP-31398 dihydrochloride hydrate	3.4
DRX129184	H322	24 h	Vemurafenib	2
DRX129185	H322	24 h	Etretinate	2
DRX129186	H322	24 h	Dipyridamole	2
DRX129187	H322	24 h	Tofacitinib citrate	2
DRX129188	H322	24 h	GSK2801	10
DRX129189	H322	24 h	Gefitinib	3.9
DRX129190	H322	24 h	4-Amino-1 and8-naphthalimide	10
DRX129191	H322	24 h	2 and3-Dimethoxy-1 and4-naphthoquinone	2.6
DRX129192	H322	24 h	CID2858522	9.5
DRX129193	H322	24 h	ZM 39923 hydrochloride	5
DRX129194	H322	24 h	Rotenone	0.16
DRX129195	H322	24 h	Bisacodyl	1.1
DRX129196	H322	24 h	Vorinostat	0.95
DRX129197	H322	24 h	Bumetanide	2
DRX129198	H322	24 h	Benidipine hydrochloride	2
DRX129199	H322	24 h	Vinorelbine Tartrate	0.0043
DRX129200	H322	24 h	UNC1215	10
DRX129201	H322	24 h	Erlotinib	2.5
DRX129202	H322	24 h	(plusminus)-AMT hydrochloride	10
DRX129203	H322	24 h	PD 169316	3.1
DRX129204	H322	24 h	Idarubicin	0.26
DRX129205	H322	24 h	CID 11210285 hydrochloride	0.14
DRX129206	H322	24 h	BIX 01294 trihydrochloride hydrate	1.9
DRX129207	H322	24 h	Orlistat	2
DRX129208	H322	24 h	Docetaxel	0.0055
DRX129209	H322	24 h	Sildenafil citrate	2
DRX129210	H322	24 h	Lornoxicam	2
DRX129211	H322	24 h	Benserazide hydrochloride	2
DRX129212	H322	24 h	PBIT	10
DRX129213	H322	24 h	Vandetanib	1.9
DRX129214	H322	24 h	PHA 767491 hydrochloride	2.6
DRX129215	H322	24 h	JFD00244	4.1
DRX129216	H322	24 h	Podophyllotoxin	0.037
DRX129217	H322	24 h	Tamoxifen citrate	6.5
DRX129218	H322	24 h	Amlexanox	2
DRX129219	H322	24 h	Lenalidomide	2
DRX129220	H322	24 h	Zileuton	2
DRX129221	H322	24 h	TAME	2
DRX129222	H322	24 h	Quinacrine dihydrochloride hydrate	1.9
DRX129223	H322	24 h	3-Deazaneplanocin A hydrochloride	1.3
DRX129224	H322	24 h	PD 0325901	0.67
DRX129225	H322	24 h	Gemcitabine hydrochloride	0.2
DRX129226	H322	24 h	GSK1210151A	2
DRX129227	H322	24 h	SB-525334	7.3
DRX129228	H322	24 h	PD173952	0.8
DRX129229	H322	24 h	U-74389G maleate	7.2
DRX129230	H322	24 h	Etanidazole	2
DRX129231	H322	24 h	Vismodegib	2
DRX129232	H322	24 h	Nifuroxazide	2
DRX129233	H322	24 h	DAPT	2
DRX129234	H322	24 h	Amiloride hydrochloride dihydrate	2
DRX129235	H1299	24 h	DMSO	0.1
DRX129236	H1299	24 h	JIB-04	0.2
DRX129237	H1299	24 h	5-azacytidine	10
DRX129238	H1299	24 h	PF-431396 hydrate	2.2
DRX129239	H1299	24 h	PF-429242 dihydrochloride	2.7
DRX129240	H1299	24 h	IC 261	0.51
DRX129241	H1299	24 h	Vinblastine sulfate salt	0.0068
DRX129242	H1299	24 h	Paclitaxel	0.015
DRX129243	H1299	24 h	AMG-073 HCl	2
DRX129244	H1299	24 h	Ticagrelor	2
DRX129245	H1299	24 h	Levosimendan	2
DRX129246	H1299	24 h	UNC0638 hydrate	2.2
DRX129247	H1299	24 h	CUDC 101	0.82
DRX129248	H1299	24 h	Bosutinib	2.1
DRX129249	H1299	24 h	Cantharidic Acid	3.5
DRX129250	H1299	24 h	GW2974	3.9
DRX129251	H1299	24 h	Auranofin	1
DRX129252	H1299	24 h	Afatinib	1
DRX129253	H1299	24 h	2-Methoxyestradiol	1.1
DRX129254	H1299	24 h	Rosiglitazone Hydrochloride	2
DRX129255	H1299	24 h	GSK343	8
DRX129256	H1299	24 h	OG-L002 hydrochloride	10
DRX129257	H1299	24 h	10058-F4	10
DRX129258	H1299	24 h	Droxinostat	10
DRX129259	H1299	24 h	Sunitinib malate	2.4
DRX129260	H1299	24 h	Lometrexol hydrate	0.036
DRX129261	H1299	24 h	Stattic	1.5
DRX129262	H1299	24 h	IPA-3	8.9
DRX129263	H1299	24 h	Bleomycin sulfate	0.43
DRX129264	H1299	24 h	Mebendazole	0.41
DRX129265	H1299	24 h	Dorzolamide hydrochloride	2
DRX129266	H1299	24 h	Pemetrexed disodium	0.25
DRX129267	H1299	24 h	(+)-JQ1	0.89
DRX129268	H1299	24 h	Crizotinib	2.5
DRX129269	H1299	24 h	Sandoz 58-035	10
DRX129270	H1299	24 h	(S)-(+)-Camptothecin	0.41
DRX129271	H1299	24 h	5-Fluorouracil	5.7
DRX129272	H1299	24 h	Mevastatin	9
DRX129273	H1299	24 h	PD-166285 hydrate	0.42
DRX129274	H1299	24 h	CP-31398 dihydrochloride hydrate	3.4
DRX129275	H1299	24 h	Vemurafenib	2
DRX129276	H1299	24 h	Etretinate	2
DRX129277	H1299	24 h	Dipyridamole	2
DRX129278	H1299	24 h	Tofacitinib citrate	2
DRX129279	H1299	24 h	GSK2801	10
DRX129280	H1299	24 h	Gefitinib	3.9
DRX129281	H1299	24 h	4-Amino-1 and8-naphthalimide	10
DRX129282	H1299	24 h	2 and3-Dimethoxy-1 and4-naphthoquinone	2.6
DRX129283	H1299	24 h	CID2858522	9.5
DRX129284	H1299	24 h	ZM 39923 hydrochloride	5
DRX129285	H1299	24 h	Rotenone	0.16
DRX129286	H1299	24 h	Bisacodyl	1.1
DRX129287	H1299	24 h	Vorinostat	0.95
DRX129288	H1299	24 h	Bumetanide	2
DRX129289	H1299	24 h	Benidipine hydrochloride	2
DRX129290	H1299	24 h	Vinorelbine Tartrate	0.0043
DRX129291	H1299	24 h	UNC1215	10
DRX129292	H1299	24 h	Erlotinib	2.5
DRX129293	H1299	24 h	(plusminus)-AMT hydrochloride	10
DRX129294	H1299	24 h	PD 169316	3.1
DRX129295	H1299	24 h	Idarubicin	0.26
DRX129296	H1299	24 h	CID 11210285 hydrochloride	0.14
DRX129297	H1299	24 h	BIX 01294 trihydrochloride hydrate	1.9
DRX129298	H1299	24 h	Orlistat	2
DRX129299	H1299	24 h	Docetaxel	0.0055
DRX129300	H1299	24 h	Sildenafil citrate	2
DRX129301	H1299	24 h	Lornoxicam	2
DRX129302	H1299	24 h	Benserazide hydrochloride	2
DRX129303	H1299	24 h	PBIT	10
DRX129304	H1299	24 h	Vandetanib	1.9
DRX129305	H1299	24 h	PHA 767491 hydrochloride	2.6
DRX129306	H1299	24 h	Etoposide	1.4
DRX129307	H1299	24 h	JFD00244	4.1
DRX129308	H1299	24 h	Podophyllotoxin	0.037
DRX129309	H1299	24 h	Tamoxifen citrate	6.5
DRX129310	H1299	24 h	Lenalidomide	2
DRX129311	H1299	24 h	Zileuton	2
DRX129312	H1299	24 h	Quinacrine dihydrochloride hydrate	1.9
DRX129313	H1299	24 h	3-Deazaneplanocin A hydrochloride	1.3
DRX129314	H1299	24 h	PD 0325901	0.67
DRX129315	H1299	24 h	Gemcitabine hydrochloride	0.2
DRX129316	H1299	24 h	GSK1210151A	2
DRX129317	H1299	24 h	SB-525334	7.3
DRX129318	H1299	24 h	PD173952	0.8
DRX129319	H1299	24 h	U-74389G maleate	7.2
DRX129320	H1299	24 h	Vismodegib	2
DRX129321	H1299	24 h	Nifuroxazide	2
DRX129322	H1299	24 h	Amiloride hydrochloride dihydrate	2
DRX129323	H1648	24 h	DMSO	0.1
DRX129324	H1648	24 h	JIB-04	0.2
DRX129325	H1648	24 h	5-azacytidine	10
DRX129326	H1648	24 h	PF-431396 hydrate	2.2
DRX129327	H1648	24 h	Temsirolimus	0.48
DRX129328	H1648	24 h	PF-429242 dihydrochloride	2.7
DRX129329	H1648	24 h	IC 261	0.51
DRX129330	H1648	24 h	Vinblastine sulfate salt	0.0068
DRX129331	H1648	24 h	Paclitaxel	0.015
DRX129332	H1648	24 h	AMG-073 HCl	2
DRX129333	H1648	24 h	Ticagrelor	2
DRX129334	H1648	24 h	Levosimendan	2
DRX129335	H1648	24 h	UNC0638 hydrate	2.2
DRX129336	H1648	24 h	CUDC 101	0.82
DRX129337	H1648	24 h	Bosutinib	2.1
DRX129338	H1648	24 h	Cantharidic Acid	3.5
DRX129339	H1648	24 h	GW2974	3.9
DRX129340	H1648	24 h	Nocodazole	0.087
DRX129341	H1648	24 h	Auranofin	1
DRX129342	H1648	24 h	5HPP-33	6.9
DRX129343	H1648	24 h	Afatinib	1
DRX129344	H1648	24 h	2-Methoxyestradiol	1.1
DRX129345	H1648	24 h	Deoxyarbutin	2
DRX129346	H1648	24 h	Rosiglitazone Hydrochloride	2
DRX129347	H1648	24 h	GSK343	8
DRX129348	H1648	24 h	OG-L002 hydrochloride	10
DRX129349	H1648	24 h	10058-F4	10
DRX129350	H1648	24 h	Sunitinib malate	2.4
DRX129351	H1648	24 h	Lometrexol hydrate	0.036
DRX129352	H1648	24 h	Stattic	1.5
DRX129353	H1648	24 h	IPA-3	8.9
DRX129354	H1648	24 h	Bleomycin sulfate	0.43
DRX129355	H1648	24 h	Mebendazole	0.41
DRX129356	H1648	24 h	Dorzolamide hydrochloride	2
DRX129357	H1648	24 h	Pemetrexed disodium	0.25
DRX129358	H1648	24 h	(+)-JQ1	0.89
DRX129359	H1648	24 h	Crizotinib	2.5
DRX129360	H1648	24 h	Sandoz 58-035	10
DRX129361	H1648	24 h	(S)-(+)-Camptothecin	0.41
DRX129362	H1648	24 h	5-Fluorouracil	5.7
DRX129363	H1648	24 h	Mevastatin	9
DRX129364	H1648	24 h	PD-166285 hydrate	0.42
DRX129365	H1648	24 h	CP-31398 dihydrochloride hydrate	3.4
DRX129366	H1648	24 h	Vemurafenib	2
DRX129367	H1648	24 h	Etretinate	2
DRX129368	H1648	24 h	Dipyridamole	2
DRX129369	H1648	24 h	Tofacitinib citrate	2
DRX129370	H1648	24 h	GSK2801	10
DRX129371	H1648	24 h	Gefitinib	3.9
DRX129372	H1648	24 h	4-Amino-1 and8-naphthalimide	10
DRX129373	H1648	24 h	2 and 3-Dimethoxy-1 and4-naphthoquinone	2.6
DRX129374	H1648	24 h	CID2858522	9.5
DRX129375	H1648	24 h	ZM 39923 hydrochloride	5
DRX129376	H1648	24 h	Rotenone	0.16
DRX129377	H1648	24 h	Bisacodyl	1.1
DRX129378	H1648	24 h	Vorinostat	0.95
DRX129379	H1648	24 h	Bumetanide	2
DRX129380	H1648	24 h	Benidipine hydrochloride	2
DRX129381	H1648	24 h	Vinorelbine Tartrate	0.0043
DRX129382	H1648	24 h	UNC1215	10
DRX129383	H1648	24 h	Erlotinib	2.5
DRX129384	H1648	24 h	(plusminus)-AMT hydrochloride	10
DRX129385	H1648	24 h	PD 169316	3.1
DRX129386	H1648	24 h	Idarubicin	0.26
DRX129387	H1648	24 h	CID 11210285 hydrochloride	0.14
DRX129388	H1648	24 h	BIX 01294 trihydrochloride hydrate	1.9
DRX129389	H1648	24 h	Orlistat	2
DRX129390	H1648	24 h	Docetaxel	0.0055
DRX129391	H1648	24 h	Sildenafil citrate	2
DRX129392	H1648	24 h	Lornoxicam	2
DRX129393	H1648	24 h	Benserazide hydrochloride	2
DRX129394	H1648	24 h	PBIT	10
DRX129395	H1648	24 h	Vandetanib	1.9
DRX129396	H1648	24 h	PHA 767491 hydrochloride	2.6
DRX129397	H1648	24 h	JFD00244	4.1
DRX129398	H1648	24 h	Podophyllotoxin	0.037
DRX129399	H1648	24 h	Tamoxifen citrate	6.5
DRX129400	H1648	24 h	Amlexanox	2
DRX129401	H1648	24 h	Lenalidomide	2
DRX129402	H1648	24 h	Zileuton	2
DRX129403	H1648	24 h	TAME	2
DRX129404	H1648	24 h	Quinacrine dihydrochloride hydrate	1.9
DRX129405	H1648	24 h	3-Deazaneplanocin A hydrochloride	1.3
DRX129406	H1648	24 h	PD 0325901	0.67
DRX129407	H1648	24 h	Gemcitabine hydrochloride	0.2
DRX129408	H1648	24 h	GSK1210151A	2
DRX129409	H1648	24 h	SB-525334	7.3
DRX129410	H1648	24 h	PD173952	0.8
DRX129411	H1648	24 h	U-74389G maleate	7.2
DRX129412	H1648	24 h	Etanidazole	2
DRX129413	H1648	24 h	Vismodegib	2
DRX129414	H1648	24 h	Nifuroxazide	2
DRX129415	H1648	24 h	DAPT	2
DRX129416	H1648	24 h	Amiloride hydrochloride dihydrate	2
DRX129417	H1650	24 h	DMSO	0.1
DRX129418	H1650	24 h	JIB-04	0.2
DRX129419	H1650	24 h	5-azacytidine	10
DRX129420	H1650	24 h	PF-431396 hydrate	2.2
DRX129421	H1650	24 h	Temsirolimus	0.48
DRX129422	H1650	24 h	PF-429242 dihydrochloride	2.7
DRX129423	H1650	24 h	IC 261	0.51
DRX129424	H1650	24 h	Vinblastine sulfate salt	0.0068
DRX129425	H1650	24 h	Paclitaxel	0.015
DRX129426	H1650	24 h	AMG-073 HCl	2
DRX129427	H1650	24 h	Ticagrelor	2
DRX129428	H1650	24 h	Levosimendan	2
DRX129429	H1650	24 h	UNC0638 hydrate	2.2
DRX129430	H1650	24 h	CUDC 101	0.82
DRX129431	H1650	24 h	Bosutinib	2.1
DRX129432	H1650	24 h	Cantharidic Acid	3.5
DRX129433	H1650	24 h	GW2974	3.9
DRX129434	H1650	24 h	Nocodazole	0.087
DRX129435	H1650	24 h	Auranofin	1
DRX129436	H1650	24 h	5HPP-33	6.9
DRX129437	H1650	24 h	Afatinib	1
DRX129438	H1650	24 h	2-Methoxyestradiol	1.1
DRX129439	H1650	24 h	Deoxyarbutin	2
DRX129440	H1650	24 h	Rosiglitazone Hydrochloride	2
DRX129441	H1650	24 h	GSK343	8
DRX129442	H1650	24 h	OG-L002 hydrochloride	10
DRX129443	H1650	24 h	10058-F4	10
DRX129444	H1650	24 h	Droxinostat	10
DRX129445	H1650	24 h	Sunitinib malate	2.4
DRX129446	H1650	24 h	Lometrexol hydrate	0.036
DRX129447	H1650	24 h	Stattic	1.5
DRX129448	H1650	24 h	IPA-3	8.9
DRX129449	H1650	24 h	Bleomycin sulfate	0.43
DRX129450	H1650	24 h	Mebendazole	0.41
DRX129451	H1650	24 h	Dorzolamide hydrochloride	2
DRX129452	H1650	24 h	Pemetrexed disodium	0.25
DRX129453	H1650	24 h	(+)-JQ1	0.89
DRX129454	H1650	24 h	Crizotinib	2.5
DRX129455	H1650	24 h	Sandoz 58-035	10
DRX129456	H1650	24 h	(S)-(+)-Camptothecin	0.41
DRX129457	H1650	24 h	5-Fluorouracil	5.7
DRX129458	H1650	24 h	Mevastatin	9
DRX129459	H1650	24 h	CP-31398 dihydrochloride hydrate	3.4
DRX129460	H1650	24 h	Vemurafenib	2
DRX129461	H1650	24 h	Etretinate	2
DRX129462	H1650	24 h	Dipyridamole	2
DRX129463	H1650	24 h	Tofacitinib citrate	2
DRX129464	H1650	24 h	GSK2801	10
DRX129465	H1650	24 h	Gefitinib	3.9
DRX129466	H1650	24 h	4-Amino-1 and8-naphthalimide	10
DRX129467	H1650	24 h	2 and 3-Dimethoxy-1 and4-naphthoquinone	2.6
DRX129468	H1650	24 h	CID2858522	9.5
DRX129469	H1650	24 h	ZM 39923 hydrochloride	5
DRX129470	H1650	24 h	Rotenone	0.16
DRX129471	H1650	24 h	Bisacodyl	1.1
DRX129472	H1650	24 h	Vorinostat	0.95
DRX129473	H1650	24 h	Bumetanide	2
DRX129474	H1650	24 h	Benidipine hydrochloride	2
DRX129475	H1650	24 h	Vinorelbine Tartrate	0.0043
DRX129476	H1650	24 h	UNC1215	10
DRX129477	H1650	24 h	Erlotinib	2.5
DRX129478	H1650	24 h	(plusminus)-AMT hydrochloride	10
DRX129479	H1650	24 h	PD 169316	3.1
DRX129480	H1650	24 h	Idarubicin	0.26
DRX129481	H1650	24 h	CID 11210285 hydrochloride	0.14
DRX129482	H1650	24 h	BIX 01294 trihydrochloride hydrate	1.9
DRX129483	H1650	24 h	Orlistat	2
DRX129484	H1650	24 h	Docetaxel	0.0055
DRX129485	H1650	24 h	Sildenafil citrate	2
DRX129486	H1650	24 h	Lornoxicam	2
DRX129487	H1650	24 h	Benserazide hydrochloride	2
DRX129488	H1650	24 h	PBIT	10
DRX129489	H1650	24 h	Vandetanib	1.9
DRX129490	H1650	24 h	PHA 767491 hydrochloride	2.6
DRX129491	H1650	24 h	JFD00244	4.1
DRX129492	H1650	24 h	Podophyllotoxin	0.037
DRX129493	H1650	24 h	Tamoxifen citrate	6.5
DRX129494	H1650	24 h	Amlexanox	2
DRX129495	H1650	24 h	Lenalidomide	2
DRX129496	H1650	24 h	Zileuton	2
DRX129497	H1650	24 h	TAME	2
DRX129498	H1650	24 h	Quinacrine dihydrochloride hydrate	1.9
DRX129499	H1650	24 h	3-Deazaneplanocin A hydrochloride	1.3
DRX129500	H1650	24 h	PD 0325901	0.67
DRX129501	H1650	24 h	Gemcitabine hydrochloride	0.2
DRX129502	H1650	24 h	GSK1210151A	2
DRX129503	H1650	24 h	SB-525334	7.3
DRX129504	H1650	24 h	U-74389G maleate	7.2
DRX129505	H1650	24 h	Etanidazole	2
DRX129506	H1650	24 h	Vismodegib	2
DRX129507	H1650	24 h	Nifuroxazide	2
DRX129508	H1650	24 h	DAPT	2
DRX129509	H1650	24 h	Amiloride hydrochloride dihydrate	2
DRX129510	H1703	24 h	DMSO	0.1
DRX129511	H1703	24 h	JIB-04	0.2
DRX129512	H1703	24 h	5-azacytidine	10
DRX129513	H1703	24 h	PF-431396 hydrate	2.2
DRX129514	H1703	24 h	Temsirolimus	0.48
DRX129515	H1703	24 h	PF-429242 dihydrochloride	2.7
DRX129516	H1703	24 h	IC 261	0.51
DRX129517	H1703	24 h	Vinblastine sulfate salt	0.0068
DRX129518	H1703	24 h	Paclitaxel	0.015
DRX129519	H1703	24 h	AMG-073 HCl	2
DRX129520	H1703	24 h	Ticagrelor	2
DRX129521	H1703	24 h	Levosimendan	2
DRX129522	H1703	24 h	UNC0638 hydrate	2.2
DRX129523	H1703	24 h	CUDC 101	0.82
DRX129524	H1703	24 h	Bosutinib	2.1
DRX129525	H1703	24 h	Cantharidic Acid	3.5
DRX129526	H1703	24 h	GW2974	3.9
DRX129527	H1703	24 h	Nocodazole	0.087
DRX129528	H1703	24 h	Auranofin	1
DRX129529	H1703	24 h	5HPP-33	6.9
DRX129530	H1703	24 h	Afatinib	1
DRX129531	H1703	24 h	2-Methoxyestradiol	1.1
DRX129532	H1703	24 h	Deoxyarbutin	2
DRX129533	H1703	24 h	Rosiglitazone Hydrochloride	2
DRX129534	H1703	24 h	GSK343	8
DRX129535	H1703	24 h	OG-L002 hydrochloride	10
DRX129536	H1703	24 h	10058-F4	10
DRX129537	H1703	24 h	Sunitinib malate	2.4
DRX129538	H1703	24 h	Lometrexol hydrate	0.036
DRX129539	H1703	24 h	Stattic	1.5
DRX129540	H1703	24 h	IPA-3	8.9
DRX129541	H1703	24 h	Bleomycin sulfate	0.43
DRX129542	H1703	24 h	Mebendazole	0.41
DRX129543	H1703	24 h	Dorzolamide hydrochloride	2
DRX129544	H1703	24 h	Pemetrexed disodium	0.25
DRX129545	H1703	24 h	(+)-JQ1	0.89
DRX129546	H1703	24 h	Crizotinib	2.5
DRX129547	H1703	24 h	Sandoz 58-035	10
DRX129548	H1703	24 h	(S)-(+)-Camptothecin	0.41
DRX129549	H1703	24 h	5-Fluorouracil	5.7
DRX129550	H1703	24 h	Mevastatin	9
[truncated: 1,395 more rows]

## Sheet: S3
Supplementary Table S3: In vivo pollutant exposure RNA-Seq dataset (TaRGET)
Accession ID	Strain	Age	Sex	Tissue	Pollutant	Dose	Replicate
SRX7860409	C57BL/6J	5 months	female	Liver	PM2.5 ENVO:01000415	60-120ug/m3	rep2
SRX7860410	C57BL/6J	5 months	female	Liver	PM2.5 ENVO:01000415	60-120ug/m3	rep3
SRX7860411	C57BL/6J	5 months	female	Liver	PM2.5 ENVO:01000415	60-120ug/m3	rep4
SRX7860412	C57BL/6J	5 months	female	Liver	PM2.5 ENVO:01000415	60-120ug/m3	rep5
SRX7860413	C57BL/6J	5 months	female	Liver	PM2.5 ENVO:01000415	60-120ug/m3	rep6
SRX7860414	C57BL/6J	5 months	male	Liver	PM2.5 ENVO:01000415	60-120ug/m3	rep1
SRX7860415	C57BL/6J	5 months	male	Liver	PM2.5 ENVO:01000415	60-120ug/m3	rep2
SRX7860416	C57BL/6J	5 months	male	Liver	PM2.5 ENVO:01000415	60-120ug/m3	rep3
SRX7860417	C57BL/6J	5 months	male	Liver	PM2.5 ENVO:01000415	60-120ug/m3	rep4
SRX7860418	C57BL/6J	5 months	male	Liver	PM2.5 ENVO:01000415	60-120ug/m3	rep5
SRX7860419	C57BL/6J	5 months	male	Liver	PM2.5 ENVO:01000415	60-120ug/m3	rep6
SRX7860457	C57BL/6J	5 months	female	Blood	Control Drinking Water	0 ppb	rep6
SRX7860458	C57BL/6J	5 months	male	Blood	Control Drinking Water	0 ppb	rep1
SRX7860459	C57BL/6J	5 months	male	Blood	Control Drinking Water	0 ppb	rep2
SRX7860460	C57BL/6J	5 months	male	Blood	Control Drinking Water	0 ppb	rep3
SRX7860461	C57BL/6J	5 months	male	Blood	Control Drinking Water	0 ppb	rep4
SRX7860462	C57BL/6J	5 months	male	Blood	Control Drinking Water	0 ppb	rep5
SRX7860463	C57BL/6J	5 months	male	Blood	Control Drinking Water	0 ppb	rep6
SRX7860464	C57BL/6J	5 months	female	Liver	As (arsenite(3-))	10 ppb	rep1
SRX7860465	C57BL/6J	5 months	female	Liver	As (arsenite(3-))	10 ppb	rep2
SRX7860466	C57BL/6J	5 months	female	Liver	As (arsenite(3-))	10 ppb	rep3
SRX7860467	C57BL/6J	5 months	female	Liver	As (arsenite(3-))	10 ppb	rep4
SRX7860468	C57BL/6J	5 months	female	Liver	As (arsenite(3-))	10 ppb	rep5
SRX7860469	C57BL/6J	5 months	female	Liver	As (arsenite(3-))	10 ppb	rep6
SRX7860470	C57BL/6J	5 months	male	Liver	As (arsenite(3-))	10 ppb	rep1
SRX7860471	C57BL/6J	5 months	male	Liver	As (arsenite(3-))	10 ppb	rep2
SRX7860472	C57BL/6J	5 months	male	Liver	As (arsenite(3-))	10 ppb	rep3
SRX7860481	C57BL/6J	5 months	female	Blood	BPA (Bisphenol A)	10 MG/KGBW/DAY	rep1
SRX7860482	C57BL/6J	5 months	female	Blood	BPA (Bisphenol A)	10 MG/KGBW/DAY	rep2
SRX7860483	C57BL/6J	5 months	female	Blood	BPA (Bisphenol A)	10 MG/KGBW/DAY	rep3
SRX7860484	C57BL/6J	5 months	female	Blood	BPA (Bisphenol A)	10 MG/KGBW/DAY	rep4
SRX7860485	C57BL/6J	5 months	female	Blood	BPA (Bisphenol A)	10 MG/KGBW/DAY	rep5
SRX7860486	C57BL/6J	5 months	female	Blood	BPA (Bisphenol A)	10 MG/KGBW/DAY	rep6
SRX7860487	C57BL/6J	5 months	female	Blood	BPA (Bisphenol A)	10 MG/KGBW/DAY	rep7
SRX7860488	C57BL/6J	5 months	male	Blood	BPA (Bisphenol A)	10 MG/KGBW/DAY	rep1
SRX7860489	C57BL/6J	5 months	male	Liver	As (arsenite(3-))	10 ppb	rep4
SRX7860490	C57BL/6J	5 months	male	Liver	As (arsenite(3-))	10 ppb	rep5
SRX7860491	C57BL/6J	5 months	male	Liver	As (arsenite(3-))	10 ppb	rep6
SRX7860492	C57BL/6J	5 months	male	Liver	As (arsenite(3-))	10 ppb	rep7
SRX7860493	C57BL/6J	5 months	female	Liver	Control Drinking Water	0 ppb	rep1
SRX7860494	C57BL/6J	5 months	female	Liver	Control Drinking Water	0 ppb	rep2
SRX7860495	C57BL/6J	5 months	female	Liver	Control Drinking Water	0 ppb	rep3
SRX7860496	C57BL/6J	5 months	female	Liver	Control Drinking Water	0 ppb	rep4
SRX7860497	C57BL/6J	5 months	female	Liver	Control Drinking Water	0 ppb	rep5
SRX7860498	C57BL/6J	5 months	female	Liver	Control Drinking Water	0 ppb	rep6
SRX7860499	C57BL/6J	5 months	male	Liver	Control Drinking Water	0 ppb	rep1
SRX7860500	C57BL/6J	5 months	male	Liver	Control Drinking Water	0 ppb	rep2
SRX7860501	C57BL/6J	5 months	male	Liver	Control Drinking Water	0 ppb	rep3
SRX7860502	C57BL/6J	5 months	male	Liver	Control Drinking Water	0 ppb	rep4
SRX7860503	C57BL/6J	5 months	male	Liver	Control Drinking Water	0 ppb	rep5
SRX7860504	C57BL/6J	5 months	male	Liver	Control Drinking Water	0 ppb	rep6
SRX7860505	C57BL/6J	5 months	male	Blood	BPA (Bisphenol A)	10 MG/KGBW/DAY	rep2
SRX7860506	C57BL/6J	5 months	male	Blood	BPA (Bisphenol A)	10 MG/KGBW/DAY	rep3
SRX7860507	C57BL/6J	5 months	male	Blood	BPA (Bisphenol A)	10 MG/KGBW/DAY	rep4
SRX7860508	C57BL/6J	5 months	male	Blood	BPA (Bisphenol A)	10 MG/KGBW/DAY	rep5
SRX7860509	C57BL/6J	5 months	male	Blood	BPA (Bisphenol A)	10 MG/KGBW/DAY	rep6
SRX7860510	C57BL/6J	5 months	female	Blood	BPA (Bisphenol A)	10 UG/KGBW/DAY	rep1
SRX7860511	C57BL/6J	5 months	female	Blood	BPA (Bisphenol A)	10 UG/KGBW/DAY	rep2
SRX7860512	C57BL/6J	5 months	female	Blood	BPA (Bisphenol A)	10 UG/KGBW/DAY	rep3
SRX7860513	C57BL/6J	5 months	female	Blood	BPA (Bisphenol A)	10 UG/KGBW/DAY	rep4
SRX7860514	C57BL/6J	5 months	female	Blood	BPA (Bisphenol A)	10 UG/KGBW/DAY	rep5
SRX7860515	C57BL/6J	5 months	male	Blood	BPA (Bisphenol A)	10 UG/KGBW/DAY	rep1
SRX7860516	C57BL/6J	5 months	male	Blood	BPA (Bisphenol A)	10 UG/KGBW/DAY	rep2
SRX7860517	C57BL/6J	5 months	male	Blood	BPA (Bisphenol A)	10 UG/KGBW/DAY	rep3
SRX7860518	C57BL/6J	5 months	male	Blood	BPA (Bisphenol A)	10 UG/KGBW/DAY	rep4
SRX7860519	C57BL/6J	5 months	male	Blood	BPA (Bisphenol A)	10 UG/KGBW/DAY	rep5
SRX7860520	C57BL/6J	5 months	male	Blood	BPA (Bisphenol A)	10 UG/KGBW/DAY	rep6
SRX7860521	C57BL/6J	5 months	male	Liver	Control Drinking Water	0 ppb	rep7
SRX7860522	C57BL/6J	5 months	female	Blood	Control Diet	NA	rep1
SRX7860523	C57BL/6J	5 months	female	Blood	Control Diet	NA	rep2
SRX7860524	C57BL/6J	5 months	female	Blood	Control Diet	NA	rep3
SRX7860525	C57BL/6J	5 months	female	Blood	Control Diet	NA	rep4
SRX7860526	C57BL/6J	5 months	female	Blood	Control Diet	NA	rep5
SRX7860527	C57BL/6J	5 months	female	Blood	Control Diet	NA	rep6
SRX7860528	C57BL/6J	5 months	female	Blood	Control Diet	NA	rep7
SRX7860529	C57BL/6J	5 months	female	Blood	Control Diet	NA	rep8
SRX7860530	C57BL/6J	5 months	male	Blood	Control Diet	NA	rep1
SRX7860531	C57BL/6J	5 months	male	Blood	Control Diet	NA	rep2
SRX7860532	C57BL/6J	5 months	male	Blood	Control Diet	NA	rep3
SRX7860533	C57BL/6J	5 months	male	Blood	Control Diet	NA	rep4
SRX7860534	C57BL/6J	5 months	male	Blood	Control Diet	NA	rep5
SRX7860535	C57BL/6J	5 months	male	Blood	Control Diet	NA	rep6
SRX7860536	C57BL/6J	5 months	female	Liver	BPA (Bisphenol A)	10 MG/KGBW/DAY	rep1
SRX7860537	C57BL/6J	5 months	female	Liver	BPA (Bisphenol A)	10 MG/KGBW/DAY	rep2
SRX7860538	C57BL/6J	5 months	female	Liver	BPA (Bisphenol A)	10 MG/KGBW/DAY	rep3
SRX7860539	C57BL/6J	5 months	female	Liver	BPA (Bisphenol A)	10 MG/KGBW/DAY	rep4
SRX7860540	C57BL/6J	5 months	female	Liver	BPA (Bisphenol A)	10 MG/KGBW/DAY	rep5
SRX7860541	C57BL/6J	5 months	female	Liver	BPA (Bisphenol A)	10 MG/KGBW/DAY	rep6
SRX7860542	C57BL/6J	5 months	male	Liver	BPA (Bisphenol A)	10 MG/KGBW/DAY	rep1
SRX7860543	C57BL/6J	5 months	male	Liver	BPA (Bisphenol A)	10 MG/KGBW/DAY	rep2
SRX7860544	C57BL/6J	5 months	male	Liver	BPA (Bisphenol A)	10 MG/KGBW/DAY	rep3
SRX7860545	C57BL/6J	5 months	male	Liver	BPA (Bisphenol A)	10 MG/KGBW/DAY	rep4
SRX7860546	C57BL/6J	5 months	male	Liver	BPA (Bisphenol A)	10 MG/KGBW/DAY	rep5
SRX7860547	C57BL/6J	5 months	male	Liver	BPA (Bisphenol A)	10 MG/KGBW/DAY	rep6
SRX7860548	C57BL/6J	5 months	female	Liver	BPA (Bisphenol A)	10 UG/KGBW/DAY	rep1
SRX7860549	C57BL/6J	5 months	female	Liver	BPA (Bisphenol A)	10 UG/KGBW/DAY	rep2
SRX7860550	C57BL/6J	5 months	female	Liver	BPA (Bisphenol A)	10 UG/KGBW/DAY	rep3
SRX7860551	C57BL/6J	5 months	female	Liver	BPA (Bisphenol A)	10 UG/KGBW/DAY	rep4
SRX7860552	C57BL/6J	5 months	female	Liver	BPA (Bisphenol A)	10 UG/KGBW/DAY	rep5
SRX7860553	C57BL/6J	5 months	female	Liver	BPA (Bisphenol A)	10 UG/KGBW/DAY	rep6
SRX7860554	C57BL/6J	5 months	male	Liver	BPA (Bisphenol A)	10 UG/KGBW/DAY	rep1
SRX7860555	C57BL/6J	5 months	male	Liver	BPA (Bisphenol A)	10 UG/KGBW/DAY	rep2
SRX7860556	C57BL/6J	5 months	male	Liver	BPA (Bisphenol A)	10 UG/KGBW/DAY	rep3
SRX7860557	C57BL/6J	5 months	male	Liver	BPA (Bisphenol A)	10 UG/KGBW/DAY	rep4
SRX7860558	C57BL/6J	5 months	male	Liver	BPA (Bisphenol A)	10 UG/KGBW/DAY	rep5
SRX7860559	C57BL/6J	5 months	male	Liver	BPA (Bisphenol A)	10 UG/KGBW/DAY	rep6
SRX7860560	C57BL/6J	5 months	female	Liver	Control Diet	NA	rep1
SRX7860561	C57BL/6J	5 months	female	Liver	Control Diet	NA	rep2
SRX7860562	C57BL/6J	5 months	female	Liver	Control Diet	NA	rep3
SRX7860563	C57BL/6J	5 months	female	Liver	Control Diet	NA	rep4
SRX7860564	C57BL/6J	5 months	female	Liver	Control Diet	NA	rep5
SRX7860565	C57BL/6J	5 months	female	Liver	Control Diet	NA	rep6
SRX7860566	C57BL/6J	5 months	male	Liver	Control Diet	NA	rep1
SRX7860567	C57BL/6J	5 months	male	Liver	Control Diet	NA	rep2
SRX7860568	C57BL/6J	5 months	male	Liver	Control Diet	NA	rep3
SRX7860569	C57BL/6J	5 months	male	Liver	Control Diet	NA	rep4
SRX7860584	C57BL/6J	5 months	female	Blood	Control Oral Gavage	10 microliter per kilogram	rep1
SRX7860585	C57BL/6J	5 months	female	Blood	Control Oral Gavage	10 microliter per kilogram	rep2
SRX7860586	C57BL/6J	5 months	female	Blood	Control Oral Gavage	10 microliter per kilogram	rep3
SRX7860587	C57BL/6J	5 months	female	Blood	Control Oral Gavage	10 microliter per kilogram	rep4
SRX7860588	C57BL/6J	5 months	female	Blood	Control Oral Gavage	10 microliter per kilogram	rep5
SRX7860589	C57BL/6J	5 months	female	Blood	Control Oral Gavage	10 microliter per kilogram	rep6
SRX7860590	C57BL/6J	5 months	male	Blood	Control Oral Gavage	10 microliter per kilogram	rep1
SRX7860591	C57BL/6J	5 months	male	Blood	Control Oral Gavage	10 microliter per kilogram	rep2
SRX7860592	C57BL/6J	5 months	male	Blood	Control Oral Gavage	10 microliter per kilogram	rep3
SRX7860593	C57BL/6J	5 months	male	Blood	Control Oral Gavage	10 microliter per kilogram	rep4
SRX7860594	C57BL/6J	5 months	male	Blood	Control Oral Gavage	10 microliter per kilogram	rep5
SRX7860595	C57BL/6J	5 months	male	Blood	Control Oral Gavage	10 microliter per kilogram	rep6
SRX7860596	C57BL/6J	5 months	female	Blood	TCDD (2,3,7,8-tetrachlorodibenzo-p-dixoin)	1 microgram per kilogram	rep1
SRX7860597	C57BL/6J	5 months	female	Blood	TCDD (2,3,7,8-tetrachlorodibenzo-p-dixoin)	1 microgram per kilogram	rep2
SRX7860598	C57BL/6J	5 months	female	Blood	TCDD (2,3,7,8-tetrachlorodibenzo-p-dixoin)	1 microgram per kilogram	rep3
SRX7860599	C57BL/6J	5 months	female	Blood	TCDD (2,3,7,8-tetrachlorodibenzo-p-dixoin)	1 microgram per kilogram	rep4
SRX7860600	C57BL/6J	5 months	female	Blood	TCDD (2,3,7,8-tetrachlorodibenzo-p-dixoin)	1 microgram per kilogram	rep5
SRX7860601	C57BL/6J	5 months	female	Blood	TCDD (2,3,7,8-tetrachlorodibenzo-p-dixoin)	1 microgram per kilogram	rep6
SRX7860618	C57BL/6J	5 months	male	Blood	TCDD (2,3,7,8-tetrachlorodibenzo-p-dixoin)	1 microgram per kilogram	rep1
SRX7860619	C57BL/6J	5 months	male	Blood	TCDD (2,3,7,8-tetrachlorodibenzo-p-dixoin)	1 microgram per kilogram	rep2
SRX7860620	C57BL/6J	5 months	male	Blood	TCDD (2,3,7,8-tetrachlorodibenzo-p-dixoin)	1 microgram per kilogram	rep3
SRX7860621	C57BL/6J	5 months	male	Blood	TCDD (2,3,7,8-tetrachlorodibenzo-p-dixoin)	1 microgram per kilogram	rep4
SRX7860622	C57BL/6J	5 months	male	Blood	TCDD (2,3,7,8-tetrachlorodibenzo-p-dixoin)	1 microgram per kilogram	rep5
SRX7860623	C57BL/6J	5 months	male	Blood	TCDD (2,3,7,8-tetrachlorodibenzo-p-dixoin)	1 microgram per kilogram	rep6
SRX7860624	C57BL/6J	5 months	female	Liver	Control Oral Gavage	10 microliter per kilogram	rep1
SRX7860625	C57BL/6J	5 months	female	Liver	Control Oral Gavage	10 microliter per kilogram	rep2
SRX7860626	C57BL/6J	5 months	female	Liver	Control Oral Gavage	10 microliter per kilogram	rep3
SRX7860627	C57BL/6J	5 months	female	Liver	Control Oral Gavage	10 microliter per kilogram	rep4
SRX7860628	C57BL/6J	5 months	female	Liver	Control Oral Gavage	10 microliter per kilogram	rep5
SRX7860629	C57BL/6J	5 months	female	Liver	Control Oral Gavage	10 microliter per kilogram	rep6
SRX7860630	C57BL/6J	5 months	male	Liver	Control Oral Gavage	10 microliter per kilogram	rep1
SRX7860631	C57BL/6J	5 months	male	Liver	Control Oral Gavage	10 microliter per kilogram	rep2
SRX7860632	C57BL/6J	5 months	male	Liver	Control Oral Gavage	10 microliter per kilogram	rep3
SRX7860633	C57BL/6J	5 months	male	Liver	Control Oral Gavage	10 microliter per kilogram	rep4
SRX7860640	C57BL/6J	5 months	female	Blood	Control Drinking Water	0 mg/kg	rep1
SRX7860641	C57BL/6J	5 months	female	Blood	Control Drinking Water	0 mg/kg	rep2
SRX7860642	C57BL/6J	5 months	female	Blood	Control Drinking Water	0 mg/kg	rep3
SRX7860643	C57BL/6J	5 months	female	Blood	Control Drinking Water	0 mg/kg	rep4
SRX7860644	C57BL/6J	5 months	female	Blood	Control Drinking Water	0 mg/kg	rep5
SRX7860645	C57BL/6J	5 months	female	Blood	Control Drinking Water	0 mg/kg	rep6
SRX7860646	C57BL/6J	5 months	male	Blood	Control Drinking Water	0 mg/kg	rep1
SRX7860647	C57BL/6J	5 months	male	Blood	Control Drinking Water	0 mg/kg	rep2
SRX7860648	C57BL/6J	5 months	male	Blood	Control Drinking Water	0 mg/kg	rep3
SRX7860649	C57BL/6J	5 months	male	Blood	Control Drinking Water	0 mg/kg	rep4
SRX7860650	C57BL/6J	5 months	male	Liver	Control Oral Gavage	10 microliter per kilogram	rep5
SRX7860651	C57BL/6J	5 months	male	Liver	Control Oral Gavage	10 microliter per kilogram	rep6
SRX7860652	C57BL/6J	5 months	female	Liver	TCDD (2,3,7,8-tetrachlorodibenzo-p-dixoin)	1 microgram per kilogram	rep1
SRX7860653	C57BL/6J	5 months	female	Liver	TCDD (2,3,7,8-tetrachlorodibenzo-p-dixoin)	1 microgram per kilogram	rep2
SRX7860654	C57BL/6J	5 months	female	Liver	TCDD (2,3,7,8-tetrachlorodibenzo-p-dixoin)	1 microgram per kilogram	rep3
SRX7860655	C57BL/6J	5 months	female	Liver	TCDD (2,3,7,8-tetrachlorodibenzo-p-dixoin)	1 microgram per kilogram	rep4
SRX7860656	C57BL/6J	5 months	female	Liver	TCDD (2,3,7,8-tetrachlorodibenzo-p-dixoin)	1 microgram per kilogram	rep5
SRX7860657	C57BL/6J	5 months	female	Liver	TCDD (2,3,7,8-tetrachlorodibenzo-p-dixoin)	1 microgram per kilogram	rep6
SRX7860658	C57BL/6J	5 months	male	Liver	TCDD (2,3,7,8-tetrachlorodibenzo-p-dixoin)	1 microgram per kilogram	rep1
SRX7860659	C57BL/6J	5 months	male	Liver	TCDD (2,3,7,8-tetrachlorodibenzo-p-dixoin)	1 microgram per kilogram	rep2
SRX7860660	C57BL/6J	5 months	male	Liver	TCDD (2,3,7,8-tetrachlorodibenzo-p-dixoin)	1 microgram per kilogram	rep3
SRX7860661	C57BL/6J	5 months	male	Liver	TCDD (2,3,7,8-tetrachlorodibenzo-p-dixoin)	1 microgram per kilogram	rep4
SRX7860662	C57BL/6J	5 months	male	Liver	TCDD (2,3,7,8-tetrachlorodibenzo-p-dixoin)	1 microgram per kilogram	rep5
SRX7860663	C57BL/6J	5 months	male	Liver	TCDD (2,3,7,8-tetrachlorodibenzo-p-dixoin)	1 microgram per kilogram	rep6
SRX7860666	C57BL/6J	5 months	male	Blood	Control Drinking Water	0 mg/kg	rep5
SRX7860667	C57BL/6J	5 months	male	Blood	Control Drinking Water	0 mg/kg	rep6
SRX7860668	C57BL/6J	5 months	female	Blood	TBT (Tributyltin chloride)	0.5 mg/kg_bw/d	rep1
SRX7860669	C57BL/6J	5 months	female	Blood	TBT (Tributyltin chloride)	0.5 mg/kg_bw/d	rep2
SRX7860670	C57BL/6J	5 months	female	Blood	TBT (Tributyltin chloride)	0.5 mg/kg_bw/d	rep3
SRX7860671	C57BL/6J	5 months	female	Blood	TBT (Tributyltin chloride)	0.5 mg/kg_bw/d	rep4
SRX7860672	C57BL/6J	5 months	female	Blood	TBT (Tributyltin chloride)	0.5 mg/kg_bw/d	rep5
SRX7860673	C57BL/6J	5 months	female	Blood	TBT (Tributyltin chloride)	0.5 mg/kg_bw/d	rep6
SRX7860674	C57BL/6J	5 months	male	Blood	TBT (Tributyltin chloride)	0.5 mg/kg_bw/d	rep1
SRX7860675	C57BL/6J	5 months	male	Blood	TBT (Tributyltin chloride)	0.5 mg/kg_bw/d	rep2
SRX7860676	C57BL/6J	5 months	male	Blood	TBT (Tributyltin chloride)	0.5 mg/kg_bw/d	rep3
SRX7860677	C57BL/6J	5 months	male	Blood	TBT (Tributyltin chloride)	0.5 mg/kg_bw/d	rep4
SRX7860678	C57BL/6J	5 months	male	Blood	TBT (Tributyltin chloride)	0.5 mg/kg_bw/d	rep5
SRX7860679	C57BL/6J	5 months	male	Blood	TBT (Tributyltin chloride)	0.5 mg/kg_bw/d	rep6
SRX7860680	C57BL/6J	5 months	female	Liver	Control Drinking Water	0 mg/kg	rep1
SRX7860681	C57BL/6J	5 months	female	Liver	Control Drinking Water	0 mg/kg	rep2
SRX7860698	C57BL/6J	5 months	female	Liver	Control Drinking Water	0 mg/kg	rep3
SRX7860699	C57BL/6J	5 months	female	Liver	Control Drinking Water	0 mg/kg	rep4
SRX7860700	C57BL/6J	5 months	female	Liver	Control Drinking Water	0 mg/kg	rep5
SRX7860701	C57BL/6J	5 months	female	Liver	Control Drinking Water	0 mg/kg	rep6
SRX7860702	C57BL/6J	5 months	male	Liver	Control Drinking Water	0 mg/kg	rep1
SRX7860703	C57BL/6J	5 months	male	Liver	Control Drinking Water	0 mg/kg	rep2
SRX7860704	C57BL/6J	5 months	male	Liver	Control Drinking Water	0 mg/kg	rep3
SRX7860705	C57BL/6J	5 months	male	Liver	Control Drinking Water	0 mg/kg	rep4
SRX7860706	C57BL/6J	5 months	male	Liver	Control Drinking Water	0 mg/kg	rep5
SRX7860707	C57BL/6J	5 months	male	Liver	Control Drinking Water	0 mg/kg	rep6
SRX7860708	C57BL/6J	5 months	female	Liver	TBT (Tributyltin chloride)	0.5 mg/kg bw/d	rep1
SRX7860709	C57BL/6J	5 months	female	Liver	TBT (Tributyltin chloride)	0.5 mg/kg bw/d	rep2
SRX7860710	C57BL/6J	5 months	female	Liver	TBT (Tributyltin chloride)	0.5 mg/kg bw/d	rep3
SRX7860711	C57BL/6J	5 months	female	Liver	TBT (Tributyltin chloride)	0.5 mg/kg bw/d	rep4
SRX7860712	C57BL/6J	5 months	female	Liver	TBT (Tributyltin chloride)	0.5 mg/kg bw/d	rep5
SRX7860713	C57BL/6J	5 months	male	Liver	TBT (Tributyltin chloride)	0.5 mg/kg bw/d	rep1
SRX7860730	C57BL/6J	5 months	male	Liver	TBT (Tributyltin chloride)	0.5 mg/kg bw/d	rep2
SRX7860731	C57BL/6J	5 months	male	Liver	TBT (Tributyltin chloride)	0.5 mg/kg bw/d	rep3
SRX7860732	C57BL/6J	5 months	male	Liver	TBT (Tributyltin chloride)	0.5 mg/kg bw/d	rep4
SRX7860733	C57BL/6J	5 months	male	Liver	TBT (Tributyltin chloride)	0.5 mg/kg bw/d	rep5
SRX7860774	C57BL/6J	5 months	female	Blood	As (arsenite(3-))	10 ppb	rep1
SRX7860775	C57BL/6J	5 months	female	Blood	As (arsenite(3-))	10 ppb	rep2
SRX7860776	C57BL/6J	5 months	female	Blood	As (arsenite(3-))	10 ppb	rep3
SRX7860777	C57BL/6J	5 months	female	Blood	As (arsenite(3-))	10 ppb	rep4
SRX7860794	C57BL/6J	5 months	female	Blood	As (arsenite(3-))	10 ppb	rep5
SRX7860795	C57BL/6J	5 months	female	Blood	As (arsenite(3-))	10 ppb	rep6
SRX7860796	C57BL/6J	5 months	male	Blood	As (arsenite(3-))	10 ppb	rep1
SRX7860797	C57BL/6J	5 months	male	Blood	As (arsenite(3-))	10 ppb	rep2
SRX7860798	C57BL/6J	5 months	male	Blood	As (arsenite(3-))	10 ppb	rep3
SRX7860799	C57BL/6J	5 months	male	Blood	As (arsenite(3-))	10 ppb	rep4
SRX7860800	C57BL/6J	5 months	male	Blood	As (arsenite(3-))	10 ppb	rep5
SRX7860801	C57BL/6J	5 months	male	Blood	As (arsenite(3-))	10 ppb	rep6
SRX7860802	C57BL/6J	5 months	male	Blood	As (arsenite(3-))	10 ppb	rep7
SRX7860803	C57BL/6J	5 months	male	Blood	As (arsenite(3-))	10 ppb	rep8
SRX7860804	C57BL/6J	5 months	male	Blood	As (arsenite(3-))	10 ppb	rep9
SRX7860805	C57BL/6J	5 months	female	Blood	Control Drinking Water	0 ppb	rep1
SRX7860806	C57BL/6J	5 months	female	Blood	Control Drinking Water	0 ppb	rep2
SRX7860807	C57BL/6J	5 months	female	Blood	Control Drinking Water	0 ppb	rep3
SRX7860808	C57BL/6J	5 months	female	Blood	Control Drinking Water	0 ppb	rep4
SRX7860809	C57BL/6J	5 months	female	Blood	Control Drinking Water	0 ppb	rep5
SRX7860810	Avy	5 months	female	Liver	Pb	16ppm lead acetate	rep4
SRX7860811	Avy	5 months	female	Liver	Pb	16ppm lead acetate	rep5
SRX7860812	Avy	5 months	female	Liver	Pb	16ppm lead acetate	rep6
SRX7860813	Avy	5 months	male	Liver	Pb	16ppm lead acetate	rep1
SRX7860814	Avy	5 months	male	Liver	Pb	16ppm lead acetate	rep2
SRX7860815	Avy	5 months	male	Liver	Pb	16ppm lead acetate	rep3
SRX7860816	Avy	5 months	male	Liver	Pb	16ppm lead acetate	rep4
SRX7860817	Avy	5 months	male	Liver	Pb	16ppm lead acetate	rep5
SRX7860818	Avy	5 months	male	Liver	Pb	16ppm lead acetate	rep6
SRX7860866	C57BL/6J	5 months	female	Blood	Filtered Air	0 particles/cm3/8hours/day	rep1
SRX7860867	C57BL/6J	5 months	female	Blood	Filtered Air	0 particles/cm3/8hours/day	rep2
SRX7860868	C57BL/6J	5 months	female	Blood	Filtered Air	0 particles/cm3/8hours/day	rep3
SRX7860869	C57BL/6J	5 months	female	Blood	Filtered Air	0 particles/cm3/8hours/day	rep4
SRX7860870	C57BL/6J	5 months	female	Blood	Filtered Air	0 particles/cm3/8hours/day	rep5
SRX7860871	C57BL/6J	5 months	female	Blood	Filtered Air	0 particles/cm3/8hours/day	rep6
SRX7860872	C57BL/6J	5 months	male	Blood	Filtered Air	0 particles/cm3/8hours/day	rep1
SRX7860873	C57BL/6J	5 months	male	Blood	Filtered Air	0 particles/cm3/8hours/day	rep2
SRX7860874	C57BL/6J	5 months	male	Blood	Filtered Air	0 particles/cm3/8hours/day	rep3
SRX7860875	C57BL/6J	5 months	male	Blood	Filtered Air	0 particles/cm3/8hours/day	rep4
SRX7860876	C57BL/6J	5 months	male	Blood	Filtered Air	0 particles/cm3/8hours/day	rep5
SRX7860877	C57BL/6J	5 months	male	Blood	Filtered Air	0 particles/cm3/8hours/day	rep6
SRX7860878	C57BL/6J	5 months	female	Blood	PM2.5 ENVO:01000415	2,000-80,000 particles/cm3/8hours/day	rep1
SRX7860879	C57BL/6J	5 months	female	Blood	PM2.5 ENVO:01000415	2,000-80,000 particles/cm3/8hours/day	rep2
SRX7860880	C57BL/6J	5 months	female	Blood	PM2.5 ENVO:01000415	2,000-80,000 particles/cm3/8hours/day	rep3
SRX7860881	C57BL/6J	5 months	female	Blood	PM2.5 ENVO:01000415	2,000-80,000 particles/cm3/8hours/day	rep4
SRX7860882	C57BL/6J	5 months	female	Blood	PM2.5 ENVO:01000415	2,000-80,000 particles/cm3/8hours/day	rep5
SRX7860883	C57BL/6J	5 months	female	Blood	PM2.5 ENVO:01000415	2,000-80,000 particles/cm3/8hours/day	rep6
SRX7860884	C57BL/6J	5 months	male	Blood	PM2.5 ENVO:01000415	2,000-80,000 particles/cm3/8hours/day	rep1
SRX7860885	C57BL/6J	5 months	male	Blood	PM2.5 ENVO:01000415	2,000-80,000 particles/cm3/8hours/day	rep2
SRX7860886	C57BL/6J	5 months	male	Blood	PM2.5 ENVO:01000415	2,000-80,000 particles/cm3/8hours/day	rep3
SRX7860887	C57BL/6J	5 months	male	Blood	PM2.5 ENVO:01000415	2,000-80,000 particles/cm3/8hours/day	rep4
SRX7860888	C57BL/6J	5 months	male	Blood	PM2.5 ENVO:01000415	PM2.5_ENVO:01000415_2,000-80,000_particles/cm3/8hours/day	rep5
SRX7860889	C57BL/6J	5 months	female	Liver	Filtered Air	0 particles/cm3/8hours/day	rep1
SRX7860890	C57BL/6J	5 months	female	Liver	Filtered Air	0 particles/cm3/8hours/day	rep2
SRX7860891	C57BL/6J	5 months	female	Liver	Filtered Air	0 particles/cm3/8hours/day	rep3
SRX7860892	C57BL/6J	5 months	female	Liver	Filtered Air	0 particles/cm3/8hours/day	rep4
SRX7860893	C57BL/6J	5 months	female	Liver	Filtered Air	0 particles/cm3/8hours/day	rep5
SRX7860894	C57BL/6J	5 months	female	Liver	Filtered Air	0 particles/cm3/8hours/day	rep6
SRX7860895	C57BL/6J	5 months	male	Liver	Filtered Air	0 particles/cm3/8hours/day	rep1
SRX7860896	C57BL/6J	5 months	male	Liver	Filtered Air	0 particles/cm3/8hours/day	rep2
SRX7860897	C57BL/6J	5 months	male	Liver	Filtered Air	0 particles/cm3/8hours/day	rep3
SRX7860898	C57BL/6J	5 months	male	Liver	Filtered Air	0 particles/cm3/8hours/day	rep4
SRX7860899	C57BL/6J	5 months	male	Liver	Filtered Air	0 particles/cm3/8hours/day	rep5
SRX7860900	C57BL/6J	5 months	male	Liver	Filtered Air	0 particles/cm3/8hours/day	rep6
SRX7860901	C57BL/6J	5 months	female	Liver	PM2.5 ENVO:01000415	2,000-80,000 particles/cm3/8hours/day	rep1
SRX7860902	C57BL/6J	5 months	female	Liver	PM2.5 ENVO:01000415	2,000-80,000 particles/cm3/8hours/day	rep2
SRX7860903	C57BL/6J	5 months	female	Liver	PM2.5 ENVO:01000415	2,000-80,000 particles/cm3/8hours/day	rep3
SRX7860904	C57BL/6J	5 months	female	Liver	PM2.5 ENVO:01000415	2,000-80,000 particles/cm3/8hours/day	rep4
SRX7860905	C57BL/6J	5 months	female	Liver	PM2.5 ENVO:01000415	2,000-80,000 particles/cm3/8hours/day	rep5
SRX7860922	C57BL/6J	5 months	female	Liver	PM2.5 ENVO:01000415	2,000-80,000 particles/cm3/8hours/day	rep6
SRX7860923	C57BL/6J	5 months	male	Liver	PM2.5 ENVO:01000415	2,000-80,000 particles/cm3/8hours/day	rep1
SRX7860924	C57BL/6J	5 months	male	Liver	PM2.5 ENVO:01000415	2,000-80,000 particles/cm3/8hours/day	rep2
SRX7860925	C57BL/6J	5 months	male	Liver	PM2.5 ENVO:01000415	2,000-80,000 particles/cm3/8hours/day	rep3
SRX7860926	C57BL/6J	5 months	male	Liver	PM2.5 ENVO:01000415	2,000-80,000 particles/cm3/8hours/day	rep4
SRX7860927	C57BL/6J	5 months	male	Liver	PM2.5 ENVO:01000415	2,000-80,000 particles/cm3/8hours/day	rep5
SRX7861003	Avy	5 months	female	Blood	Control Diet	Control	rep1
SRX7861004	Avy	5 months	female	Blood	Control Diet	Control	rep2
SRX7861005	Avy	5 months	female	Blood	Control Diet	Control	rep3
SRX7861006	Avy	5 months	female	Blood	Control Diet	Control	rep4
SRX7861007	Avy	5 months	female	Blood	Control Diet	Control	rep5
SRX7861008	Avy	5 months	female	Blood	Control Diet	Control	rep6
SRX7861009	Avy	5 months	male	Blood	Control Diet	Control	rep1
SRX7861010	Avy	5 months	male	Blood	Control Diet	Control	rep2
SRX7861011	Avy	5 months	male	Blood	Control Diet	Control	rep3
SRX7861012	Avy	5 months	male	Blood	Control Diet	Control	rep4
SRX7861013	Avy	5 months	male	Blood	Control Diet	Control	rep5
SRX7861014	Avy	5 months	male	Blood	Control Diet	Control	rep6
SRX7861015	Avy	5 months	female	Blood	DEHP (bis_(2-ethylhexyl) phthalate)	25mg DEHP/kg	rep1
SRX7861016	Avy	5 months	female	Blood	DEHP (bis_(2-ethylhexyl) phthalate)	25mg DEHP/kg	rep2
SRX7861017	Avy	5 months	female	Blood	DEHP (bis_(2-ethylhexyl) phthalate)	25mg DEHP/kg	rep3
SRX7861018	Avy	5 months	female	Blood	DEHP (bis_(2-ethylhexyl) phthalate)	25mg DEHP/kg	rep4
SRX7861019	Avy	5 months	female	Blood	DEHP (bis_(2-ethylhexyl) phthalate)	25mg DEHP/kg	rep5
SRX7861020	Avy	5 months	male	Blood	DEHP (bis_(2-ethylhexyl) phthalate)	25mg DEHP/kg	rep1
SRX7861021	Avy	5 months	male	Blood	DEHP (bis_(2-ethylhexyl) phthalate)	25mg DEHP/kg	rep2
SRX7861022	Avy	5 months	male	Blood	DEHP (bis_(2-ethylhexyl) phthalate)	25mg DEHP/kg	rep3
SRX7861023	Avy	5 months	male	Blood	DEHP (bis_(2-ethylhexyl) phthalate)	25mg DEHP/kg	rep4
SRX7861024	Avy	5 months	male	Blood	DEHP (bis_(2-ethylhexyl) phthalate)	25mg DEHP/kg	rep5
SRX7861025	Avy	5 months	male	Blood	DEHP (bis_(2-ethylhexyl) phthalate)	25mg DEHP/kg	rep6
SRX7861026	Avy	5 months	male	Blood	DEHP (bis_(2-ethylhexyl) phthalate)	25mg DEHP/kg	rep7
SRX7861027	Avy	5 months	female	Blood	Pb	16ppm lead acetate	rep1
SRX7861028	Avy	5 months	female	Blood	Pb	16ppm lead acetate	rep2
SRX7861029	Avy	5 months	female	Blood	Pb	16ppm lead acetate	rep3
SRX7861030	Avy	5 months	female	Blood	Pb	16ppm lead acetate	rep4
SRX7861031	Avy	5 months	female	Blood	Pb	16ppm lead acetate	rep5
SRX7861032	Avy	5 months	female	Blood	Pb	16ppm lead acetate	rep6
SRX7861033	Avy	5 months	male	Blood	Pb	16ppm lead acetate	rep1
SRX7861034	Avy	5 months	male	Blood	Pb	16ppm lead acetate	rep2
SRX7861035	Avy	5 months	male	Blood	Pb	16ppm lead acetate	rep3
SRX7861036	Avy	5 months	male	Blood	Pb	16ppm lead acetate	rep4
SRX7861037	Avy	5 months	male	Blood	Pb	16ppm lead acetate	rep5
SRX7861038	Avy	5 months	male	Blood	Pb	16ppm lead acetate	rep6
SRX7861039	Avy	5 months	female	Liver	Control Diet	Control	rep1
SRX7861040	Avy	5 months	female	Liver	Control Diet	Control	rep2
SRX7861041	Avy	5 months	female	Liver	Control Diet	Control	rep3
SRX7861042	Avy	5 months	female	Liver	Control Diet	Control	rep4
SRX7861043	Avy	5 months	female	Liver	Control Diet	Control	rep5
SRX7861044	Avy	5 months	female	Liver	Control Diet	Control	rep6
SRX7861045	Avy	5 months	male	Liver	Control Diet	Control	rep1
SRX7861046	Avy	5 months	male	Liver	Control Diet	Control	rep2
SRX7861047	Avy	5 months	male	Liver	Control Diet	Control	rep3
SRX7861048	Avy	5 months	male	Liver	Control Diet	Control	rep4
SRX7861049	Avy	5 months	male	Liver	Control Diet	Control	rep5
SRX7861050	Avy	5 months	male	Liver	Control Diet	Control	rep6
SRX7861051	Avy	5 months	female	Liver	DEHP (bis (2-ethylhexyl) phthalate)	25mg DEHP/kg	rep1
SRX7861052	Avy	5 months	female	Liver	DEHP (bis (2-ethylhexyl) phthalate)	25mg DEHP/kg	rep2
SRX7861053	Avy	5 months	female	Liver	DEHP (bis (2-ethylhexyl) phthalate)	25mg DEHP/kg	rep3
SRX7861054	Avy	5 months	female	Liver	DEHP (bis (2-ethylhexyl) phthalate)	25mg DEHP/kg	rep4
SRX7861055	Avy	5 months	female	Liver	DEHP (bis (2-ethylhexyl) phthalate)	25mg DEHP/kg	rep5
SRX7861056	Avy	5 months	male	Liver	DEHP (bis (2-ethylhexyl) phthalate)	25mg DEHP/kg	rep1
SRX7861057	Avy	5 months	male	Liver	DEHP (bis (2-ethylhexyl) phthalate)	25mg DEHP/kg	rep2
SRX7861058	Avy	5 months	male	Liver	DEHP (bis (2-ethylhexyl) phthalate)	25mg DEHP/kg	rep3
SRX7861059	Avy	5 months	male	Liver	DEHP (bis (2-ethylhexyl) phthalate)	25mg DEHP/kg	rep4
SRX7861060	Avy	5 months	male	Liver	DEHP (bis (2-ethylhexyl) phthalate)	25mg DEHP/kg	rep5
SRX7861061	Avy	5 months	male	Liver	DEHP (bis (2-ethylhexyl) phthalate)	25mg DEHP/kg	rep6
SRX7861062	Avy	5 months	male	Liver	DEHP (bis (2-ethylhexyl) phthalate)	25mg DEHP/kg	rep7
SRX7861063	Avy	5 months	female	Liver	Pb	16ppm lead acetate	rep1
SRX7861064	Avy	5 months	female	Liver	Pb	16ppm lead acetate	rep2
SRX7861065	Avy	5 months	female	Liver	Pb	16ppm lead acetate	rep3
SRX7861066	C57BL/6J	5 months	male	Liver	Control Diet	NA	rep5
SRX7861067	C57BL/6J	5 months	male	Liver	Control Diet	NA	rep6
SRX7861125	C57BL/6J	5 months	female	Blood	Filtered Air	NA	rep1
SRX7861126	C57BL/6J	5 months	female	Blood	Filtered Air	NA	rep2
SRX7861127	C57BL/6J	5 months	female	Blood	Filtered Air	NA	rep3
SRX7861128	C57BL/6J	5 months	female	Blood	Filtered Air	NA	rep4
SRX7861129	C57BL/6J	5 months	female	Blood	Filtered Air	NA	rep5
SRX7861130	C57BL/6J	5 months	female	Blood	Filtered Air	NA	rep6
SRX7861131	C57BL/6J	5 months	male	Blood	Filtered Air	NA	rep1
SRX7861132	C57BL/6J	5 months	male	Blood	Filtered Air	NA	rep2
SRX7861133	C57BL/6J	5 months	male	Blood	Filtered Air	NA	rep3
SRX7861134	C57BL/6J	5 months	male	Blood	Filtered Air	NA	rep4
SRX7861135	C57BL/6J	5 months	male	Blood	Filtered Air	NA	rep5
SRX7861136	C57BL/6J	5 months	male	Blood	Filtered Air	NA	rep6
SRX7861137	C57BL/6J	5 months	female	Blood	PM2.5 ENVO:01000415	60-120ug/m3	rep1
SRX7861138	C57BL/6J	5 months	female	Blood	PM2.5 ENVO:01000415	60-120ug/m3	rep2
SRX7861139	C57BL/6J	5 months	female	Blood	PM2.5 ENVO:01000415	60-120ug/m3	rep3
SRX7861140	C57BL/6J	5 months	female	Blood	PM2.5 ENVO:01000415	60-120ug/m3	rep4
SRX7861141	C57BL/6J	5 months	female	Blood	PM2.5 ENVO:01000415	60-120ug/m3	rep5
SRX7861142	C57BL/6J	5 months	female	Blood	PM2.5 ENVO:01000415	60-120ug/m3	rep6
SRX7861143	C57BL/6J	5 months	male	Blood	PM2.5 ENVO:01000415	60-120ug/m3	rep1
SRX7861144	C57BL/6J	5 months	male	Blood	PM2.5 ENVO:01000415	60-120ug/m3	rep2
SRX7861145	C57BL/6J	5 months	male	Blood	PM2.5 ENVO:01000415	60-120ug/m3	rep3
SRX7861146	C57BL/6J	5 months	male	Blood	PM2.5 ENVO:01000415	60-120ug/m3	rep4
SRX7861147	C57BL/6J	5 months	male	Blood	PM2.5 ENVO:01000415	60-120ug/m3	rep5
SRX7861148	C57BL/6J	5 months	male	Blood	PM2.5 ENVO:01000415	60-120ug/m3	rep6
SRX7861149	C57BL/6J	5 months	female	Liver	Filtered Air	NA	rep1
SRX7861150	C57BL/6J	5 months	female	Liver	Filtered Air	NA	rep2
SRX7861151	C57BL/6J	5 months	female	Liver	Filtered Air	NA	rep3
SRX7861152	C57BL/6J	5 months	female	Liver	Filtered Air	NA	rep4
SRX7861153	C57BL/6J	5 months	female	Liver	Filtered Air	NA	rep5
SRX7861154	C57BL/6J	5 months	female	Liver	Filtered Air	NA	rep6
SRX7861155	C57BL/6J	5 months	male	Liver	Filtered Air	NA	rep1
SRX7861156	C57BL/6J	5 months	male	Liver	Filtered Air	NA	rep2
SRX7861157	C57BL/6J	5 months	male	Liver	Filtered Air	NA	rep3
SRX7861158	C57BL/6J	5 months	male	Liver	Filtered Air	NA	rep4
SRX7861159	C57BL/6J	5 months	male	Liver	Filtered Air	NA	rep5
SRX7861160	C57BL/6J	5 months	male	Liver	Filtered Air	NA	rep6
SRX7861161	C57BL/6J	5 months	female	Liver	PM2.5 ENVO:01000415	60-120ug/m3	rep1
SRX9180227	Avy	3 weeks	female	Blood	Control Diet	Control	rep1
SRX9180228	Avy	3 weeks	female	Blood	Control Diet	Control	rep2
SRX9180229	Avy	3 weeks	female	Blood	Control Diet	Control	rep3
SRX9180230	Avy	3 weeks	female	Blood	Control Diet	Control	rep4
SRX9180231	Avy	3 weeks	female	Blood	Control Diet	Control	rep5
SRX9180232	Avy	3 weeks	female	Blood	Control Diet	Control	rep6
SRX9180233	Avy	3 weeks	female	Blood	Control Diet	Control	rep7
SRX9180234	Avy	3 weeks	male	Blood	Control Diet	Control	rep1
SRX9180235	Avy	3 weeks	male	Blood	Control Diet	Control	rep2
SRX9180236	Avy	3 weeks	male	Blood	Control Diet	Control	rep3
SRX9180237	Avy	3 weeks	male	Blood	Control Diet	Control	rep4
SRX9180238	Avy	3 weeks	male	Blood	Control Diet	Control	rep5
SRX9180239	Avy	3 weeks	male	Blood	Control Diet	Control	rep6
SRX9180240	Avy	3 weeks	male	Blood	Control Diet	Control	rep7
SRX9180241	Avy	3 weeks	female	Blood	DEHP (bis (2-ethylhexyl) phthalate)	25mg DEHP/kg	rep1
SRX9180242	Avy	3 weeks	female	Blood	DEHP (bis (3-ethylhexyl) phthalate)	25mg DEHP/kg	rep2
SRX9180243	Avy	3 weeks	female	Blood	DEHP (bis (4-ethylhexyl) phthalate)	25mg DEHP/kg	rep3
SRX9180244	Avy	3 weeks	female	Blood	DEHP (bis (5-ethylhexyl) phthalate)	25mg DEHP/kg	rep4
SRX9180245	Avy	3 weeks	female	Blood	DEHP (bis (6-ethylhexyl) phthalate)	25mg DEHP/kg	rep5
SRX9180246	Avy	3 weeks	female	Blood	DEHP (bis (7-ethylhexyl) phthalate)	25mg DEHP/kg	rep6
SRX9180247	Avy	3 weeks	male	Blood	DEHP (bis (8-ethylhexyl) phthalate)	25mg DEHP/kg	rep1
SRX9180248	Avy	3 weeks	male	Blood	DEHP (bis (9-ethylhexyl) phthalate)	25mg DEHP/kg	rep2
SRX9180249	Avy	3 weeks	male	Blood	DEHP (bis (10-ethylhexyl) phthalate)	25mg DEHP/kg	rep3
SRX9180250	Avy	3 weeks	male	Blood	DEHP (bis (11-ethylhexyl) phthalate)	25mg DEHP/kg	rep4
SRX9180251	Avy	3 weeks	male	Blood	DEHP (bis (12-ethylhexyl) phthalate)	25mg DEHP/kg	rep5
SRX9180252	Avy	3 weeks	male	Blood	DEHP (bis (13-ethylhexyl) phthalate)	25mg DEHP/kg	rep6
SRX9180253	Avy	3 weeks	female	Blood	Pb	16ppm lead acetate	rep1
SRX9180254	Avy	3 weeks	female	Blood	Pb	16ppm lead acetate	rep2
SRX9180255	Avy	3 weeks	female	Blood	Pb	16ppm lead acetate	rep3
SRX9180256	Avy	3 weeks	female	Blood	Pb	16ppm lead acetate	rep4
SRX9180257	Avy	3 weeks	female	Blood	Pb	16ppm lead acetate	rep5
SRX9180258	Avy	3 weeks	female	Blood	Pb	16ppm lead acetate	rep6
SRX9180259	Avy	3 weeks	female	Blood	Pb	16ppm lead acetate	rep7
SRX9180260	Avy	3 weeks	male	Blood	Pb	16ppm lead acetate	rep1
SRX9180261	Avy	3 weeks	male	Blood	Pb	16ppm lead acetate	rep2
SRX9180262	Avy	3 weeks	male	Blood	Pb	16ppm lead acetate	rep3
SRX9180263	Avy	3 weeks	male	Blood	Pb	16ppm lead acetate	rep4
SRX9180264	Avy	3 weeks	male	Blood	Pb	16ppm lead acetate	rep5
SRX9180265	Avy	3 weeks	male	Blood	Pb	16ppm lead acetate	rep6
SRX9180266	Avy	3 weeks	male	Blood	Pb	16ppm lead acetate	rep7
SRX9180267	Avy	3 weeks	female	Liver	Control Diet	Control	rep1
SRX9180268	Avy	3 weeks	female	Liver	Control Diet	Control	rep2
SRX9180269	Avy	3 weeks	female	Liver	Control Diet	Control	rep3
SRX9180270	Avy	3 weeks	female	Liver	Control Diet	Control	rep4
SRX9180271	Avy	3 weeks	female	Liver	Control Diet	Control	rep5
SRX9180272	Avy	3 weeks	female	Liver	Control Diet	Control	rep6
SRX9180273	Avy	3 weeks	female	Liver	Control Diet	Control	rep7
SRX9180274	Avy	3 weeks	male	Liver	Control Diet	Control	rep1
SRX9180275	Avy	3 weeks	male	Liver	Control Diet	Control	rep2
SRX9180276	Avy	3 weeks	male	Liver	Control Diet	Control	rep3
SRX9180277	Avy	3 weeks	male	Liver	Control Diet	Control	rep4
SRX9180278	Avy	3 weeks	male	Liver	Control Diet	Control	rep5
SRX9180279	Avy	3 weeks	male	Liver	Control Diet	Control	rep6
SRX9180280	Avy	3 weeks	male	Liver	Control Diet	Control	rep7
SRX9180281	Avy	3 weeks	female	Liver	DEHP (bis (2-ethylhexyl) phthalate)	25mg DEHP/kg	rep1
SRX9180282	Avy	3 weeks	female	Liver	DEHP (bis (2-ethylhexyl) phthalate)	25mg DEHP/kg	rep2
SRX9180283	Avy	3 weeks	female	Liver	DEHP (bis (2-ethylhexyl) phthalate)	25mg DEHP/kg	rep3
SRX9180284	Avy	3 weeks	female	Liver	DEHP (bis (2-ethylhexyl) phthalate)	25mg DEHP/kg	rep4
SRX9180285	Avy	3 weeks	female	Liver	DEHP (bis (2-ethylhexyl) phthalate)	25mg DEHP/kg	rep5
SRX9180286	Avy	3 weeks	female	Liver	DEHP (bis (2-ethylhexyl) phthalate)	25mg DEHP/kg	rep6
SRX9180287	Avy	3 weeks	male	Liver	DEHP (bis (2-ethylhexyl) phthalate)	25mg DEHP/kg	rep1
SRX9180288	Avy	3 weeks	male	Liver	DEHP (bis (2-ethylhexyl) phthalate)	25mg DEHP/kg	rep2
SRX9180289	Avy	3 weeks	male	Liver	DEHP (bis (2-ethylhexyl) phthalate)	25mg DEHP/kg	rep3
SRX9180290	Avy	3 weeks	male	Liver	DEHP (bis (2-ethylhexyl) phthalate)	25mg DEHP/kg	rep4
SRX9180291	Avy	3 weeks	male	Liver	DEHP (bis (2-ethylhexyl) phthalate)	25mg DEHP/kg	rep5
SRX9180292	Avy	3 weeks	male	Liver	DEHP (bis (2-ethylhexyl) phthalate)	25mg DEHP/kg	rep6
SRX9180293	Avy	3 weeks	female	Liver	Pb	16ppm lead acetate	rep1
SRX9180294	Avy	3 weeks	female	Liver	Pb	16ppm lead acetate	rep2
SRX9180295	Avy	3 weeks	female	Liver	Pb	16ppm lead acetate	rep3
SRX9180296	Avy	3 weeks	female	Liver	Pb	16ppm lead acetate	rep4
SRX9180297	Avy	3 weeks	female	Liver	Pb	16ppm lead acetate	rep5
SRX9180298	Avy	3 weeks	female	Liver	Pb	16ppm lead acetate	rep6
SRX9180299	Avy	3 weeks	female	Liver	Pb	16ppm lead acetate	rep7
SRX9180300	Avy	3 weeks	male	Liver	Pb	16ppm lead acetate	rep1
SRX9180301	Avy	3 weeks	male	Liver	Pb	16ppm lead acetate	rep2
SRX9180302	Avy	3 weeks	male	Liver	Pb	16ppm lead acetate	rep3
SRX9180303	Avy	3 weeks	male	Liver	Pb	16ppm lead acetate	rep4
SRX9180304	Avy	3 weeks	male	Liver	Pb	16ppm lead acetate	rep5
SRX9180305	Avy	3 weeks	male	Liver	Pb	16ppm lead acetate	rep6
SRX9180306	Avy	3 weeks	male	Liver	Pb	16ppm lead acetate	rep7

## Sheet: S4
Supplementary Table S4: In vivo pollutant exposure ATAC-Seq dataset (TaRGET)
Accession ID	Strain	Age	Sex	Tissue	Pollutant	Dose	Replicate
SRX7860393	C57BL/6J	5 months	female	Blood	Control Oral Gavage	10 microliter per kilogram	rep1
SRX7860394	C57BL/6J	5 months	female	Blood	Control Oral Gavage	10 microliter per kilogram	rep2
SRX7860395	C57BL/6J	5 months	female	Blood	Control Oral Gavage	10 microliter per kilogram	rep3
SRX7860396	C57BL/6J	5 months	female	Blood	Control Oral Gavage	10 microliter per kilogram	rep4
SRX7860397	C57BL/6J	5 months	female	Blood	Control Oral Gavage	10 microliter per kilogram	rep5
SRX7860398	C57BL/6J	5 months	male	Blood	Control Oral Gavage	10 microliter per kilogram	rep1
SRX7860399	C57BL/6J	5 months	male	Blood	Control Oral Gavage	10 microliter per kilogram	rep2
SRX7860400	C57BL/6J	5 months	male	Blood	Control Oral Gavage	10 microliter per kilogram	rep3
SRX7860401	C57BL/6J	5 months	male	Blood	Control Oral Gavage	10 microliter per kilogram	rep4
SRX7860402	C57BL/6J	5 months	male	Blood	Control Oral Gavage	10 microliter per kilogram	rep5
SRX7860403	C57BL/6J	5 months	male	Blood	Control Oral Gavage	10 microliter per kilogram	rep6
SRX7860404	C57BL/6J	5 months	female	Blood	TCDD (2,3,7,8-tetrachlorodibenzo-p-dixoin)	1 microgram per kilogram	rep1
SRX7860405	C57BL/6J	5 months	female	Blood	TCDD (2,3,7,9-tetrachlorodibenzo-p-dixoin)	1 microgram per kilogram	rep2
SRX7860406	C57BL/6J	5 months	female	Blood	TCDD (2,3,7,10-tetrachlorodibenzo-p-dixoin)	1 microgram per kilogram	rep3
SRX7860407	C57BL/6J	5 months	female	Blood	TCDD (2,3,7,11-tetrachlorodibenzo-p-dixoin)	1 microgram per kilogram	rep4
SRX7860408	C57BL/6J	5 months	female	Blood	TCDD (2,3,7,12-tetrachlorodibenzo-p-dixoin)	1 microgram per kilogram	rep5
SRX7860420	Avy	5 months	female	Blood	Control Diet	Control	rep1
SRX7860421	Avy	5 months	female	Blood	Control Diet	Control	rep2
SRX7860422	Avy	5 months	female	Blood	Control Diet	Control	rep3
SRX7860423	Avy	5 months	female	Blood	Control Diet	Control	rep4
SRX7860424	Avy	5 months	female	Blood	Control Diet	Control	rep5
SRX7860425	Avy	5 months	female	Blood	Control Diet	Control	rep6
SRX7860426	Avy	5 months	male	Blood	Control Diet	Control	rep1
SRX7860427	Avy	5 months	male	Blood	Control Diet	Control	rep2
SRX7860428	Avy	5 months	male	Blood	Control Diet	Control	rep3
SRX7860429	Avy	5 months	male	Blood	Control Diet	Control	rep4
SRX7860430	Avy	5 months	male	Blood	Control Diet	Control	rep5
SRX7860431	Avy	5 months	male	Blood	Control Diet	Control	rep6
SRX7860432	Avy	5 months	female	Blood	DEHP (bis (2-ethylhexyl) phthalate)	25mg DEHP/kg	rep1
SRX7860433	Avy	5 months	female	Blood	DEHP (bis (2-ethylhexyl) phthalate)	25mg DEHP/kg	rep2
SRX7860434	Avy	5 months	female	Blood	DEHP (bis (2-ethylhexyl) phthalate)	25mg DEHP/kg	rep3
SRX7860435	Avy	5 months	female	Blood	DEHP (bis (2-ethylhexyl) phthalate)	25mg DEHP/kg	rep4
SRX7860436	Avy	5 months	female	Blood	DEHP (bis (2-ethylhexyl) phthalate)	25mg DEHP/kg	rep5
SRX7860437	Avy	5 months	male	Blood	DEHP (bis (2-ethylhexyl) phthalate)	25mg DEHP/kg	rep1
SRX7860438	Avy	5 months	male	Blood	DEHP (bis (2-ethylhexyl) phthalate)	25mg DEHP/kg	rep2
SRX7860439	Avy	5 months	male	Blood	DEHP (bis (2-ethylhexyl) phthalate)	25mg DEHP/kg	rep3
SRX7860440	Avy	5 months	male	Blood	DEHP (bis (2-ethylhexyl) phthalate)	25mg DEHP/kg	rep4
SRX7860441	C57BL/6J	5 months	male	Liver	BPA (Bisphenol A)	10 MG/KGBW/DAY	rep6
SRX7860442	C57BL/6J	5 months	female	Liver	BPA (Bisphenol A)	10 UG/KGBW/DAY	rep1
SRX7860443	C57BL/6J	5 months	female	Liver	BPA (Bisphenol A)	10 UG/KGBW/DAY	rep2
SRX7860444	C57BL/6J	5 months	female	Liver	BPA (Bisphenol A)	10 UG/KGBW/DAY	rep3
SRX7860445	C57BL/6J	5 months	female	Liver	BPA (Bisphenol A)	10 UG/KGBW/DAY	rep4
SRX7860446	C57BL/6J	5 months	female	Liver	BPA (Bisphenol A)	10 UG/KGBW/DAY	rep5
SRX7860447	C57BL/6J	5 months	male	Liver	BPA (Bisphenol A)	10 UG/KGBW/DAY	rep1
SRX7860448	C57BL/6J	5 months	male	Liver	BPA (Bisphenol A)	10 UG/KGBW/DAY	rep2
SRX7860449	C57BL/6J	5 months	male	Liver	BPA (Bisphenol A)	10 UG/KGBW/DAY	rep3
SRX7860450	C57BL/6J	5 months	male	Liver	BPA (Bisphenol A)	10 UG/KGBW/DAY	rep4
SRX7860451	C57BL/6J	5 months	male	Liver	BPA (Bisphenol A)	10 UG/KGBW/DAY	rep5
SRX7860452	C57BL/6J	5 months	male	Liver	BPA (Bisphenol A)	10 UG/KGBW/DAY	rep6
SRX7860453	C57BL/6J	5 months	female	Liver	Control Diet	NA	rep1
SRX7860454	C57BL/6J	5 months	female	Liver	Control Diet	NA	rep2
SRX7860455	C57BL/6J	5 months	female	Liver	Control Diet	NA	rep3
SRX7860456	C57BL/6J	5 months	female	Liver	Control Diet	NA	rep4
SRX7860473	C57BL/6J	5 months	female	Liver	Control Diet	NA	rep5
SRX7860474	C57BL/6J	5 months	female	Liver	Control Diet	NA	rep6
SRX7860475	C57BL/6J	5 months	male	Liver	Control Diet	NA	rep1
SRX7860476	C57BL/6J	5 months	male	Liver	Control Diet	NA	rep2
SRX7860477	C57BL/6J	5 months	male	Liver	Control Diet	NA	rep3
SRX7860478	C57BL/6J	5 months	male	Liver	Control Diet	NA	rep4
SRX7860479	C57BL/6J	5 months	male	Liver	Control Diet	NA	rep5
SRX7860480	C57BL/6J	5 months	male	Liver	Control Diet	Control_Diet_NA	rep6
SRX7860570	C57BL/6J	5 months	male	Liver	Control Oral Gavage	10 microliter per kilogram	rep5
SRX7860571	C57BL/6J	5 months	male	Liver	Control Oral Gavage	10 microliter per kilogram	rep6
SRX7860572	C57BL/6J	5 months	female	Liver	TCDD (2,3,7,8-tetrachlorodibenzo-p-dixoin)	1 microgram per kilogram	rep1
SRX7860573	C57BL/6J	5 months	female	Liver	TCDD (2,3,7,9-tetrachlorodibenzo-p-dixoin)	1 microgram per kilogram	rep2
SRX7860574	C57BL/6J	5 months	female	Liver	TCDD (2,3,7,10-tetrachlorodibenzo-p-dixoin)	1 microgram per kilogram	rep3
SRX7860575	C57BL/6J	5 months	female	Liver	TCDD (2,3,7,11-tetrachlorodibenzo-p-dixoin)	1 microgram per kilogram	rep4
SRX7860576	C57BL/6J	5 months	female	Liver	TCDD (2,3,7,12-tetrachlorodibenzo-p-dixoin)	1 microgram per kilogram	rep5
SRX7860577	C57BL/6J	5 months	female	Liver	TCDD (2,3,7,13-tetrachlorodibenzo-p-dixoin)	1 microgram per kilogram	rep6
SRX7860578	C57BL/6J	5 months	male	Liver	TCDD (2,3,7,14-tetrachlorodibenzo-p-dixoin)	1 microgram per kilogram	rep1
SRX7860579	C57BL/6J	5 months	male	Liver	TCDD (2,3,7,15-tetrachlorodibenzo-p-dixoin)	1 microgram per kilogram	rep2
SRX7860580	C57BL/6J	5 months	male	Liver	TCDD (2,3,7,16-tetrachlorodibenzo-p-dixoin)	1 microgram per kilogram	rep3
SRX7860581	C57BL/6J	5 months	male	Liver	TCDD (2,3,7,17-tetrachlorodibenzo-p-dixoin)	1 microgram per kilogram	rep4
SRX7860582	C57BL/6J	5 months	male	Liver	TCDD (2,3,7,18-tetrachlorodibenzo-p-dixoin)	1 microgram per kilogram	rep5
SRX7860583	C57BL/6J	5 months	male	Liver	TCDD (2,3,7,19-tetrachlorodibenzo-p-dixoin)	1 microgram per kilogram	rep6
SRX7860602	C57BL/6J	5 months	female	Liver	Control Drinking Water	0 mg/kg	rep3
SRX7860603	C57BL/6J	5 months	female	Liver	Control Drinking Water	0 mg/kg	rep4
SRX7860604	C57BL/6J	5 months	female	Liver	Control Drinking Water	0 mg/kg	rep5
SRX7860605	C57BL/6J	5 months	female	Liver	Control Drinking Water	0 mg/kg	rep6
SRX7860606	C57BL/6J	5 months	male	Liver	Control Drinking Water	0 mg/kg	rep1
SRX7860607	C57BL/6J	5 months	male	Liver	Control Drinking Water	0 mg/kg	rep2
SRX7860608	C57BL/6J	5 months	male	Liver	Control Drinking Water	0 mg/kg	rep3
SRX7860609	C57BL/6J	5 months	male	Liver	Control Drinking Water	0 mg/kg	rep4
SRX7860610	C57BL/6J	5 months	male	Liver	Control Drinking Water	0 mg/kg	rep5
SRX7860611	C57BL/6J	5 months	male	Liver	Control Drinking Water	0 mg/kg	rep6
SRX7860612	C57BL/6J	5 months	female	Liver	TBT (Tributyltin chloride)	0.5 mg/kg_bw/d	rep1
SRX7860613	C57BL/6J	5 months	female	Liver	TBT (Tributyltin chloride)	0.5 mg/kg_bw/d	rep2
SRX7860614	C57BL/6J	5 months	female	Liver	TBT (Tributyltin chloride)	0.5 mg/kg_bw/d	rep3
SRX7860615	C57BL/6J	5 months	female	Liver	TBT (Tributyltin chloride)	0.5 mg/kg_bw/d	rep4
SRX7860616	C57BL/6J	5 months	female	Liver	TBT (Tributyltin chloride)	0.5 mg/kg_bw/d	rep5
SRX7860617	C57BL/6J	5 months	female	Liver	TBT (Tributyltin chloride)	0.5 mg/kg_bw/d	rep6
SRX7860634	C57BL/6J	5 months	male	Liver	TBT (Tributyltin chloride)	0.5 mg/kg_bw/d	rep1
SRX7860635	C57BL/6J	5 months	male	Liver	TBT (Tributyltin chloride)	0.5 mg/kg_bw/d	rep2
SRX7860636	C57BL/6J	5 months	male	Liver	TBT (Tributyltin chloride)	0.5 mg/kg_bw/d	rep3
SRX7860637	C57BL/6J	5 months	male	Liver	TBT (Tributyltin chloride)	0.5 mg/kg_bw/d	rep4
SRX7860638	C57BL/6J	5 months	male	Liver	TBT (Tributyltin chloride)	0.5 mg/kg_bw/d	rep5
SRX7860639	C57BL/6J	5 months	male	Liver	TBT (Tributyltin chloride)	0.5 mg/kg_bw/d	rep6
SRX7860664	C57BL/6J	5 months	female	Blood	BPA (Bisphenol A)	10 MG/KGBW/DAY	rep1
SRX7860665	C57BL/6J	5 months	female	Blood	BPA (Bisphenol A)	10 MG/KGBW/DAY	rep2
SRX7860682	C57BL/6J	5 months	female	Blood	BPA (Bisphenol A)	10 MG/KGBW/DAY	rep3
SRX7860683	C57BL/6J	5 months	female	Blood	BPA (Bisphenol A)	10 MG/KGBW/DAY	rep4
SRX7860684	C57BL/6J	5 months	female	Blood	BPA (Bisphenol A)	10 MG/KGBW/DAY	rep5
SRX7860685	C57BL/6J	5 months	female	Blood	BPA (Bisphenol A)	10 MG/KGBW/DAY	rep6
SRX7860686	C57BL/6J	5 months	female	Blood	BPA (Bisphenol A)	10 MG/KGBW/DAY	rep7
SRX7860687	C57BL/6J	5 months	female	Blood	BPA (Bisphenol A)	10 MG/KGBW/DAY	rep8
SRX7860688	C57BL/6J	5 months	female	Blood	BPA (Bisphenol A)	10 MG/KGBW/DAY	rep9
SRX7860689	C57BL/6J	5 months	male	Blood	BPA (Bisphenol A)	10 MG/KGBW/DAY	rep1
SRX7860690	C57BL/6J	5 months	male	Blood	BPA (Bisphenol A)	10 MG/KGBW/DAY	rep2
SRX7860691	C57BL/6J	5 months	male	Blood	BPA (Bisphenol A)	10 MG/KGBW/DAY	rep3
SRX7860692	C57BL/6J	5 months	male	Blood	BPA (Bisphenol A)	10 MG/KGBW/DAY	rep4
SRX7860693	C57BL/6J	5 months	male	Blood	BPA (Bisphenol A)	10 MG/KGBW/DAY	rep5
SRX7860694	C57BL/6J	5 months	male	Blood	BPA (Bisphenol A)	10 MG/KGBW/DAY	rep6
SRX7860695	C57BL/6J	5 months	male	Blood	BPA (Bisphenol A)	10 MG/KGBW/DAY	rep7
SRX7860696	C57BL/6J	5 months	male	Blood	BPA (Bisphenol A)	10 MG/KGBW/DAY	rep8
SRX7860697	C57BL/6J	5 months	female	Blood	BPA (Bisphenol A)	10 UG/KGBW/DAY	rep1
SRX7860714	C57BL/6J	5 months	female	Blood	BPA (Bisphenol A)	10 UG/KGBW/DAY	rep2
SRX7860715	C57BL/6J	5 months	female	Blood	BPA (Bisphenol A)	10 UG/KGBW/DAY	rep3
SRX7860716	C57BL/6J	5 months	female	Blood	BPA (Bisphenol A)	10 UG/KGBW/DAY	rep4
SRX7860717	C57BL/6J	5 months	female	Blood	BPA (Bisphenol A)	10 UG/KGBW/DAY	rep5
SRX7860718	C57BL/6J	5 months	female	Blood	BPA (Bisphenol A)	10 UG/KGBW/DAY	rep6
SRX7860719	C57BL/6J	5 months	female	Blood	BPA (Bisphenol A)	10 UG/KGBW/DAY	rep7
SRX7860720	C57BL/6J	5 months	female	Blood	BPA (Bisphenol A)	10 UG/KGBW/DAY	rep8
SRX7860721	C57BL/6J	5 months	female	Blood	BPA (Bisphenol A)	10 UG/KGBW/DAY	rep9
SRX7860722	C57BL/6J	5 months	male	Blood	BPA (Bisphenol A)	10 UG/KGBW/DAY	rep1
SRX7860723	C57BL/6J	5 months	male	Blood	BPA (Bisphenol A)	10 UG/KGBW/DAY	rep10
SRX7860724	C57BL/6J	5 months	male	Blood	BPA (Bisphenol A)	10 UG/KGBW/DAY	rep2
SRX7860725	C57BL/6J	5 months	male	Blood	BPA (Bisphenol A)	10 UG/KGBW/DAY	rep3
SRX7860726	C57BL/6J	5 months	male	Blood	BPA (Bisphenol A)	10 UG/KGBW/DAY	rep4
SRX7860727	C57BL/6J	5 months	male	Blood	BPA (Bisphenol A)	10 UG/KGBW/DAY	rep5
SRX7860728	C57BL/6J	5 months	male	Blood	BPA (Bisphenol A)	10 UG/KGBW/DAY	rep6
SRX7860729	C57BL/6J	5 months	male	Blood	BPA (Bisphenol A)	10 UG/KGBW/DAY	rep7
SRX7860734	C57BL/6J	5 months	female	Liver	As (arsenite(3-))	10ppb	rep1
SRX7860735	C57BL/6J	5 months	female	Liver	As (arsenite(3-))	10ppb	rep2
SRX7860736	C57BL/6J	5 months	female	Liver	As (arsenite(3-))	10ppb	rep3
SRX7860737	C57BL/6J	5 months	female	Liver	As (arsenite(3-))	10ppb	rep4
SRX7860738	C57BL/6J	5 months	female	Liver	As (arsenite(3-))	10ppb	rep5
SRX7860739	C57BL/6J	5 months	female	Liver	As (arsenite(3-))	10ppb	rep6
SRX7860740	C57BL/6J	5 months	male	Liver	As (arsenite(3-))	10ppb	rep1
SRX7860741	C57BL/6J	5 months	male	Liver	As (arsenite(3-))	10ppb	rep2
SRX7860742	C57BL/6J	5 months	male	Liver	As (arsenite(3-))	10ppb	rep3
SRX7860743	C57BL/6J	5 months	male	Liver	As (arsenite(3-))	10ppb	rep4
SRX7860744	C57BL/6J	5 months	male	Liver	As (arsenite(3-))	10ppb	rep5
SRX7860745	C57BL/6J	5 months	male	Liver	As (arsenite(3-))	10ppb	rep6
SRX7860746	C57BL/6J	5 months	male	Blood	BPA (Bisphenol A)	10 UG/KGBW/DAY	rep8
SRX7860747	C57BL/6J	5 months	male	Blood	BPA (Bisphenol A)	10 UG/KGBW/DAY	rep9
SRX7860748	C57BL/6J	5 months	female	Blood	Control Diet	NA	rep1
SRX7860749	C57BL/6J	5 months	female	Blood	Control Diet	NA	rep10
SRX7860750	C57BL/6J	5 months	female	Blood	Control Diet	NA	rep2
SRX7860751	C57BL/6J	5 months	female	Blood	Control Diet	NA	rep3
SRX7860752	C57BL/6J	5 months	female	Blood	Control Diet	NA	rep4
SRX7860753	C57BL/6J	5 months	female	Blood	Control Diet	NA	rep5
SRX7860754	C57BL/6J	5 months	female	Blood	Control Diet	NA	rep6
SRX7860755	C57BL/6J	5 months	female	Blood	Control Diet	NA	rep7
SRX7860756	C57BL/6J	5 months	female	Blood	Control Diet	NA	rep8
SRX7860757	C57BL/6J	5 months	female	Blood	Control Diet	NA	rep9
SRX7860758	C57BL/6J	5 months	male	Blood	Control Diet	NA	rep1
SRX7860759	C57BL/6J	5 months	male	Blood	Control Diet	NA	rep2
SRX7860760	C57BL/6J	5 months	male	Blood	Control Diet	NA	rep3
SRX7860761	C57BL/6J	5 months	male	Blood	Control Diet	NA	rep4
SRX7860762	C57BL/6J	5 months	female	Liver	Control Drinking Water	0 ppb	rep1
SRX7860763	C57BL/6J	5 months	female	Liver	Control Drinking Water	0 ppb	rep2
SRX7860764	C57BL/6J	5 months	female	Liver	Control Drinking Water	0 ppb	rep3
SRX7860765	C57BL/6J	5 months	female	Liver	Control Drinking Water	0 ppb	rep4
SRX7860766	C57BL/6J	5 months	female	Liver	Control Drinking Water	0 ppb	rep5
SRX7860767	C57BL/6J	5 months	female	Liver	Control Drinking Water	0 ppb	rep6
SRX7860768	C57BL/6J	5 months	male	Liver	Control Drinking Water	0 ppb	rep1
SRX7860769	C57BL/6J	5 months	male	Liver	Control Drinking Water	0 ppb	rep2
SRX7860770	C57BL/6J	5 months	male	Liver	Control Drinking Water	0 ppb	rep3
SRX7860771	C57BL/6J	5 months	male	Liver	Control Drinking Water	0 ppb	rep4
SRX7860772	C57BL/6J	5 months	male	Liver	Control Drinking Water	0 ppb	rep5
SRX7860773	C57BL/6J	5 months	male	Liver	Control Drinking Water	0 ppb	rep6
SRX7860778	C57BL/6J	5 months	male	Blood	Control Diet	NA	rep5
SRX7860779	C57BL/6J	5 months	male	Blood	Control Diet	NA	rep6
SRX7860780	C57BL/6J	5 months	male	Blood	Control Diet	NA	rep7
SRX7860781	C57BL/6J	5 months	male	Blood	Control Diet	NA	rep8
SRX7860782	C57BL/6J	5 months	male	Blood	Control Diet	NA	rep9
SRX7860783	C57BL/6J	5 months	female	Liver	BPA (Bisphenol A)	10 MG/KGBW/DAY	rep1
SRX7860784	C57BL/6J	5 months	female	Liver	BPA (Bisphenol A)	10 MG/KGBW/DAY	rep2
SRX7860785	C57BL/6J	5 months	female	Liver	BPA (Bisphenol A)	10 MG/KGBW/DAY	rep3
SRX7860786	C57BL/6J	5 months	female	Liver	BPA (Bisphenol A)	10 MG/KGBW/DAY	rep4
SRX7860787	C57BL/6J	5 months	female	Liver	BPA (Bisphenol A)	10 MG/KGBW/DAY	rep5
SRX7860788	C57BL/6J	5 months	female	Liver	BPA (Bisphenol A)	10 MG/KGBW/DAY	rep6
SRX7860789	C57BL/6J	5 months	male	Liver	BPA (Bisphenol A)	10 MG/KGBW/DAY	rep1
SRX7860790	C57BL/6J	5 months	male	Liver	BPA (Bisphenol A)	10 MG/KGBW/DAY	rep2
SRX7860791	C57BL/6J	5 months	male	Liver	BPA (Bisphenol A)	10 MG/KGBW/DAY	rep3
SRX7860792	C57BL/6J	5 months	male	Liver	BPA (Bisphenol A)	10 MG/KGBW/DAY	rep4
SRX7860793	C57BL/6J	5 months	male	Liver	BPA (Bisphenol A)	10 MG/KGBW/DAY	rep5
SRX7860819	C57BL/6J	5 months	female	Blood	Filtered Air	0 particles/cm3/8hours/day	rep1
SRX7860820	C57BL/6J	5 months	female	Blood	Filtered Air	0 particles/cm3/8hours/day	rep10
SRX7860821	C57BL/6J	5 months	female	Blood	Filtered Air	0 particles/cm3/8hours/day	rep2
SRX7860822	C57BL/6J	5 months	female	Blood	Filtered Air	0 particles/cm3/8hours/day	rep3
SRX7860823	C57BL/6J	5 months	female	Blood	Filtered Air	0 particles/cm3/8hours/day	rep4
SRX7860824	C57BL/6J	5 months	female	Blood	Filtered Air	0 particles/cm3/8hours/day	rep5
SRX7860825	C57BL/6J	5 months	female	Blood	Filtered Air	0 particles/cm3/8hours/day	rep6
SRX7860826	C57BL/6J	5 months	female	Blood	Filtered Air	0 particles/cm3/8hours/day	rep7
SRX7860827	C57BL/6J	5 months	female	Blood	Filtered Air	0 particles/cm3/8hours/day	rep8
SRX7860828	C57BL/6J	5 months	female	Blood	Filtered Air	0 particles/cm3/8hours/day	rep9
SRX7860829	C57BL/6J	5 months	male	Blood	Filtered Air	0 particles/cm3/8hours/day	rep1
SRX7860830	C57BL/6J	5 months	male	Blood	Filtered Air	0 particles/cm3/8hours/day	rep2
SRX7860831	C57BL/6J	5 months	male	Blood	Filtered Air	0 particles/cm3/8hours/day	rep3
SRX7860832	C57BL/6J	5 months	male	Blood	Filtered Air	0 particles/cm3/8hours/day	rep4
SRX7860833	C57BL/6J	5 months	female	Blood	PM2.5 ENVO:01000415	2,000-80,000 particles/cm3/8hours/day	rep1
SRX7860834	C57BL/6J	5 months	female	Blood	PM2.5 ENVO:01000415	2,000-80,000 particles/cm3/8hours/day	rep2
SRX7860835	C57BL/6J	5 months	female	Blood	PM2.5 ENVO:01000415	2,000-80,000 particles/cm3/8hours/day	rep3
SRX7860836	C57BL/6J	5 months	female	Blood	PM2.5 ENVO:01000415	2,000-80,000 particles/cm3/8hours/day	rep4
SRX7860837	C57BL/6J	5 months	female	Blood	PM2.5 ENVO:01000415	2,000-80,000 particles/cm3/8hours/day	rep5
SRX7860838	C57BL/6J	5 months	male	Blood	PM2.5 ENVO:01000415	2,000-80,000 particles/cm3/8hours/day	rep1
SRX7860839	C57BL/6J	5 months	male	Blood	PM2.5 ENVO:01000415	2,000-80,000 particles/cm3/8hours/day	rep2
SRX7860840	C57BL/6J	5 months	male	Blood	PM2.5 ENVO:01000415	2,000-80,000 particles/cm3/8hours/day	rep3
SRX7860841	C57BL/6J	5 months	male	Blood	PM2.5 ENVO:01000415	2,000-80,000 particles/cm3/8hours/day	rep4
SRX7860842	C57BL/6J	5 months	male	Blood	PM2.5 ENVO:01000415	2,000-80,000 particles/cm3/8hours/day	rep5
SRX7860843	C57BL/6J	5 months	female	Liver	Filtered Air	0 particles/cm3/8hours/day	rep1
SRX7860844	C57BL/6J	5 months	female	Liver	Filtered Air	0 particles/cm3/8hours/day	rep2
SRX7860845	C57BL/6J	5 months	female	Liver	Filtered Air	0 particles/cm3/8hours/day	rep3
SRX7860846	C57BL/6J	5 months	female	Liver	Filtered Air	0 particles/cm3/8hours/day	rep4
SRX7860847	C57BL/6J	5 months	female	Liver	Filtered Air	0 particles/cm3/8hours/day	rep5
SRX7860848	C57BL/6J	5 months	female	Liver	Filtered Air	0 particles/cm3/8hours/day	rep6
SRX7860849	C57BL/6J	5 months	male	Liver	Filtered Air	0 particles/cm3/8hours/day	rep1
SRX7860850	C57BL/6J	5 months	male	Liver	Filtered Air	0 particles/cm3/8hours/day	rep2
SRX7860851	C57BL/6J	5 months	male	Liver	Filtered Air	0 particles/cm3/8hours/day	rep3
SRX7860852	C57BL/6J	5 months	male	Liver	Filtered Air	0 particles/cm3/8hours/day	rep4
SRX7860853	C57BL/6J	5 months	male	Liver	Filtered Air	0 particles/cm3/8hours/day	rep5
SRX7860854	C57BL/6J	5 months	male	Liver	Filtered Air	0 particles/cm3/8hours/day	rep6
SRX7860855	C57BL/6J	5 months	female	Liver	PM2.5 ENVO:01000415	2,000-80,000 particles/cm3/8hours/day	rep1
SRX7860856	C57BL/6J	5 months	female	Liver	PM2.5 ENVO:01000415	2,000-80,000 particles/cm3/8hours/day	rep2
SRX7860857	C57BL/6J	5 months	female	Liver	PM2.5 ENVO:01000415	2,000-80,000 particles/cm3/8hours/day	rep3
SRX7860858	C57BL/6J	5 months	female	Liver	PM2.5 ENVO:01000415	2,000-80,000 particles/cm3/8hours/day	rep4
SRX7860859	C57BL/6J	5 months	female	Liver	PM2.5 ENVO:01000415	2,000-80,000 particles/cm3/8hours/day	rep5
SRX7860860	C57BL/6J	5 months	female	Liver	PM2.5 ENVO:01000415	2,000-80,000 particles/cm3/8hours/day	rep6
SRX7860861	C57BL/6J	5 months	male	Liver	PM2.5 ENVO:01000415	2,000-80,000 particles/cm3/8hours/day	rep1
SRX7860862	C57BL/6J	5 months	male	Liver	PM2.5 ENVO:01000415	2,000-80,000 particles/cm3/8hours/day	rep2
SRX7860863	C57BL/6J	5 months	male	Liver	PM2.5 ENVO:01000415	2,000-80,000 particles/cm3/8hours/day	rep3
SRX7860864	C57BL/6J	5 months	male	Liver	PM2.5 ENVO:01000415	2,000-80,000 particles/cm3/8hours/day	rep4
SRX7860865	C57BL/6J	5 months	male	Liver	PM2.5 ENVO:01000415	2,000-80,000 particles/cm3/8hours/day	rep5
SRX7860906	C57BL/6J	5 months	male	Blood	TCDD (2,3,7,8-tetrachlorodibenzo-p-dixoin)	1 microgram per kilogram	rep1
SRX7860907	C57BL/6J	5 months	male	Blood	TCDD (2,3,7,8-tetrachlorodibenzo-p-dixoin)	1 microgram per kilogram	rep2
SRX7860908	C57BL/6J	5 months	male	Blood	TCDD (2,3,7,8-tetrachlorodibenzo-p-dixoin)	1 microgram per kilogram	rep3
SRX7860909	C57BL/6J	5 months	male	Blood	TCDD (2,3,7,8-tetrachlorodibenzo-p-dixoin)	1 microgram per kilogram	rep4
SRX7860910	C57BL/6J	5 months	male	Blood	TCDD (2,3,7,8-tetrachlorodibenzo-p-dixoin)	1 microgram per kilogram	rep5
SRX7860911	C57BL/6J	5 months	male	Blood	TCDD (2,3,7,8-tetrachlorodibenzo-p-dixoin)	1 microgram per kilogram	rep6
SRX7860912	C57BL/6J	5 months	female	Liver	Control Oral Gavage	10 microliter per kilogram	rep1
SRX7860913	C57BL/6J	5 months	female	Liver	Control Oral Gavage	10 microliter per kilogram	rep2
SRX7860914	C57BL/6J	5 months	female	Liver	Control Oral Gavage	10 microliter per kilogram	rep3
SRX7860915	C57BL/6J	5 months	female	Liver	Control Oral Gavage	10 microliter per kilogram	rep4
SRX7860916	C57BL/6J	5 months	female	Liver	Control Oral Gavage	10 microliter per kilogram	rep5
SRX7860917	C57BL/6J	5 months	female	Liver	Control Oral Gavage	10 microliter per kilogram	rep6
SRX7860918	C57BL/6J	5 months	male	Liver	Control Oral Gavage	10 microliter per kilogram	rep1
SRX7860919	C57BL/6J	5 months	male	Liver	Control Oral Gavage	10 microliter per kilogram	rep2
SRX7860920	C57BL/6J	5 months	male	Liver	Control Oral Gavage	10 microliter per kilogram	rep3
SRX7860921	C57BL/6J	5 months	male	Liver	Control Oral Gavage	10 microliter per kilogram	rep4
SRX7860928	C57BL/6J	5 months	female	Blood	Control Drinking Water	0 mg/kg	rep1
SRX7860929	C57BL/6J	5 months	female	Blood	Control Drinking Water	0 mg/kg	rep2
SRX7860930	C57BL/6J	5 months	female	Blood	Control Drinking Water	0 mg/kg	rep3
SRX7860931	C57BL/6J	5 months	female	Blood	Control Drinking Water	0 mg/kg	rep4
SRX7860932	C57BL/6J	5 months	female	Blood	Control Drinking Water	0 mg/kg	rep5
SRX7860933	C57BL/6J	5 months	female	Blood	Control Drinking Water	0 mg/kg	rep6
SRX7860934	C57BL/6J	5 months	male	Blood	Control Drinking Water	0 mg/kg	rep1
SRX7860935	C57BL/6J	5 months	male	Blood	Control Drinking Water	0 mg/kg	rep2
SRX7860936	C57BL/6J	5 months	male	Blood	Control Drinking Water	0 mg/kg	rep3
SRX7860937	C57BL/6J	5 months	male	Blood	Control Drinking Water	0 mg/kg	rep4
SRX7860938	C57BL/6J	5 months	male	Blood	Control Drinking Water	0 mg/kg	rep5
SRX7860939	C57BL/6J	5 months	male	Blood	Control Drinking Water	0 mg/kg	rep6
SRX7860940	C57BL/6J	5 months	female	Blood	TBT (Tributyltin chloride)	0.5 mg/kg bw/d	rep1
SRX7860941	C57BL/6J	5 months	female	Blood	TBT (Tributyltin chloride)	0.5 mg/kg bw/d	rep2
SRX7860942	C57BL/6J	5 months	female	Blood	TBT (Tributyltin chloride)	0.5 mg/kg bw/d	rep3
SRX7860943	C57BL/6J	5 months	female	Blood	TBT (Tributyltin chloride)	0.5 mg/kg bw/d	rep4
SRX7860944	C57BL/6J	5 months	female	Blood	TBT (Tributyltin chloride)	0.5 mg/kg bw/d	rep5
SRX7860945	C57BL/6J	5 months	female	Blood	TBT (Tributyltin chloride)	0.5 mg/kg bw/d	rep6
SRX7860946	C57BL/6J	5 months	male	Blood	TBT (Tributyltin chloride)	0.5 mg/kg bw/d	rep1
SRX7860947	C57BL/6J	5 months	male	Blood	TBT (Tributyltin chloride)	0.5 mg/kg bw/d	rep2
SRX7860948	C57BL/6J	5 months	male	Blood	TBT (Tributyltin chloride)	0.5 mg/kg bw/d	rep3
SRX7860949	C57BL/6J	5 months	male	Blood	TBT (Tributyltin chloride)	0.5 mg/kg bw/d	rep4
SRX7860950	C57BL/6J	5 months	male	Blood	TBT (Tributyltin chloride)	0.5 mg/kg bw/d	rep5
SRX7860951	C57BL/6J	5 months	male	Blood	TBT (Tributyltin chloride)	0.5 mg/kg bw/d	rep6
SRX7860952	C57BL/6J	5 months	female	Liver	Control Drinking Water	0 mg/kg	rep1
SRX7860953	C57BL/6J	5 months	female	Liver	Control Drinking Water	0 mg/kg	rep2
SRX7860954	Avy	5 months	male	Blood	DEHP (bis (2-ethylhexyl) phthalate)	25mg DEHP/kg	rep5
SRX7860955	Avy	5 months	male	Blood	DEHP (bis (2-ethylhexyl) phthalate)	25mg DEHP/kg	rep6
SRX7860956	Avy	5 months	male	Blood	DEHP (bis (2-ethylhexyl) phthalate)	25mg DEHP/kg	rep7
SRX7860957	Avy	5 months	female	Blood	Pb	Pb_16ppm_lead_acetate	rep1
SRX7860958	Avy	5 months	female	Blood	Pb	Pb_16ppm_lead_acetate	rep2
SRX7860959	Avy	5 months	female	Blood	Pb	Pb_16ppm_lead_acetate	rep3
SRX7860960	Avy	5 months	female	Blood	Pb	Pb_16ppm_lead_acetate	rep4
SRX7860961	Avy	5 months	female	Blood	Pb	Pb_16ppm_lead_acetate	rep5
SRX7860962	Avy	5 months	female	Blood	Pb	Pb_16ppm_lead_acetate	rep6
SRX7860963	Avy	5 months	male	Blood	Pb	Pb_16ppm_lead_acetate	rep1
SRX7860964	Avy	5 months	male	Blood	Pb	Pb_16ppm_lead_acetate	rep2
SRX7860965	Avy	5 months	male	Blood	Pb	Pb_16ppm_lead_acetate	rep3
SRX7860966	Avy	5 months	male	Blood	Pb	Pb_16ppm_lead_acetate	rep4
SRX7860967	Avy	5 months	male	Blood	Pb	Pb_16ppm_lead_acetate	rep5
SRX7860968	Avy	5 months	female	Liver	Control Diet Control	Control_Diet_Control	rep1
SRX7860969	Avy	5 months	female	Liver	Control Diet Control	Control_Diet_Control	rep2
SRX7860970	Avy	5 months	female	Liver	Control Diet Control	Control_Diet_Control	rep3
SRX7860971	Avy	5 months	female	Liver	Control Diet Control	Control_Diet_Control	rep4
SRX7860972	Avy	5 months	female	Liver	Control Diet Control	Control_Diet_Control	rep5
SRX7860973	Avy	5 months	male	Liver	Control Diet Control	Control_Diet_Control	rep1
SRX7860974	Avy	5 months	male	Liver	Control Diet Control	Control_Diet_Control	rep2
SRX7860975	Avy	5 months	male	Liver	Control Diet Control	Control_Diet_Control	rep3
SRX7860976	Avy	5 months	male	Liver	Control Diet Control	Control_Diet_Control	rep4
SRX7860977	Avy	5 months	male	Liver	Control Diet Control	Control_Diet_Control	rep5
SRX7860978	Avy	5 months	male	Liver	Control Diet Control	Control_Diet_Control	rep6
SRX7860979	Avy	5 months	female	Liver	DEHP (bis (2-ethylhexyl) phthalate)	DEHP_(bis_(2-ethylhexyl)_phthalate)_25mg_DEHP/kg	rep1
SRX7860980	Avy	5 months	female	Liver	DEHP (bis (2-ethylhexyl) phthalate)	DEHP_(bis_(2-ethylhexyl)_phthalate)_25mg_DEHP/kg	rep2
SRX7860981	Avy	5 months	female	Liver	DEHP (bis (2-ethylhexyl) phthalate)	DEHP_(bis_(2-ethylhexyl)_phthalate)_25mg_DEHP/kg	rep3
SRX7860982	Avy	5 months	female	Liver	DEHP (bis (2-ethylhexyl) phthalate)	DEHP_(bis_(2-ethylhexyl)_phthalate)_25mg_DEHP/kg	rep4
SRX7860983	Avy	5 months	female	Liver	DEHP (bis (2-ethylhexyl) phthalate)	DEHP_(bis_(2-ethylhexyl)_phthalate)_25mg_DEHP/kg	rep5
SRX7860984	Avy	5 months	male	Liver	DEHP (bis (2-ethylhexyl) phthalate)	DEHP_(bis_(2-ethylhexyl)_phthalate)_25mg_DEHP/kg	rep1
SRX7860985	Avy	5 months	male	Liver	DEHP (bis (2-ethylhexyl) phthalate)	DEHP_(bis_(2-ethylhexyl)_phthalate)_25mg_DEHP/kg	rep2
SRX7860986	Avy	5 months	male	Liver	DEHP (bis (2-ethylhexyl) phthalate)	DEHP_(bis_(2-ethylhexyl)_phthalate)_25mg_DEHP/kg	rep3
SRX7860987	Avy	5 months	male	Liver	DEHP (bis (2-ethylhexyl) phthalate)	DEHP_(bis_(2-ethylhexyl)_phthalate)_25mg_DEHP/kg	rep4
SRX7860988	Avy	5 months	male	Liver	DEHP (bis (2-ethylhexyl) phthalate)	DEHP_(bis_(2-ethylhexyl)_phthalate)_25mg_DEHP/kg	rep5
SRX7860989	Avy	5 months	male	Liver	DEHP (bis (2-ethylhexyl) phthalate)	DEHP_(bis_(2-ethylhexyl)_phthalate)_25mg_DEHP/kg	rep6
SRX7860990	Avy	5 months	male	Liver	DEHP (bis (2-ethylhexyl) phthalate)	DEHP_(bis_(2-ethylhexyl)_phthalate)_25mg_DEHP/kg	rep7
SRX7860991	Avy	5 months	female	Liver	Pb	16ppm lead acetate	rep1
SRX7860992	Avy	5 months	female	Liver	Pb	16ppm lead acetate	rep2
SRX7860993	Avy	5 months	female	Liver	Pb	16ppm lead acetate	rep3
SRX7860994	Avy	5 months	female	Liver	Pb	16ppm lead acetate	rep4
SRX7860995	Avy	5 months	female	Liver	Pb	16ppm lead acetate	rep5
SRX7860996	Avy	5 months	female	Liver	Pb	16ppm lead acetate	rep6
SRX7860997	Avy	5 months	male	Liver	Pb	16ppm lead acetate	rep1
SRX7860998	Avy	5 months	male	Liver	Pb	16ppm lead acetate	rep2
SRX7860999	Avy	5 months	male	Liver	Pb	16ppm lead acetate	rep3
SRX7861000	Avy	5 months	male	Liver	Pb	16ppm lead acetate	rep4
SRX7861001	Avy	5 months	male	Liver	Pb	16ppm lead acetate	rep5
SRX7861002	Avy	5 months	male	Liver	Pb	16ppm lead acetate	rep6
SRX7861068	C57BL/6J	5 months	female	Blood	Filtered Air	NA	rep1
SRX7861069	C57BL/6J	5 months	female	Blood	Filtered Air	NA	rep2
SRX7861070	C57BL/6J	5 months	female	Blood	Filtered Air	NA	rep3
SRX7861071	C57BL/6J	5 months	female	Blood	Filtered Air	NA	rep4
SRX7861072	C57BL/6J	5 months	female	Blood	Filtered Air	NA	rep5
SRX7861073	C57BL/6J	5 months	female	Blood	Filtered Air	NA	rep6
SRX7861074	C57BL/6J	5 months	male	Blood	Filtered Air	NA	rep1
SRX7861075	C57BL/6J	5 months	male	Blood	Filtered Air	NA	rep2
SRX7861076	C57BL/6J	5 months	male	Blood	Filtered Air	NA	rep3
SRX7861077	C57BL/6J	5 months	male	Blood	Filtered Air	NA	rep4
SRX7861078	C57BL/6J	5 months	male	Blood	Filtered Air	NA	rep5
SRX7861079	C57BL/6J	5 months	male	Blood	Filtered Air	NA	rep6
SRX7861080	C57BL/6J	5 months	female	Blood	PM2.5 ENVO:01000415 60-120ug/m3	60-120ug/m3	rep1
SRX7861081	C57BL/6J	5 months	female	Blood	PM2.5 ENVO:01000415 60-120ug/m3	60-120ug/m3	rep2
SRX7861082	C57BL/6J	5 months	female	Blood	PM2.5 ENVO:01000415 60-120ug/m3	60-120ug/m3	rep3
SRX7861083	C57BL/6J	5 months	female	Blood	PM2.5 ENVO:01000415 60-120ug/m3	60-120ug/m3	rep4
SRX7861084	C57BL/6J	5 months	female	Blood	PM2.5 ENVO:01000415 60-120ug/m3	60-120ug/m3	rep5
SRX7861085	C57BL/6J	5 months	female	Blood	PM2.5 ENVO:01000415 60-120ug/m3	60-120ug/m3	rep6
SRX7861086	C57BL/6J	5 months	male	Blood	PM2.5 ENVO:01000415 60-120ug/m3	60-120ug/m3	rep1
SRX7861087	C57BL/6J	5 months	male	Blood	PM2.5 ENVO:01000415 60-120ug/m3	60-120ug/m3	rep2
SRX7861088	C57BL/6J	5 months	male	Blood	PM2.5 ENVO:01000415 60-120ug/m3	60-120ug/m3	rep3
SRX7861089	C57BL/6J	5 months	male	Blood	PM2.5 ENVO:01000415 60-120ug/m3	60-120ug/m3	rep4
SRX7861090	C57BL/6J	5 months	male	Blood	PM2.5 ENVO:01000415 60-120ug/m3	60-120ug/m3	rep5
SRX7861091	C57BL/6J	5 months	male	Blood	PM2.5 ENVO:01000415 60-120ug/m3	60-120ug/m3	rep6
SRX7861092	C57BL/6J	5 months	female	Liver	Filtered Air	NA	rep1
SRX7861093	C57BL/6J	5 months	female	Liver	Filtered Air	NA	rep2
SRX7861094	C57BL/6J	5 months	female	Liver	Filtered Air	NA	rep3
SRX7861095	C57BL/6J	5 months	female	Liver	Filtered Air	NA	rep4
SRX7861096	C57BL/6J	5 months	female	Liver	Filtered Air	NA	rep5
SRX7861097	C57BL/6J	5 months	female	Liver	Filtered Air	NA	rep6
SRX7861098	C57BL/6J	5 months	female	Liver	Filtered Air	NA	rep7
SRX7861099	C57BL/6J	5 months	female	Liver	Filtered Air	NA	rep8
SRX7861100	C57BL/6J	5 months	female	Liver	Filtered Air	NA	rep9
SRX7861101	C57BL/6J	5 months	male	Liver	Filtered Air	NA	rep1
SRX7861102	C57BL/6J	5 months	male	Liver	Filtered Air	NA	rep2
SRX7861103	C57BL/6J	5 months	male	Liver	Filtered Air	NA	rep3
SRX7861104	C57BL/6J	5 months	male	Liver	Filtered Air	NA	rep4
SRX7861105	C57BL/6J	5 months	male	Liver	Filtered Air	NA	rep5
SRX7861106	C57BL/6J	5 months	male	Liver	Filtered Air	NA	rep6
SRX7861107	C57BL/6J	5 months	male	Liver	Filtered Air	NA	rep7
SRX7861108	C57BL/6J	5 months	male	Liver	Filtered Air	NA	rep8
SRX7861109	C57BL/6J	5 months	male	Liver	Filtered Air	NA	rep9
SRX7861110	C57BL/6J	5 months	female	Liver	PM2.5 ENVO:01000415	60-120ug/m3	rep1
SRX7861111	C57BL/6J	5 months	female	Liver	PM2.5 ENVO:01000415	60-120ug/m3	rep2
SRX7861112	C57BL/6J	5 months	female	Liver	PM2.5 ENVO:01000415	60-120ug/m3	rep3
SRX7861113	C57BL/6J	5 months	female	Liver	PM2.5 ENVO:01000415	60-120ug/m3	rep4
SRX7861114	C57BL/6J	5 months	female	Liver	PM2.5 ENVO:01000415	60-120ug/m3	rep5
SRX7861115	C57BL/6J	5 months	female	Liver	PM2.5 ENVO:01000415	60-120ug/m3	rep6
SRX7861116	C57BL/6J	5 months	female	Liver	PM2.5 ENVO:01000415	60-120ug/m3	rep7
SRX7861117	C57BL/6J	5 months	female	Liver	PM2.5 ENVO:01000415	60-120ug/m3	rep8
SRX7861118	C57BL/6J	5 months	male	Liver	PM2.5 ENVO:01000415	60-120ug/m3	rep1
SRX7861119	C57BL/6J	5 months	male	Liver	PM2.5 ENVO:01000415	60-120ug/m3	rep2
SRX7861120	C57BL/6J	5 months	male	Liver	PM2.5 ENVO:01000415	60-120ug/m3	rep3
SRX7861121	C57BL/6J	5 months	male	Liver	PM2.5 ENVO:01000415	60-120ug/m3	rep4
SRX7861122	C57BL/6J	5 months	male	Liver	PM2.5 ENVO:01000415	60-120ug/m3	rep5
SRX7861123	C57BL/6J	5 months	male	Liver	PM2.5 ENVO:01000415	60-120ug/m3	rep6
SRX7861124	C57BL/6J	5 months	male	Liver	PM2.5 ENVO:01000415	60-120ug/m3	rep7

## Sheet: S5
Supplementary Table S5. AUROC and AUPR scores for in vitro chemical perturbation datasets (DBKERO)
Chemical ID	Control ID	Method	AUROC	AUPR
DRX127555	DRX127553;DRX127559;DRX127569;DRX127580;DRX124299;DRX124308;DRX124320;DRX124331;DRX124568;DRX124803;DRX125053;DRX125309	DAR_ChIPEA	0.770144	0.519467
DRX127556	DRX127553;DRX127559;DRX127569;DRX127580;DRX124299;DRX124308;DRX124320;DRX124331;DRX124568;DRX124803;DRX125053;DRX125309	DAR_ChIPEA	0.690301	0.663759
DRX127557	DRX127553;DRX127559;DRX127569;DRX127580;DRX124299;DRX124308;DRX124320;DRX124331;DRX124568;DRX124803;DRX125053;DRX125309	DAR_ChIPEA	0.764479	0.460167
DRX127558	DRX127553;DRX127559;DRX127569;DRX127580;DRX124299;DRX124308;DRX124320;DRX124331;DRX124568;DRX124803;DRX125053;DRX125309	DAR_ChIPEA	0.715815	0.0917792
DRX127560	DRX127553;DRX127559;DRX127569;DRX127580;DRX124299;DRX124308;DRX124320;DRX124331;DRX124568;DRX124803;DRX125053;DRX125309	DAR_ChIPEA	0.724783	0.637724
DRX127561	DRX127553;DRX127559;DRX127569;DRX127580;DRX124299;DRX124308;DRX124320;DRX124331;DRX124568;DRX124803;DRX125053;DRX125309	DAR_ChIPEA	0.747806	0.509184
DRX127562	DRX127553;DRX127559;DRX127569;DRX127580;DRX124299;DRX124308;DRX124320;DRX124331;DRX124568;DRX124803;DRX125053;DRX125309	DAR_ChIPEA	0.737712	0.333464
DRX127564	DRX127553;DRX127559;DRX127569;DRX127580;DRX124299;DRX124308;DRX124320;DRX124331;DRX124568;DRX124803;DRX125053;DRX125309	DAR_ChIPEA	0.752943	0.45195
DRX127565	DRX127553;DRX127559;DRX127569;DRX127580;DRX124299;DRX124308;DRX124320;DRX124331;DRX124568;DRX124803;DRX125053;DRX125309	DAR_ChIPEA	0.705452	0.667968
DRX127566	DRX127553;DRX127559;DRX127569;DRX127580;DRX124299;DRX124308;DRX124320;DRX124331;DRX124568;DRX124803;DRX125053;DRX125309	DAR_ChIPEA	0.670904	0.373592
DRX127567	DRX127553;DRX127559;DRX127569;DRX127580;DRX124299;DRX124308;DRX124320;DRX124331;DRX124568;DRX124803;DRX125053;DRX125309	DAR_ChIPEA	0.731126	0.198581
DRX127570	DRX127553;DRX127559;DRX127569;DRX127580;DRX124299;DRX124308;DRX124320;DRX124331;DRX124568;DRX124803;DRX125053;DRX125309	DAR_ChIPEA	0.720532	0.637037
DRX127571	DRX127553;DRX127559;DRX127569;DRX127580;DRX124299;DRX124308;DRX124320;DRX124331;DRX124568;DRX124803;DRX125053;DRX125309	DAR_ChIPEA	0.727793	0.429608
DRX127572	DRX127553;DRX127559;DRX127569;DRX127580;DRX124299;DRX124308;DRX124320;DRX124331;DRX124568;DRX124803;DRX125053;DRX125309	DAR_ChIPEA	0.750853	0.318467
DRX127574	DRX127553;DRX127559;DRX127569;DRX127580;DRX124299;DRX124308;DRX124320;DRX124331;DRX124568;DRX124803;DRX125053;DRX125309	DAR_ChIPEA	0.751068	0.410695
DRX127575	DRX127553;DRX127559;DRX127569;DRX127580;DRX124299;DRX124308;DRX124320;DRX124331;DRX124568;DRX124803;DRX125053;DRX125309	DAR_ChIPEA	0.705131	0.66158
DRX127576	DRX127553;DRX127559;DRX127569;DRX127580;DRX124299;DRX124308;DRX124320;DRX124331;DRX124568;DRX124803;DRX125053;DRX125309	DAR_ChIPEA	0.677431	0.425205
DRX127578	DRX127553;DRX127559;DRX127569;DRX127580;DRX124299;DRX124308;DRX124320;DRX124331;DRX124568;DRX124803;DRX125053;DRX125309	DAR_ChIPEA	0.709392	0.0776042
DRX127581	DRX127553;DRX127559;DRX127569;DRX127580;DRX124299;DRX124308;DRX124320;DRX124331;DRX124568;DRX124803;DRX125053;DRX125309	DAR_ChIPEA	0.735629	0.645797
DRX127582	DRX127553;DRX127559;DRX127569;DRX127580;DRX124299;DRX124308;DRX124320;DRX124331;DRX124568;DRX124803;DRX125053;DRX125309	DAR_ChIPEA	0.740554	0.451075
DRX127583	DRX127553;DRX127559;DRX127569;DRX127580;DRX124299;DRX124308;DRX124320;DRX124331;DRX124568;DRX124803;DRX125053;DRX125309	DAR_ChIPEA	0.788669	0.396256
DRX127585	DRX127553;DRX127559;DRX127569;DRX127580;DRX124299;DRX124308;DRX124320;DRX124331;DRX124568;DRX124803;DRX125053;DRX125309	DAR_ChIPEA	0.733588	0.401038
DRX127586	DRX127553;DRX127559;DRX127569;DRX127580;DRX124299;DRX124308;DRX124320;DRX124331;DRX124568;DRX124803;DRX125053;DRX125309	DAR_ChIPEA	0.708553	0.714393
DRX127587	DRX127553;DRX127559;DRX127569;DRX127580;DRX124299;DRX124308;DRX124320;DRX124331;DRX124568;DRX124803;DRX125053;DRX125309	DAR_ChIPEA	0.777099	0.507016
DRX127588	DRX127553;DRX127559;DRX127569;DRX127580;DRX124299;DRX124308;DRX124320;DRX124331;DRX124568;DRX124803;DRX125053;DRX125309	DAR_ChIPEA	0.708918	0.437362
DRX127590	DRX127553;DRX127559;DRX127569;DRX127580;DRX124299;DRX124308;DRX124320;DRX124331;DRX124568;DRX124803;DRX125053;DRX125309	DAR_ChIPEA	0.729207	0.09068
DRX127593	DRX127553;DRX127559;DRX127569;DRX127580;DRX124299;DRX124308;DRX124320;DRX124331;DRX124568;DRX124803;DRX125053;DRX125309	DAR_ChIPEA	0.803699	0.0892253
DRX127595	DRX127553;DRX127559;DRX127569;DRX127580;DRX124299;DRX124308;DRX124320;DRX124331;DRX124568;DRX124803;DRX125053;DRX125309	DAR_ChIPEA	0.642612	0.172551
DRX127596	DRX127553;DRX127559;DRX127569;DRX127580;DRX124299;DRX124308;DRX124320;DRX124331;DRX124568;DRX124803;DRX125053;DRX125309	DAR_ChIPEA	0.686513	0.581775
DRX127597	DRX127553;DRX127559;DRX127569;DRX127580;DRX124299;DRX124308;DRX124320;DRX124331;DRX124568;DRX124803;DRX125053;DRX125309	DAR_ChIPEA	0.845992	0.156461
DRX127598	DRX127553;DRX127559;DRX127569;DRX127580;DRX124299;DRX124308;DRX124320;DRX124331;DRX124568;DRX124803;DRX125053;DRX125309	DAR_ChIPEA	0.678044	0.751635
DRX127599	DRX127553;DRX127559;DRX127569;DRX127580;DRX124299;DRX124308;DRX124320;DRX124331;DRX124568;DRX124803;DRX125053;DRX125309	DAR_ChIPEA	0.750847	0.498638
DRX127602	DRX127553;DRX127559;DRX127569;DRX127580;DRX124299;DRX124308;DRX124320;DRX124331;DRX124568;DRX124803;DRX125053;DRX125309	DAR_ChIPEA	0.843443	0.121163
DRX127605	DRX127553;DRX127559;DRX127569;DRX127580;DRX124299;DRX124308;DRX124320;DRX124331;DRX124568;DRX124803;DRX125053;DRX125309	DAR_ChIPEA	0.649852	0.171467
DRX127607	DRX127553;DRX127559;DRX127569;DRX127580;DRX124299;DRX124308;DRX124320;DRX124331;DRX124568;DRX124803;DRX125053;DRX125309	DAR_ChIPEA	0.819582	0.0974338
DRX127609	DRX127553;DRX127559;DRX127569;DRX127580;DRX124299;DRX124308;DRX124320;DRX124331;DRX124568;DRX124803;DRX125053;DRX125309	DAR_ChIPEA	0.670652	0.760386
DRX127610	DRX127553;DRX127559;DRX127569;DRX127580;DRX124299;DRX124308;DRX124320;DRX124331;DRX124568;DRX124803;DRX125053;DRX125309	DAR_ChIPEA	0.734553	0.430738
DRX127613	DRX127553;DRX127559;DRX127569;DRX127580;DRX124299;DRX124308;DRX124320;DRX124331;DRX124568;DRX124803;DRX125053;DRX125309	DAR_ChIPEA	0.890093	0.113728
DRX127615	DRX127553;DRX127559;DRX127569;DRX127580;DRX124299;DRX124308;DRX124320;DRX124331;DRX124568;DRX124803;DRX125053;DRX125309	DAR_ChIPEA	0.662891	0.2105
DRX127617	DRX127553;DRX127559;DRX127569;DRX127580;DRX124299;DRX124308;DRX124320;DRX124331;DRX124568;DRX124803;DRX125053;DRX125309	DAR_ChIPEA	0.809029	0.106476
DRX127619	DRX127553;DRX127559;DRX127569;DRX127580;DRX124299;DRX124308;DRX124320;DRX124331;DRX124568;DRX124803;DRX125053;DRX125309	DAR_ChIPEA	0.662892	0.751636
DRX127620	DRX127553;DRX127559;DRX127569;DRX127580;DRX124299;DRX124308;DRX124320;DRX124331;DRX124568;DRX124803;DRX125053;DRX125309	DAR_ChIPEA	0.762275	0.456606
DRX127623	DRX127553;DRX127559;DRX127569;DRX127580;DRX124299;DRX124308;DRX124320;DRX124331;DRX124568;DRX124803;DRX125053;DRX125309	DAR_ChIPEA	0.790005	0.100396
DRX127626	DRX127553;DRX127559;DRX127569;DRX127580;DRX124299;DRX124308;DRX124320;DRX124331;DRX124568;DRX124803;DRX125053;DRX125309	DAR_ChIPEA	0.630461	0.187636
DRX127628	DRX127553;DRX127559;DRX127569;DRX127580;DRX124299;DRX124308;DRX124320;DRX124331;DRX124568;DRX124803;DRX125053;DRX125309	DAR_ChIPEA	0.787459	0.0893346
DRX127630	DRX127553;DRX127559;DRX127569;DRX127580;DRX124299;DRX124308;DRX124320;DRX124331;DRX124568;DRX124803;DRX125053;DRX125309	DAR_ChIPEA	0.662838	0.763252
DRX127631	DRX127553;DRX127559;DRX127569;DRX127580;DRX124299;DRX124308;DRX124320;DRX124331;DRX124568;DRX124803;DRX125053;DRX125309	DAR_ChIPEA	0.757085	0.495488
DRX127634	DRX127633;DRX127640;DRX127650;DRX127662;DRX124385;DRX124394;DRX124405;DRX124416;DRX124648;DRX124884;DRX125139	DAR_ChIPEA	0.722893	0.647974
DRX127636	DRX127633;DRX127640;DRX127650;DRX127662;DRX124385;DRX124394;DRX124405;DRX124416;DRX124648;DRX124884;DRX125139	DAR_ChIPEA	0.757998	0.496145
DRX127637	DRX127633;DRX127640;DRX127650;DRX127662;DRX124385;DRX124394;DRX124405;DRX124416;DRX124648;DRX124884;DRX125139	DAR_ChIPEA	0.698722	0.649637
DRX127638	DRX127633;DRX127640;DRX127650;DRX127662;DRX124385;DRX124394;DRX124405;DRX124416;DRX124648;DRX124884;DRX125139	DAR_ChIPEA	0.747758	0.472833
DRX127639	DRX127633;DRX127640;DRX127650;DRX127662;DRX124385;DRX124394;DRX124405;DRX124416;DRX124648;DRX124884;DRX125139	DAR_ChIPEA	0.726594	0.124308
DRX127641	DRX127633;DRX127640;DRX127650;DRX127662;DRX124385;DRX124394;DRX124405;DRX124416;DRX124648;DRX124884;DRX125139	DAR_ChIPEA	0.732095	0.628769
DRX127642	DRX127633;DRX127640;DRX127650;DRX127662;DRX124385;DRX124394;DRX124405;DRX124416;DRX124648;DRX124884;DRX125139	DAR_ChIPEA	0.729741	0.441628
DRX127643	DRX127633;DRX127640;DRX127650;DRX127662;DRX124385;DRX124394;DRX124405;DRX124416;DRX124648;DRX124884;DRX125139	DAR_ChIPEA	0.753692	0.299394
DRX127645	DRX127633;DRX127640;DRX127650;DRX127662;DRX124385;DRX124394;DRX124405;DRX124416;DRX124648;DRX124884;DRX125139	DAR_ChIPEA	0.76702	0.471163
DRX127646	DRX127633;DRX127640;DRX127650;DRX127662;DRX124385;DRX124394;DRX124405;DRX124416;DRX124648;DRX124884;DRX125139	DAR_ChIPEA	0.723224	0.698007
DRX127647	DRX127633;DRX127640;DRX127650;DRX127662;DRX124385;DRX124394;DRX124405;DRX124416;DRX124648;DRX124884;DRX125139	DAR_ChIPEA	0.686607	0.45926
DRX127648	DRX127633;DRX127640;DRX127650;DRX127662;DRX124385;DRX124394;DRX124405;DRX124416;DRX124648;DRX124884;DRX125139	DAR_ChIPEA	0.742047	0.111572
DRX127651	DRX127633;DRX127640;DRX127650;DRX127662;DRX124385;DRX124394;DRX124405;DRX124416;DRX124648;DRX124884;DRX125139	DAR_ChIPEA	0.718114	0.587019
DRX127652	DRX127633;DRX127640;DRX127650;DRX127662;DRX124385;DRX124394;DRX124405;DRX124416;DRX124648;DRX124884;DRX125139	DAR_ChIPEA	0.753919	0.449351
DRX127653	DRX127633;DRX127640;DRX127650;DRX127662;DRX124385;DRX124394;DRX124405;DRX124416;DRX124648;DRX124884;DRX125139	DAR_ChIPEA	0.756781	0.33225
DRX127655	DRX127633;DRX127640;DRX127650;DRX127662;DRX124385;DRX124394;DRX124405;DRX124416;DRX124648;DRX124884;DRX125139	DAR_ChIPEA	0.767044	0.454426
DRX127656	DRX127633;DRX127640;DRX127650;DRX127662;DRX124385;DRX124394;DRX124405;DRX124416;DRX124648;DRX124884;DRX125139	DAR_ChIPEA	0.706607	0.676877
DRX127657	DRX127633;DRX127640;DRX127650;DRX127662;DRX124385;DRX124394;DRX124405;DRX124416;DRX124648;DRX124884;DRX125139	DAR_ChIPEA	0.760308	0.533232
DRX127658	DRX127633;DRX127640;DRX127650;DRX127662;DRX124385;DRX124394;DRX124405;DRX124416;DRX124648;DRX124884;DRX125139	DAR_ChIPEA	0.719982	0.426369
DRX127660	DRX127633;DRX127640;DRX127650;DRX127662;DRX124385;DRX124394;DRX124405;DRX124416;DRX124648;DRX124884;DRX125139	DAR_ChIPEA	0.726822	0.102983
DRX127663	DRX127633;DRX127640;DRX127650;DRX127662;DRX124385;DRX124394;DRX124405;DRX124416;DRX124648;DRX124884;DRX125139	DAR_ChIPEA	0.703751	0.613226
DRX127664	DRX127633;DRX127640;DRX127650;DRX127662;DRX124385;DRX124394;DRX124405;DRX124416;DRX124648;DRX124884;DRX125139	DAR_ChIPEA	0.753953	0.504879
DRX127665	DRX127633;DRX127640;DRX127650;DRX127662;DRX124385;DRX124394;DRX124405;DRX124416;DRX124648;DRX124884;DRX125139	DAR_ChIPEA	0.725742	0.290043
DRX127667	DRX127633;DRX127640;DRX127650;DRX127662;DRX124385;DRX124394;DRX124405;DRX124416;DRX124648;DRX124884;DRX125139	DAR_ChIPEA	0.765916	0.444018
DRX127668	DRX127633;DRX127640;DRX127650;DRX127662;DRX124385;DRX124394;DRX124405;DRX124416;DRX124648;DRX124884;DRX125139	DAR_ChIPEA	0.686594	0.654322
DRX127669	DRX127633;DRX127640;DRX127650;DRX127662;DRX124385;DRX124394;DRX124405;DRX124416;DRX124648;DRX124884;DRX125139	DAR_ChIPEA	0.750455	0.498301
DRX127670	DRX127633;DRX127640;DRX127650;DRX127662;DRX124385;DRX124394;DRX124405;DRX124416;DRX124648;DRX124884;DRX125139	DAR_ChIPEA	0.692261	0.47102
DRX127672	DRX127633;DRX127640;DRX127650;DRX127662;DRX124385;DRX124394;DRX124405;DRX124416;DRX124648;DRX124884;DRX125139	DAR_ChIPEA	0.770023	0.149151
DRX127675	DRX127633;DRX127640;DRX127650;DRX127662;DRX124385;DRX124394;DRX124405;DRX124416;DRX124648;DRX124884;DRX125139	DAR_ChIPEA	0.857775	0.125094
DRX127677	DRX127633;DRX127640;DRX127650;DRX127662;DRX124385;DRX124394;DRX124405;DRX124416;DRX124648;DRX124884;DRX125139	DAR_ChIPEA	0.683688	0.23121
DRX127678	DRX127633;DRX127640;DRX127650;DRX127662;DRX124385;DRX124394;DRX124405;DRX124416;DRX124648;DRX124884;DRX125139	DAR_ChIPEA	0.68013	0.611378
DRX127679	DRX127633;DRX127640;DRX127650;DRX127662;DRX124385;DRX124394;DRX124405;DRX124416;DRX124648;DRX124884;DRX125139	DAR_ChIPEA	0.862141	0.131804
DRX127680	DRX127633;DRX127640;DRX127650;DRX127662;DRX124385;DRX124394;DRX124405;DRX124416;DRX124648;DRX124884;DRX125139	DAR_ChIPEA	0.691672	0.786431
DRX127681	DRX127633;DRX127640;DRX127650;DRX127662;DRX124385;DRX124394;DRX124405;DRX124416;DRX124648;DRX124884;DRX125139	DAR_ChIPEA	0.743433	0.446572
DRX127684	DRX127633;DRX127640;DRX127650;DRX127662;DRX124385;DRX124394;DRX124405;DRX124416;DRX124648;DRX124884;DRX125139	DAR_ChIPEA	0.851381	0.0922974
DRX127687	DRX127633;DRX127640;DRX127650;DRX127662;DRX124385;DRX124394;DRX124405;DRX124416;DRX124648;DRX124884;DRX125139	DAR_ChIPEA	0.649318	0.204177
DRX127688	DRX127633;DRX127640;DRX127650;DRX127662;DRX124385;DRX124394;DRX124405;DRX124416;DRX124648;DRX124884;DRX125139	DAR_ChIPEA	0.670506	0.60495
DRX127690	DRX127633;DRX127640;DRX127650;DRX127662;DRX124385;DRX124394;DRX124405;DRX124416;DRX124648;DRX124884;DRX125139	DAR_ChIPEA	0.842133	0.162218
DRX127692	DRX127633;DRX127640;DRX127650;DRX127662;DRX124385;DRX124394;DRX124405;DRX124416;DRX124648;DRX124884;DRX125139	DAR_ChIPEA	0.671083	0.752144
DRX127693	DRX127633;DRX127640;DRX127650;DRX127662;DRX124385;DRX124394;DRX124405;DRX124416;DRX124648;DRX124884;DRX125139	DAR_ChIPEA	0.744228	0.484882
DRX127696	DRX127633;DRX127640;DRX127650;DRX127662;DRX124385;DRX124394;DRX124405;DRX124416;DRX124648;DRX124884;DRX125139	DAR_ChIPEA	0.878907	0.102333
DRX127699	DRX127633;DRX127640;DRX127650;DRX127662;DRX124385;DRX124394;DRX124405;DRX124416;DRX124648;DRX124884;DRX125139	DAR_ChIPEA	0.665142	0.240972
DRX127700	DRX127633;DRX127640;DRX127650;DRX127662;DRX124385;DRX124394;DRX124405;DRX124416;DRX124648;DRX124884;DRX125139	DAR_ChIPEA	0.687516	0.647072
DRX127702	DRX127633;DRX127640;DRX127650;DRX127662;DRX124385;DRX124394;DRX124405;DRX124416;DRX124648;DRX124884;DRX125139	DAR_ChIPEA	0.840813	0.122681
DRX127704	DRX127633;DRX127640;DRX127650;DRX127662;DRX124385;DRX124394;DRX124405;DRX124416;DRX124648;DRX124884;DRX125139	DAR_ChIPEA	0.643525	0.752806
DRX127705	DRX127633;DRX127640;DRX127650;DRX127662;DRX124385;DRX124394;DRX124405;DRX124416;DRX124648;DRX124884;DRX125139	DAR_ChIPEA	0.744556	0.453216
DRX127708	DRX127633;DRX127640;DRX127650;DRX127662;DRX124385;DRX124394;DRX124405;DRX124416;DRX124648;DRX124884;DRX125139	DAR_ChIPEA	0.837256	0.152645
DRX127711	DRX127633;DRX127640;DRX127650;DRX127662;DRX124385;DRX124394;DRX124405;DRX124416;DRX124648;DRX124884;DRX125139	DAR_ChIPEA	0.63963	0.220718
DRX127712	DRX127633;DRX127640;DRX127650;DRX127662;DRX124385;DRX124394;DRX124405;DRX124416;DRX124648;DRX124884;DRX125139	DAR_ChIPEA	0.711437	0.667123
DRX127714	DRX127633;DRX127640;DRX127650;DRX127662;DRX124385;DRX124394;DRX124405;DRX124416;DRX124648;DRX124884;DRX125139	DAR_ChIPEA	0.832526	0.197559
DRX127716	DRX127633;DRX127640;DRX127650;DRX127662;DRX124385;DRX124394;DRX124405;DRX124416;DRX124648;DRX124884;DRX125139	DAR_ChIPEA	0.665701	0.747813
DRX127717	DRX127633;DRX127640;DRX127650;DRX127662;DRX124385;DRX124394;DRX124405;DRX124416;DRX124648;DRX124884;DRX125139	DAR_ChIPEA	0.738114	0.443214
DRX127720	DRX127719;DRX127725;DRX127735;DRX127747;DRX124466;DRX124474;DRX124486;DRX124498;DRX124726;DRX124970;DRX125222;DRX125477	DAR_ChIPEA	0.720948	0.624339
DRX127722	DRX127719;DRX127725;DRX127735;DRX127747;DRX124466;DRX124474;DRX124486;DRX124498;DRX124726;DRX124970;DRX125222;DRX125477	DAR_ChIPEA	0.753165	0.43046
DRX127723	DRX127719;DRX127725;DRX127735;DRX127747;DRX124466;DRX124474;DRX124486;DRX124498;DRX124726;DRX124970;DRX125222;DRX125477	DAR_ChIPEA	0.762609	0.465623
DRX127724	DRX127719;DRX127725;DRX127735;DRX127747;DRX124466;DRX124474;DRX124486;DRX124498;DRX124726;DRX124970;DRX125222;DRX125477	DAR_ChIPEA	0.735875	0.108674
DRX127726	DRX127719;DRX127725;DRX127735;DRX127747;DRX124466;DRX124474;DRX124486;DRX124498;DRX124726;DRX124970;DRX125222;DRX125477	DAR_ChIPEA	0.734448	0.631895
DRX127727	DRX127719;DRX127725;DRX127735;DRX127747;DRX124466;DRX124474;DRX124486;DRX124498;DRX124726;DRX124970;DRX125222;DRX125477	DAR_ChIPEA	0.731874	0.40886
DRX127728	DRX127719;DRX127725;DRX127735;DRX127747;DRX124466;DRX124474;DRX124486;DRX124498;DRX124726;DRX124970;DRX125222;DRX125477	DAR_ChIPEA	0.744746	0.30051
DRX127730	DRX127719;DRX127725;DRX127735;DRX127747;DRX124466;DRX124474;DRX124486;DRX124498;DRX124726;DRX124970;DRX125222;DRX125477	DAR_ChIPEA	0.759318	0.42792
DRX127731	DRX127719;DRX127725;DRX127735;DRX127747;DRX124466;DRX124474;DRX124486;DRX124498;DRX124726;DRX124970;DRX125222;DRX125477	DAR_ChIPEA	0.69775	0.685874
DRX127732	DRX127719;DRX127725;DRX127735;DRX127747;DRX124466;DRX124474;DRX124486;DRX124498;DRX124726;DRX124970;DRX125222;DRX125477	DAR_ChIPEA	0.68017	0.399523
DRX127733	DRX127719;DRX127725;DRX127735;DRX127747;DRX124466;DRX124474;DRX124486;DRX124498;DRX124726;DRX124970;DRX125222;DRX125477	DAR_ChIPEA	0.761189	0.129048
DRX127736	DRX127719;DRX127725;DRX127735;DRX127747;DRX124466;DRX124474;DRX124486;DRX124498;DRX124726;DRX124970;DRX125222;DRX125477	DAR_ChIPEA	0.724921	0.620486
DRX127737	DRX127719;DRX127725;DRX127735;DRX127747;DRX124466;DRX124474;DRX124486;DRX124498;DRX124726;DRX124970;DRX125222;DRX125477	DAR_ChIPEA	0.737106	0.434462
DRX127738	DRX127719;DRX127725;DRX127735;DRX127747;DRX124466;DRX124474;DRX124486;DRX124498;DRX124726;DRX124970;DRX125222;DRX125477	DAR_ChIPEA	0.750957	0.332917
DRX127740	DRX127719;DRX127725;DRX127735;DRX127747;DRX124466;DRX124474;DRX124486;DRX124498;DRX124726;DRX124970;DRX125222;DRX125477	DAR_ChIPEA	0.781777	0.463709
DRX127741	DRX127719;DRX127725;DRX127735;DRX127747;DRX124466;DRX124474;DRX124486;DRX124498;DRX124726;DRX124970;DRX125222;DRX125477	DAR_ChIPEA	0.675764	0.601934
DRX127742	DRX127719;DRX127725;DRX127735;DRX127747;DRX124466;DRX124474;DRX124486;DRX124498;DRX124726;DRX124970;DRX125222;DRX125477	DAR_ChIPEA	0.750531	0.50558
DRX127743	DRX127719;DRX127725;DRX127735;DRX127747;DRX124466;DRX124474;DRX124486;DRX124498;DRX124726;DRX124970;DRX125222;DRX125477	DAR_ChIPEA	0.674693	0.441357
DRX127745	DRX127719;DRX127725;DRX127735;DRX127747;DRX124466;DRX124474;DRX124486;DRX124498;DRX124726;DRX124970;DRX125222;DRX125477	DAR_ChIPEA	0.668439	0.0945669
DRX127748	DRX127719;DRX127725;DRX127735;DRX127747;DRX124466;DRX124474;DRX124486;DRX124498;DRX124726;DRX124970;DRX125222;DRX125477	DAR_ChIPEA	0.731209	0.638139
DRX127749	DRX127719;DRX127725;DRX127735;DRX127747;DRX124466;DRX124474;DRX124486;DRX124498;DRX124726;DRX124970;DRX125222;DRX125477	DAR_ChIPEA	0.737677	0.432604
DRX127750	DRX127719;DRX127725;DRX127735;DRX127747;DRX124466;DRX124474;DRX124486;DRX124498;DRX124726;DRX124970;DRX125222;DRX125477	DAR_ChIPEA	0.746577	0.33461
DRX127752	DRX127719;DRX127725;DRX127735;DRX127747;DRX124466;DRX124474;DRX124486;DRX124498;DRX124726;DRX124970;DRX125222;DRX125477	DAR_ChIPEA	0.726696	0.407189
DRX127753	DRX127719;DRX127725;DRX127735;DRX127747;DRX124466;DRX124474;DRX124486;DRX124498;DRX124726;DRX124970;DRX125222;DRX125477	DAR_ChIPEA	0.691552	0.68143
DRX127754	DRX127719;DRX127725;DRX127735;DRX127747;DRX124466;DRX124474;DRX124486;DRX124498;DRX124726;DRX124970;DRX125222;DRX125477	DAR_ChIPEA	0.726584	0.465091
DRX127755	DRX127719;DRX127725;DRX127735;DRX127747;DRX124466;DRX124474;DRX124486;DRX124498;DRX124726;DRX124970;DRX125222;DRX125477	DAR_ChIPEA	0.750119	0.499851
DRX127757	DRX127719;DRX127725;DRX127735;DRX127747;DRX124466;DRX124474;DRX124486;DRX124498;DRX124726;DRX124970;DRX125222;DRX125477	DAR_ChIPEA	0.694008	0.0954165
DRX127760	DRX127719;DRX127725;DRX127735;DRX127747;DRX124466;DRX124474;DRX124486;DRX124498;DRX124726;DRX124970;DRX125222;DRX125477	DAR_ChIPEA	0.845335	0.0935478
DRX127762	DRX127719;DRX127725;DRX127735;DRX127747;DRX124466;DRX124474;DRX124486;DRX124498;DRX124726;DRX124970;DRX125222;DRX125477	DAR_ChIPEA	0.645527	0.183322
DRX127763	DRX127719;DRX127725;DRX127735;DRX127747;DRX124466;DRX124474;DRX124486;DRX124498;DRX124726;DRX124970;DRX125222;DRX125477	DAR_ChIPEA	0.68718	0.61049
DRX127764	DRX127719;DRX127725;DRX127735;DRX127747;DRX124466;DRX124474;DRX124486;DRX124498;DRX124726;DRX124970;DRX125222;DRX125477	DAR_ChIPEA	0.808677	0.0963306
DRX127765	DRX127719;DRX127725;DRX127735;DRX127747;DRX124466;DRX124474;DRX124486;DRX124498;DRX124726;DRX124970;DRX125222;DRX125477	DAR_ChIPEA	0.677917	0.76704
DRX127766	DRX127719;DRX127725;DRX127735;DRX127747;DRX124466;DRX124474;DRX124486;DRX124498;DRX124726;DRX124970;DRX125222;DRX125477	DAR_ChIPEA	0.748222	0.434132
DRX127769	DRX127719;DRX127725;DRX127735;DRX127747;DRX124466;DRX124474;DRX124486;DRX124498;DRX124726;DRX124970;DRX125222;DRX125477	DAR_ChIPEA	0.884726	0.178614
DRX127772	DRX127719;DRX127725;DRX127735;DRX127747;DRX124466;DRX124474;DRX124486;DRX124498;DRX124726;DRX124970;DRX125222;DRX125477	DAR_ChIPEA	0.641654	0.179622
DRX127773	DRX127719;DRX127725;DRX127735;DRX127747;DRX124466;DRX124474;DRX124486;DRX124498;DRX124726;DRX124970;DRX125222;DRX125477	DAR_ChIPEA	0.673115	0.64566
DRX127775	DRX127719;DRX127725;DRX127735;DRX127747;DRX124466;DRX124474;DRX124486;DRX124498;DRX124726;DRX124970;DRX125222;DRX125477	DAR_ChIPEA	0.840748	0.124272
DRX127777	DRX127719;DRX127725;DRX127735;DRX127747;DRX124466;DRX124474;DRX124486;DRX124498;DRX124726;DRX124970;DRX125222;DRX125477	DAR_ChIPEA	0.677449	0.756313
DRX127778	DRX127719;DRX127725;DRX127735;DRX127747;DRX124466;DRX124474;DRX124486;DRX124498;DRX124726;DRX124970;DRX125222;DRX125477	DAR_ChIPEA	0.755197	0.510633
DRX127781	DRX127719;DRX127725;DRX127735;DRX127747;DRX124466;DRX124474;DRX124486;DRX124498;DRX124726;DRX124970;DRX125222;DRX125477	DAR_ChIPEA	0.842232	0.0935945
DRX127784	DRX127719;DRX127725;DRX127735;DRX127747;DRX124466;DRX124474;DRX124486;DRX124498;DRX124726;DRX124970;DRX125222;DRX125477	DAR_ChIPEA	0.646317	0.177906
DRX127785	DRX127719;DRX127725;DRX127735;DRX127747;DRX124466;DRX124474;DRX124486;DRX124498;DRX124726;DRX124970;DRX125222;DRX125477	DAR_ChIPEA	0.679958	0.617364
DRX127787	DRX127719;DRX127725;DRX127735;DRX127747;DRX124466;DRX124474;DRX124486;DRX124498;DRX124726;DRX124970;DRX125222;DRX125477	DAR_ChIPEA	0.822917	0.135383
DRX127789	DRX127719;DRX127725;DRX127735;DRX127747;DRX124466;DRX124474;DRX124486;DRX124498;DRX124726;DRX124970;DRX125222;DRX125477	DAR_ChIPEA	0.695014	0.796422
DRX127790	DRX127719;DRX127725;DRX127735;DRX127747;DRX124466;DRX124474;DRX124486;DRX124498;DRX124726;DRX124970;DRX125222;DRX125477	DAR_ChIPEA	0.745416	0.420642
DRX127793	DRX127719;DRX127725;DRX127735;DRX127747;DRX124466;DRX124474;DRX124486;DRX124498;DRX124726;DRX124970;DRX125222;DRX125477	DAR_ChIPEA	0.86978	0.0984205
DRX127796	DRX127719;DRX127725;DRX127735;DRX127747;DRX124466;DRX124474;DRX124486;DRX124498;DRX124726;DRX124970;DRX125222;DRX125477	DAR_ChIPEA	0.668547	0.262605
DRX127797	DRX127719;DRX127725;DRX127735;DRX127747;DRX124466;DRX124474;DRX124486;DRX124498;DRX124726;DRX124970;DRX125222;DRX125477	DAR_ChIPEA	0.69068	0.629003
DRX127799	DRX127719;DRX127725;DRX127735;DRX127747;DRX124466;DRX124474;DRX124486;DRX124498;DRX124726;DRX124970;DRX125222;DRX125477	DAR_ChIPEA	0.798135	0.0822192
DRX127801	DRX127719;DRX127725;DRX127735;DRX127747;DRX124466;DRX124474;DRX124486;DRX124498;DRX124726;DRX124970;DRX125222;DRX125477	DAR_ChIPEA	0.657756	0.748932
DRX127802	DRX127719;DRX127725;DRX127735;DRX127747;DRX124466;DRX124474;DRX124486;DRX124498;DRX124726;DRX124970;DRX125222;DRX125477	DAR_ChIPEA	0.721203	0.413391
DRX127805	DRX127804;DRX127813;DRX127824;DRX127836;DRX125033;DRX125042;DRX125065	DAR_ChIPEA	0.723071	0.63297
DRX127806	DRX127804;DRX127813;DRX127824;DRX127836;DRX125033;DRX125042;DRX125065	DAR_ChIPEA	0.726306	0.499159
DRX127808	DRX127804;DRX127813;DRX127824;DRX127836;DRX125033;DRX125042;DRX125065	DAR_ChIPEA	0.744399	0.411854
DRX127809	DRX127804;DRX127813;DRX127824;DRX127836;DRX125033;DRX125042;DRX125065	DAR_ChIPEA	0.707467	0.675163
DRX127810	DRX127804;DRX127813;DRX127824;DRX127836;DRX125033;DRX125042;DRX125065	DAR_ChIPEA	0.749718	0.555784
DRX127812	DRX127804;DRX127813;DRX127824;DRX127836;DRX125033;DRX125042;DRX125065	DAR_ChIPEA	0.737426	0.0633411
DRX127814	DRX127804;DRX127813;DRX127824;DRX127836;DRX125033;DRX125042;DRX125065	DAR_ChIPEA	0.712527	0.673473
DRX127815	DRX127804;DRX127813;DRX127824;DRX127836;DRX125033;DRX125042;DRX125065	DAR_ChIPEA	0.723748	0.454362
DRX127817	DRX127804;DRX127813;DRX127824;DRX127836;DRX125033;DRX125042;DRX125065	DAR_ChIPEA	0.762673	0.537768
DRX127818	DRX127804;DRX127813;DRX127824;DRX127836;DRX125033;DRX125042;DRX125065	DAR_ChIPEA	0.711677	0.699515
DRX127819	DRX127804;DRX127813;DRX127824;DRX127836;DRX125033;DRX125042;DRX125065	DAR_ChIPEA	0.709643	0.492427
DRX127820	DRX127804;DRX127813;DRX127824;DRX127836;DRX125033;DRX125042;DRX125065	DAR_ChIPEA	0.697193	0.491133
DRX127822	DRX127804;DRX127813;DRX127824;DRX127836;DRX125033;DRX125042;DRX125065	DAR_ChIPEA	0.750983	0.0836945
DRX127825	DRX127804;DRX127813;DRX127824;DRX127836;DRX125033;DRX125042;DRX125065	DAR_ChIPEA	0.678802	0.61909
DRX127826	DRX127804;DRX127813;DRX127824;DRX127836;DRX125033;DRX125042;DRX125065	DAR_ChIPEA	0.727233	0.513782
DRX127827	DRX127804;DRX127813;DRX127824;DRX127836;DRX125033;DRX125042;DRX125065	DAR_ChIPEA	0.776639	0.369865
DRX127829	DRX127804;DRX127813;DRX127824;DRX127836;DRX125033;DRX125042;DRX125065	DAR_ChIPEA	0.747427	0.46035
DRX127830	DRX127804;DRX127813;DRX127824;DRX127836;DRX125033;DRX125042;DRX125065	DAR_ChIPEA	0.701385	0.678273
DRX127831	DRX127804;DRX127813;DRX127824;DRX127836;DRX125033;DRX125042;DRX125065	DAR_ChIPEA	0.751951	0.51686
DRX127832	DRX127804;DRX127813;DRX127824;DRX127836;DRX125033;DRX125042;DRX125065	DAR_ChIPEA	0.697821	0.387496
DRX127834	DRX127804;DRX127813;DRX127824;DRX127836;DRX125033;DRX125042;DRX125065	DAR_ChIPEA	0.693723	0.0924912
DRX127837	DRX127804;DRX127813;DRX127824;DRX127836;DRX125033;DRX125042;DRX125065	DAR_ChIPEA	0.700721	0.624992
DRX127838	DRX127804;DRX127813;DRX127824;DRX127836;DRX125033;DRX125042;DRX125065	DAR_ChIPEA	0.756151	0.494781
DRX127839	DRX127804;DRX127813;DRX127824;DRX127836;DRX125033;DRX125042;DRX125065	DAR_ChIPEA	0.761392	0.335356
DRX127841	DRX127804;DRX127813;DRX127824;DRX127836;DRX125033;DRX125042;DRX125065	DAR_ChIPEA	0.760686	0.528278
DRX127842	DRX127804;DRX127813;DRX127824;DRX127836;DRX125033;DRX125042;DRX125065	DAR_ChIPEA	0.7134	0.673964
DRX127843	DRX127804;DRX127813;DRX127824;DRX127836;DRX125033;DRX125042;DRX125065	DAR_ChIPEA	0.788061	0.598333
DRX127844	DRX127804;DRX127813;DRX127824;DRX127836;DRX125033;DRX125042;DRX125065	DAR_ChIPEA	0.762998	0.563317
DRX127846	DRX127804;DRX127813;DRX127824;DRX127836;DRX125033;DRX125042;DRX125065	DAR_ChIPEA	0.678084	0.113854
DRX127849	DRX127804;DRX127813;DRX127824;DRX127836;DRX125033;DRX125042;DRX125065	DAR_ChIPEA	0.839183	0.110153
DRX127852	DRX127804;DRX127813;DRX127824;DRX127836;DRX125033;DRX125042;DRX125065	DAR_ChIPEA	0.696462	0.276625
DRX127853	DRX127804;DRX127813;DRX127824;DRX127836;DRX125033;DRX125042;DRX125065	DAR_ChIPEA	0.698739	0.639561
DRX127854	DRX127804;DRX127813;DRX127824;DRX127836;DRX125033;DRX125042;DRX125065	DAR_ChIPEA	0.772779	0.100856
DRX127856	DRX127804;DRX127813;DRX127824;DRX127836;DRX125033;DRX125042;DRX125065	DAR_ChIPEA	0.689038	0.813032
DRX127857	DRX127804;DRX127813;DRX127824;DRX127836;DRX125033;DRX125042;DRX125065	DAR_ChIPEA	0.738756	0.494229
DRX127860	DRX127804;DRX127813;DRX127824;DRX127836;DRX125033;DRX125042;DRX125065	DAR_ChIPEA	0.93485	0.140879
DRX127863	DRX127804;DRX127813;DRX127824;DRX127836;DRX125033;DRX125042;DRX125065	DAR_ChIPEA	0.671676	0.263561
DRX127864	DRX127804;DRX127813;DRX127824;DRX127836;DRX125033;DRX125042;DRX125065	DAR_ChIPEA	0.705176	0.646208
DRX127866	DRX127804;DRX127813;DRX127824;DRX127836;DRX125033;DRX125042;DRX125065	DAR_ChIPEA	0.8066	0.16093
DRX127868	DRX127804;DRX127813;DRX127824;DRX127836;DRX125033;DRX125042;DRX125065	DAR_ChIPEA	0.696046	0.802739
DRX127869	DRX127804;DRX127813;DRX127824;DRX127836;DRX125033;DRX125042;DRX125065	DAR_ChIPEA	0.773855	0.545849
DRX127872	DRX127804;DRX127813;DRX127824;DRX127836;DRX125033;DRX125042;DRX125065	DAR_ChIPEA	0.871028	0.109424
DRX127875	DRX127804;DRX127813;DRX127824;DRX127836;DRX125033;DRX125042;DRX125065	DAR_ChIPEA	0.649932	0.192598
DRX127876	DRX127804;DRX127813;DRX127824;DRX127836;DRX125033;DRX125042;DRX125065	DAR_ChIPEA	0.687147	0.64381
DRX127878	DRX127804;DRX127813;DRX127824;DRX127836;DRX125033;DRX125042;DRX125065	DAR_ChIPEA	0.777125	0.121855
DRX127880	DRX127804;DRX127813;DRX127824;DRX127836;DRX125033;DRX125042;DRX125065	DAR_ChIPEA	0.669276	0.805517
DRX127881	DRX127804;DRX127813;DRX127824;DRX127836;DRX125033;DRX125042;DRX125065	DAR_ChIPEA	0.744592	0.525656
DRX127884	DRX127804;DRX127813;DRX127824;DRX127836;DRX125033;DRX125042;DRX125065	DAR_ChIPEA	0.915931	0.761569
DRX127887	DRX127804;DRX127813;DRX127824;DRX127836;DRX125033;DRX125042;DRX125065	DAR_ChIPEA	0.664843	0.267081
DRX127888	DRX127804;DRX127813;DRX127824;DRX127836;DRX125033;DRX125042;DRX125065	DAR_ChIPEA	0.67933	0.63819
DRX127890	DRX127804;DRX127813;DRX127824;DRX127836;DRX125033;DRX125042;DRX125065	DAR_ChIPEA	0.84299	0.134954
DRX127892	DRX127804;DRX127813;DRX127824;DRX127836;DRX125033;DRX125042;DRX125065	DAR_ChIPEA	0.67866	0.802371
DRX127893	DRX127804;DRX127813;DRX127824;DRX127836;DRX125033;DRX125042;DRX125065	DAR_ChIPEA	0.746523	0.536006
DRX127896	DRX127895;DRX127905;DRX127917;DRX127928;DRX125121;DRX125129;DRX125151	DAR_ChIPEA	0.703781	0.613752
DRX127897	DRX127895;DRX127905;DRX127917;DRX127928;DRX125121;DRX125129;DRX125151	DAR_ChIPEA	0.739297	0.476638
DRX127898	DRX127895;DRX127905;DRX127917;DRX127928;DRX125121;DRX125129;DRX125151	DAR_ChIPEA	0.767906	0.389027
DRX127900	DRX127895;DRX127905;DRX127917;DRX127928;DRX125121;DRX125129;DRX125151	DAR_ChIPEA	0.759329	0.494468
DRX127901	DRX127895;DRX127905;DRX127917;DRX127928;DRX125121;DRX125129;DRX125151	DAR_ChIPEA	0.696416	0.677001
DRX127902	DRX127895;DRX127905;DRX127917;DRX127928;DRX125121;DRX125129;DRX125151	DAR_ChIPEA	0.762818	0.530919
DRX127904	DRX127895;DRX127905;DRX127917;DRX127928;DRX125121;DRX125129;DRX125151	DAR_ChIPEA	0.71223	0.0888203
DRX127906	DRX127895;DRX127905;DRX127917;DRX127928;DRX125121;DRX125129;DRX125151	DAR_ChIPEA	0.703774	0.641732
DRX127907	DRX127895;DRX127905;DRX127917;DRX127928;DRX125121;DRX125129;DRX125151	DAR_ChIPEA	0.731862	0.46429
DRX127908	DRX127895;DRX127905;DRX127917;DRX127928;DRX125121;DRX125129;DRX125151	DAR_ChIPEA	0.746413	0.352009
DRX127910	DRX127895;DRX127905;DRX127917;DRX127928;DRX125121;DRX125129;DRX125151	DAR_ChIPEA	0.762403	0.49266
DRX127911	DRX127895;DRX127905;DRX127917;DRX127928;DRX125121;DRX125129;DRX125151	DAR_ChIPEA	0.722952	0.727485
DRX127912	DRX127895;DRX127905;DRX127917;DRX127928;DRX125121;DRX125129;DRX125151	DAR_ChIPEA	0.774024	0.52614
DRX127913	DRX127895;DRX127905;DRX127917;DRX127928;DRX125121;DRX125129;DRX125151	DAR_ChIPEA	0.683103	0.490928
DRX127915	DRX127895;DRX127905;DRX127917;DRX127928;DRX125121;DRX125129;DRX125151	DAR_ChIPEA	0.661919	0.0806869
DRX127918	DRX127895;DRX127905;DRX127917;DRX127928;DRX125121;DRX125129;DRX125151	DAR_ChIPEA	0.714877	0.629205
DRX127919	DRX127895;DRX127905;DRX127917;DRX127928;DRX125121;DRX125129;DRX125151	DAR_ChIPEA	0.75366	0.483733
DRX127921	DRX127895;DRX127905;DRX127917;DRX127928;DRX125121;DRX125129;DRX125151	DAR_ChIPEA	0.776565	0.503986
DRX127922	DRX127895;DRX127905;DRX127917;DRX127928;DRX125121;DRX125129;DRX125151	DAR_ChIPEA	0.684532	0.672438
DRX127923	DRX127895;DRX127905;DRX127917;DRX127928;DRX125121;DRX125129;DRX125151	DAR_ChIPEA	0.743562	0.558884
DRX127924	DRX127895;DRX127905;DRX127917;DRX127928;DRX125121;DRX125129;DRX125151	DAR_ChIPEA	0.67666	0.413531
DRX127926	DRX127895;DRX127905;DRX127917;DRX127928;DRX125121;DRX125129;DRX125151	DAR_ChIPEA	0.709262	0.114248
DRX127929	DRX127895;DRX127905;DRX127917;DRX127928;DRX125121;DRX125129;DRX125151	DAR_ChIPEA	0.703382	0.604568
DRX127930	DRX127895;DRX127905;DRX127917;DRX127928;DRX125121;DRX125129;DRX125151	DAR_ChIPEA	0.736362	0.493612
DRX127931	DRX127895;DRX127905;DRX127917;DRX127928;DRX125121;DRX125129;DRX125151	DAR_ChIPEA	0.731484	0.313671
DRX127933	DRX127895;DRX127905;DRX127917;DRX127928;DRX125121;DRX125129;DRX125151	DAR_ChIPEA	0.767565	0.547098
DRX127934	DRX127895;DRX127905;DRX127917;DRX127928;DRX125121;DRX125129;DRX125151	DAR_ChIPEA	0.677523	0.686624
DRX127935	DRX127895;DRX127905;DRX127917;DRX127928;DRX125121;DRX125129;DRX125151	DAR_ChIPEA	0.73516	0.505819
DRX127936	DRX127895;DRX127905;DRX127917;DRX127928;DRX125121;DRX125129;DRX125151	DAR_ChIPEA	0.676556	0.408392
DRX127938	DRX127895;DRX127905;DRX127917;DRX127928;DRX125121;DRX125129;DRX125151	DAR_ChIPEA	0.684363	0.12337
DRX127941	DRX127895;DRX127905;DRX127917;DRX127928;DRX125121;DRX125129;DRX125151	DAR_ChIPEA	0.812861	0.142887
DRX127944	DRX127895;DRX127905;DRX127917;DRX127928;DRX125121;DRX125129;DRX125151	DAR_ChIPEA	0.658817	0.250524
DRX127945	DRX127895;DRX127905;DRX127917;DRX127928;DRX125121;DRX125129;DRX125151	DAR_ChIPEA	0.671062	0.626751
DRX127946	DRX127895;DRX127905;DRX127917;DRX127928;DRX125121;DRX125129;DRX125151	DAR_ChIPEA	0.791329	0.115348
DRX127947	DRX127895;DRX127905;DRX127917;DRX127928;DRX125121;DRX125129;DRX125151	DAR_ChIPEA	0.67311	0.782894
DRX127948	DRX127895;DRX127905;DRX127917;DRX127928;DRX125121;DRX125129;DRX125151	DAR_ChIPEA	0.767698	0.490335
DRX127951	DRX127895;DRX127905;DRX127917;DRX127928;DRX125121;DRX125129;DRX125151	DAR_ChIPEA	0.859669	0.123918
DRX127954	DRX127895;DRX127905;DRX127917;DRX127928;DRX125121;DRX125129;DRX125151	DAR_ChIPEA	0.665471	0.196509
DRX127955	DRX127895;DRX127905;DRX127917;DRX127928;DRX125121;DRX125129;DRX125151	DAR_ChIPEA	0.661018	0.646146
DRX127957	DRX127895;DRX127905;DRX127917;DRX127928;DRX125121;DRX125129;DRX125151	DAR_ChIPEA	0.789887	0.144288
DRX127959	DRX127895;DRX127905;DRX127917;DRX127928;DRX125121;DRX125129;DRX125151	DAR_ChIPEA	0.668354	0.773934
DRX127960	DRX127895;DRX127905;DRX127917;DRX127928;DRX125121;DRX125129;DRX125151	DAR_ChIPEA	0.757076	0.482561
DRX127963	DRX127895;DRX127905;DRX127917;DRX127928;DRX125121;DRX125129;DRX125151	DAR_ChIPEA	0.831715	0.0995242
DRX127966	DRX127895;DRX127905;DRX127917;DRX127928;DRX125121;DRX125129;DRX125151	DAR_ChIPEA	0.640514	0.19393
DRX127967	DRX127895;DRX127905;DRX127917;DRX127928;DRX125121;DRX125129;DRX125151	DAR_ChIPEA	0.659204	0.630582
DRX127969	DRX127895;DRX127905;DRX127917;DRX127928;DRX125121;DRX125129;DRX125151	DAR_ChIPEA	0.795945	0.10486
DRX127971	DRX127895;DRX127905;DRX127917;DRX127928;DRX125121;DRX125129;DRX125151	DAR_ChIPEA	0.692377	0.816048
DRX127972	DRX127895;DRX127905;DRX127917;DRX127928;DRX125121;DRX125129;DRX125151	DAR_ChIPEA	0.725297	0.479496
DRX127975	DRX127895;DRX127905;DRX127917;DRX127928;DRX125121;DRX125129;DRX125151	DAR_ChIPEA	0.953974	0.185171
DRX127978	DRX127895;DRX127905;DRX127917;DRX127928;DRX125121;DRX125129;DRX125151	DAR_ChIPEA	0.668607	0.238222
DRX127979	DRX127895;DRX127905;DRX127917;DRX127928;DRX125121;DRX125129;DRX125151	DAR_ChIPEA	0.698755	0.663461
DRX127981	DRX127895;DRX127905;DRX127917;DRX127928;DRX125121;DRX125129;DRX125151	DAR_ChIPEA	0.757837	0.114015
DRX127983	DRX127895;DRX127905;DRX127917;DRX127928;DRX125121;DRX125129;DRX125151	DAR_ChIPEA	0.68553	0.792158
DRX127984	DRX127895;DRX127905;DRX127917;DRX127928;DRX125121;DRX125129;DRX125151	DAR_ChIPEA	0.706222	0.424277
DRX127987	DRX127986;DRX127996;DRX128007;DRX128019;DRX125204;DRX125211;DRX125234	DAR_ChIPEA	0.730836	0.631499
DRX127988	DRX127986;DRX127996;DRX128007;DRX128019;DRX125204;DRX125211;DRX125234	DAR_ChIPEA	0.731991	0.42489
DRX127989	DRX127986;DRX127996;DRX128007;DRX128019;DRX125204;DRX125211;DRX125234	DAR_ChIPEA	0.760139	0.315765
DRX127991	DRX127986;DRX127996;DRX128007;DRX128019;DRX125204;DRX125211;DRX125234	DAR_ChIPEA	0.755232	0.503676
DRX127992	DRX127986;DRX127996;DRX128007;DRX128019;DRX125204;DRX125211;DRX125234	DAR_ChIPEA	0.707898	0.686553
DRX127993	DRX127986;DRX127996;DRX128007;DRX128019;DRX125204;DRX125211;DRX125234	DAR_ChIPEA	0.759318	0.516703
DRX127995	DRX127986;DRX127996;DRX128007;DRX128019;DRX125204;DRX125211;DRX125234	DAR_ChIPEA	0.685365	0.0926358
DRX127997	DRX127986;DRX127996;DRX128007;DRX128019;DRX125204;DRX125211;DRX125234	DAR_ChIPEA	0.73747	0.640085
DRX127998	DRX127986;DRX127996;DRX128007;DRX128019;DRX125204;DRX125211;DRX125234	DAR_ChIPEA	0.77585	0.518761
DRX127999	DRX127986;DRX127996;DRX128007;DRX128019;DRX125204;DRX125211;DRX125234	DAR_ChIPEA	0.780236	0.420773
DRX128001	DRX127986;DRX127996;DRX128007;DRX128019;DRX125204;DRX125211;DRX125234	DAR_ChIPEA	0.78198	0.551699
DRX128002	DRX127986;DRX127996;DRX128007;DRX128019;DRX125204;DRX125211;DRX125234	DAR_ChIPEA	0.70254	0.700898
DRX128003	DRX127986;DRX127996;DRX128007;DRX128019;DRX125204;DRX125211;DRX125234	DAR_ChIPEA	0.753567	0.479741
DRX128005	DRX127986;DRX127996;DRX128007;DRX128019;DRX125204;DRX125211;DRX125234	DAR_ChIPEA	0.714437	0.119947
DRX128008	DRX127986;DRX127996;DRX128007;DRX128019;DRX125204;DRX125211;DRX125234	DAR_ChIPEA	0.716176	0.624797
DRX128009	DRX127986;DRX127996;DRX128007;DRX128019;DRX125204;DRX125211;DRX125234	DAR_ChIPEA	0.5	0.219765
DRX128010	DRX127986;DRX127996;DRX128007;DRX128019;DRX125204;DRX125211;DRX125234	DAR_ChIPEA	0.767626	0.357604
DRX128012	DRX127986;DRX127996;DRX128007;DRX128019;DRX125204;DRX125211;DRX125234	DAR_ChIPEA	0.747806	0.445534
DRX128013	DRX127986;DRX127996;DRX128007;DRX128019;DRX125204;DRX125211;DRX125234	DAR_ChIPEA	0.734808	0.70885
DRX128014	DRX127986;DRX127996;DRX128007;DRX128019;DRX125204;DRX125211;DRX125234	DAR_ChIPEA	0.768985	0.52613
DRX128015	DRX127986;DRX127996;DRX128007;DRX128019;DRX125204;DRX125211;DRX125234	DAR_ChIPEA	0.686892	0.436722
DRX128017	DRX127986;DRX127996;DRX128007;DRX128019;DRX125204;DRX125211;DRX125234	DAR_ChIPEA	0.5	0.0407829
DRX128020	DRX127986;DRX127996;DRX128007;DRX128019;DRX125204;DRX125211;DRX125234	DAR_ChIPEA	0.715464	0.694852
DRX128021	DRX127986;DRX127996;DRX128007;DRX128019;DRX125204;DRX125211;DRX125234	DAR_ChIPEA	0.5	0.222656
DRX128022	DRX127986;DRX127996;DRX128007;DRX128019;DRX125204;DRX125211;DRX125234	DAR_ChIPEA	0.770894	0.388194
DRX128024	DRX127986;DRX127996;DRX128007;DRX128019;DRX125204;DRX125211;DRX125234	DAR_ChIPEA	0.757135	0.462697
DRX128025	DRX127986;DRX127996;DRX128007;DRX128019;DRX125204;DRX125211;DRX125234	DAR_ChIPEA	0.5	0.459389
DRX128026	DRX127986;DRX127996;DRX128007;DRX128019;DRX125204;DRX125211;DRX125234	DAR_ChIPEA	0.755443	0.51668
DRX128027	DRX127986;DRX127996;DRX128007;DRX128019;DRX125204;DRX125211;DRX125234	DAR_ChIPEA	0.5	0.246405
DRX128029	DRX127986;DRX127996;DRX128007;DRX128019;DRX125204;DRX125211;DRX125234	DAR_ChIPEA	0.816761	0.139466
DRX128032	DRX127986;DRX127996;DRX128007;DRX128019;DRX125204;DRX125211;DRX125234	DAR_ChIPEA	0.863448	0.128141
DRX128034	DRX127986;DRX127996;DRX128007;DRX128019;DRX125204;DRX125211;DRX125234	DAR_ChIPEA	0.668234	0.276613
DRX128035	DRX127986;DRX127996;DRX128007;DRX128019;DRX125204;DRX125211;DRX125234	DAR_ChIPEA	0.714684	0.651974
DRX128036	DRX127986;DRX127996;DRX128007;DRX128019;DRX125204;DRX125211;DRX125234	DAR_ChIPEA	0.781976	0.107118
DRX128039	DRX127986;DRX127996;DRX128007;DRX128019;DRX125204;DRX125211;DRX125234	DAR_ChIPEA	0.893666	0.114903
DRX128042	DRX127986;DRX127996;DRX128007;DRX128019;DRX125204;DRX125211;DRX125234	DAR_ChIPEA	0.736299	0.245182
DRX128043	DRX127986;DRX127996;DRX128007;DRX128019;DRX125204;DRX125211;DRX125234	DAR_ChIPEA	0.682289	0.619876
DRX128045	DRX127986;DRX127996;DRX128007;DRX128019;DRX125204;DRX125211;DRX125234	DAR_ChIPEA	0.807441	0.1341
DRX128047	DRX127986;DRX127996;DRX128007;DRX128019;DRX125204;DRX125211;DRX125234	DAR_ChIPEA	0.754784	0.505397
DRX128050	DRX127986;DRX127996;DRX128007;DRX128019;DRX125204;DRX125211;DRX125234	DAR_ChIPEA	0.832494	0.0898982
DRX128053	DRX127986;DRX127996;DRX128007;DRX128019;DRX125204;DRX125211;DRX125234	DAR_ChIPEA	0.722902	0.219301
DRX128054	DRX127986;DRX127996;DRX128007;DRX128019;DRX125204;DRX125211;DRX125234	DAR_ChIPEA	0.664267	0.631786
DRX128056	DRX127986;DRX127996;DRX128007;DRX128019;DRX125204;DRX125211;DRX125234	DAR_ChIPEA	0.825298	0.138851
DRX128058	DRX127986;DRX127996;DRX128007;DRX128019;DRX125204;DRX125211;DRX125234	DAR_ChIPEA	0.682581	0.790194
DRX128059	DRX127986;DRX127996;DRX128007;DRX128019;DRX125204;DRX125211;DRX125234	DAR_ChIPEA	0.743046	0.524835
DRX128062	DRX127986;DRX127996;DRX128007;DRX128019;DRX125204;DRX125211;DRX125234	DAR_ChIPEA	0.848447	0.155945
DRX128065	DRX127986;DRX127996;DRX128007;DRX128019;DRX125204;DRX125211;DRX125234	DAR_ChIPEA	0.729134	0.227578
DRX128066	DRX127986;DRX127996;DRX128007;DRX128019;DRX125204;DRX125211;DRX125234	DAR_ChIPEA	0.692679	0.657467
DRX128068	DRX127986;DRX127996;DRX128007;DRX128019;DRX125204;DRX125211;DRX125234	DAR_ChIPEA	0.815735	0.135898
DRX128070	DRX127986;DRX127996;DRX128007;DRX128019;DRX125204;DRX125211;DRX125234	DAR_ChIPEA	0.696826	0.804061
DRX128071	DRX127986;DRX127996;DRX128007;DRX128019;DRX125204;DRX125211;DRX125234	DAR_ChIPEA	0.739024	0.46638
DRX128074	DRX128073;DRX128083;DRX128094;DRX128105;DRX125297;DRX125321	DAR_ChIPEA	0.73143	0.635338
DRX128075	DRX128073;DRX128083;DRX128094;DRX128105;DRX125297;DRX125321	DAR_ChIPEA	0.736085	0.479254
DRX128076	DRX128073;DRX128083;DRX128094;DRX128105;DRX125297;DRX125321	DAR_ChIPEA	0.751964	0.376486
DRX128078	DRX128073;DRX128083;DRX128094;DRX128105;DRX125297;DRX125321	DAR_ChIPEA	0.772681	0.557021
DRX128079	DRX128073;DRX128083;DRX128094;DRX128105;DRX125297;DRX125321	DAR_ChIPEA	0.672816	0.650248
DRX128080	DRX128073;DRX128083;DRX128094;DRX128105;DRX125297;DRX125321	DAR_ChIPEA	0.749807	0.552561
DRX128082	DRX128073;DRX128083;DRX128094;DRX128105;DRX125297;DRX125321	DAR_ChIPEA	0.704894	0.0899556
DRX128084	DRX128073;DRX128083;DRX128094;DRX128105;DRX125297;DRX125321	DAR_ChIPEA	0.721339	0.633699
DRX128085	DRX128073;DRX128083;DRX128094;DRX128105;DRX125297;DRX125321	DAR_ChIPEA	0.74961	0.520082
DRX128086	DRX128073;DRX128083;DRX128094;DRX128105;DRX125297;DRX125321	DAR_ChIPEA	0.753012	0.376352
DRX128088	DRX128073;DRX128083;DRX128094;DRX128105;DRX125297;DRX125321	DAR_ChIPEA	0.77664	0.535882
DRX128089	DRX128073;DRX128083;DRX128094;DRX128105;DRX125297;DRX125321	DAR_ChIPEA	0.714696	0.721125
DRX128090	DRX128073;DRX128083;DRX128094;DRX128105;DRX125297;DRX125321	DAR_ChIPEA	0.764323	0.560265
DRX128091	DRX128073;DRX128083;DRX128094;DRX128105;DRX125297;DRX125321	DAR_ChIPEA	0.678338	0.409743
DRX128093	DRX128073;DRX128083;DRX128094;DRX128105;DRX125297;DRX125321	DAR_ChIPEA	0.70954	0.107639
DRX128095	DRX128073;DRX128083;DRX128094;DRX128105;DRX125297;DRX125321	DAR_ChIPEA	0.724533	0.641898
DRX128096	DRX128073;DRX128083;DRX128094;DRX128105;DRX125297;DRX125321	DAR_ChIPEA	0.742095	0.448034
DRX128098	DRX128073;DRX128083;DRX128094;DRX128105;DRX125297;DRX125321	DAR_ChIPEA	0.78264	0.548554
DRX128099	DRX128073;DRX128083;DRX128094;DRX128105;DRX125297;DRX125321	DAR_ChIPEA	0.711743	0.709191
DRX128100	DRX128073;DRX128083;DRX128094;DRX128105;DRX125297;DRX125321	DAR_ChIPEA	0.736676	0.472374
DRX128101	DRX128073;DRX128083;DRX128094;DRX128105;DRX125297;DRX125321	DAR_ChIPEA	0.683372	0.446588
DRX128103	DRX128073;DRX128083;DRX128094;DRX128105;DRX125297;DRX125321	DAR_ChIPEA	0.731327	0.107281
DRX128106	DRX128073;DRX128083;DRX128094;DRX128105;DRX125297;DRX125321	DAR_ChIPEA	0.743595	0.650528
DRX128107	DRX128073;DRX128083;DRX128094;DRX128105;DRX125297;DRX125321	DAR_ChIPEA	0.738072	0.518951
DRX128108	DRX128073;DRX128083;DRX128094;DRX128105;DRX125297;DRX125321	DAR_ChIPEA	0.764306	0.34345
DRX128110	DRX128073;DRX128083;DRX128094;DRX128105;DRX125297;DRX125321	DAR_ChIPEA	0.787708	0.525423
DRX128111	DRX128073;DRX128083;DRX128094;DRX128105;DRX125297;DRX125321	DAR_ChIPEA	0.712181	0.696959
DRX128112	DRX128073;DRX128083;DRX128094;DRX128105;DRX125297;DRX125321	DAR_ChIPEA	0.770997	0.523316
DRX128113	DRX128073;DRX128083;DRX128094;DRX128105;DRX125297;DRX125321	DAR_ChIPEA	0.701426	0.494897
DRX128115	DRX128073;DRX128083;DRX128094;DRX128105;DRX125297;DRX125321	DAR_ChIPEA	0.733924	0.129382
DRX128118	DRX128073;DRX128083;DRX128094;DRX128105;DRX125297;DRX125321	DAR_ChIPEA	0.811533	0.127509
DRX128121	DRX128073;DRX128083;DRX128094;DRX128105;DRX125297;DRX125321	DAR_ChIPEA	0.66395	0.19809
DRX128122	DRX128073;DRX128083;DRX128094;DRX128105;DRX125297;DRX125321	DAR_ChIPEA	0.690987	0.664792
DRX128124	DRX128073;DRX128083;DRX128094;DRX128105;DRX125297;DRX125321	DAR_ChIPEA	0.799551	0.115395
DRX128126	DRX128073;DRX128083;DRX128094;DRX128105;DRX125297;DRX125321	DAR_ChIPEA	0.691514	0.811098
DRX128127	DRX128073;DRX128083;DRX128094;DRX128105;DRX125297;DRX125321	DAR_ChIPEA	0.752718	0.546243
DRX128130	DRX128073;DRX128083;DRX128094;DRX128105;DRX125297;DRX125321	DAR_ChIPEA	0.906296	0.199478
DRX128133	DRX128073;DRX128083;DRX128094;DRX128105;DRX125297;DRX125321	DAR_ChIPEA	0.637732	0.199826
DRX128134	DRX128073;DRX128083;DRX128094;DRX128105;DRX125297;DRX125321	DAR_ChIPEA	0.67307	0.625229
DRX128136	DRX128073;DRX128083;DRX128094;DRX128105;DRX125297;DRX125321	DAR_ChIPEA	0.807008	0.124145
DRX128138	DRX128073;DRX128083;DRX128094;DRX128105;DRX125297;DRX125321	DAR_ChIPEA	0.724167	0.838104
DRX128139	DRX128073;DRX128083;DRX128094;DRX128105;DRX125297;DRX125321	DAR_ChIPEA	0.734324	0.462532
DRX128142	DRX128073;DRX128083;DRX128094;DRX128105;DRX125297;DRX125321	DAR_ChIPEA	0.829116	0.186452
DRX128144	DRX128073;DRX128083;DRX128094;DRX128105;DRX125297;DRX125321	DAR_ChIPEA	0.668825	0.307898
DRX128145	DRX128073;DRX128083;DRX128094;DRX128105;DRX125297;DRX125321	DAR_ChIPEA	0.6804	0.675085
DRX128147	DRX128073;DRX128083;DRX128094;DRX128105;DRX125297;DRX125321	DAR_ChIPEA	0.773094	0.0894998
DRX128149	DRX128073;DRX128083;DRX128094;DRX128105;DRX125297;DRX125321	DAR_ChIPEA	0.693034	0.838281
DRX128150	DRX128073;DRX128083;DRX128094;DRX128105;DRX125297;DRX125321	DAR_ChIPEA	0.739478	0.44874
DRX128153	DRX128073;DRX128083;DRX128094;DRX128105;DRX125297;DRX125321	DAR_ChIPEA	0.867415	0.166765
DRX128156	DRX128073;DRX128083;DRX128094;DRX128105;DRX125297;DRX125321	DAR_ChIPEA	0.676535	0.261296
DRX128157	DRX128073;DRX128083;DRX128094;DRX128105;DRX125297;DRX125321	DAR_ChIPEA	0.704413	0.637792
DRX128159	DRX128073;DRX128083;DRX128094;DRX128105;DRX125297;DRX125321	DAR_ChIPEA	0.785379	0.129656
DRX128161	DRX128073;DRX128083;DRX128094;DRX128105;DRX125297;DRX125321	DAR_ChIPEA	0.693433	0.785608
DRX128162	DRX128073;DRX128083;DRX128094;DRX128105;DRX125297;DRX125321	DAR_ChIPEA	0.747148	0.493658
DRX128165	DRX128164;DRX128172;DRX128181;DRX128192;DRX125375;DRX125381;DRX125392;DRX125404	DAR_ChIPEA	0.689418	0.622845
DRX128166	DRX128164;DRX128172;DRX128181;DRX128192;DRX125375;DRX125381;DRX125392;DRX125404	DAR_ChIPEA	0.758868	0.455342
DRX128168	DRX128164;DRX128172;DRX128181;DRX128192;DRX125375;DRX125381;DRX125392;DRX125404	DAR_ChIPEA	0.778769	0.516783
DRX128169	DRX128164;DRX128172;DRX128181;DRX128192;DRX125375;DRX125381;DRX125392;DRX125404	DAR_ChIPEA	0.67083	0.671273
DRX128170	DRX128164;DRX128172;DRX128181;DRX128192;DRX125375;DRX125381;DRX125392;DRX125404	DAR_ChIPEA	0.752327	0.486986
DRX128171	DRX128164;DRX128172;DRX128181;DRX128192;DRX125375;DRX125381;DRX125392;DRX125404	DAR_ChIPEA	0.713663	0.101009
DRX128173	DRX128164;DRX128172;DRX128181;DRX128192;DRX125375;DRX125381;DRX125392;DRX125404	DAR_ChIPEA	0.721805	0.652939
DRX128174	DRX128164;DRX128172;DRX128181;DRX128192;DRX125375;DRX125381;DRX125392;DRX125404	DAR_ChIPEA	0.714142	0.429978
DRX128175	DRX128164;DRX128172;DRX128181;DRX128192;DRX125375;DRX125381;DRX125392;DRX125404	DAR_ChIPEA	0.755557	0.385783
DRX128177	DRX128164;DRX128172;DRX128181;DRX128192;DRX125375;DRX125381;DRX125392;DRX125404	DAR_ChIPEA	0.786625	0.549944
DRX128178	DRX128164;DRX128172;DRX128181;DRX128192;DRX125375;DRX125381;DRX125392;DRX125404	DAR_ChIPEA	0.719411	0.726432
DRX128179	DRX128164;DRX128172;DRX128181;DRX128192;DRX125375;DRX125381;DRX125392;DRX125404	DAR_ChIPEA	0.65304	0.424041
DRX128180	DRX128164;DRX128172;DRX128181;DRX128192;DRX125375;DRX125381;DRX125392;DRX125404	DAR_ChIPEA	0.719316	0.108552
DRX128182	DRX128164;DRX128172;DRX128181;DRX128192;DRX125375;DRX125381;DRX125392;DRX125404	DAR_ChIPEA	0.67984	0.616502
DRX128183	DRX128164;DRX128172;DRX128181;DRX128192;DRX125375;DRX125381;DRX125392;DRX125404	DAR_ChIPEA	0.751485	0.505259
DRX128184	DRX128164;DRX128172;DRX128181;DRX128192;DRX125375;DRX125381;DRX125392;DRX125404	DAR_ChIPEA	0.745134	0.366197
DRX128186	DRX128164;DRX128172;DRX128181;DRX128192;DRX125375;DRX125381;DRX125392;DRX125404	DAR_ChIPEA	0.787976	0.551006
DRX128187	DRX128164;DRX128172;DRX128181;DRX128192;DRX125375;DRX125381;DRX125392;DRX125404	DAR_ChIPEA	0.694021	0.673206
DRX128188	DRX128164;DRX128172;DRX128181;DRX128192;DRX125375;DRX125381;DRX125392;DRX125404	DAR_ChIPEA	0.755467	0.545175
DRX128189	DRX128164;DRX128172;DRX128181;DRX128192;DRX125375;DRX125381;DRX125392;DRX125404	DAR_ChIPEA	0.678721	0.444989
DRX128191	DRX128164;DRX128172;DRX128181;DRX128192;DRX125375;DRX125381;DRX125392;DRX125404	DAR_ChIPEA	0.683711	0.069653
DRX128193	DRX128164;DRX128172;DRX128181;DRX128192;DRX125375;DRX125381;DRX125392;DRX125404	DAR_ChIPEA	0.713663	0.62511
DRX128194	DRX128164;DRX128172;DRX128181;DRX128192;DRX125375;DRX125381;DRX125392;DRX125404	DAR_ChIPEA	0.733361	0.486253
DRX128195	DRX128164;DRX128172;DRX128181;DRX128192;DRX125375;DRX125381;DRX125392;DRX125404	DAR_ChIPEA	0.753882	0.398536
DRX128197	DRX128164;DRX128172;DRX128181;DRX128192;DRX125375;DRX125381;DRX125392;DRX125404	DAR_ChIPEA	0.772286	0.536222
DRX128198	DRX128164;DRX128172;DRX128181;DRX128192;DRX125375;DRX125381;DRX125392;DRX125404	DAR_ChIPEA	0.708938	0.729337
DRX128199	DRX128164;DRX128172;DRX128181;DRX128192;DRX125375;DRX125381;DRX125392;DRX125404	DAR_ChIPEA	0.716391	0.442071
DRX128200	DRX128164;DRX128172;DRX128181;DRX128192;DRX125375;DRX125381;DRX125392;DRX125404	DAR_ChIPEA	0.691496	0.40408
DRX128202	DRX128164;DRX128172;DRX128181;DRX128192;DRX125375;DRX125381;DRX125392;DRX125404	DAR_ChIPEA	0.675868	0.074692
DRX128205	DRX128164;DRX128172;DRX128181;DRX128192;DRX125375;DRX125381;DRX125392;DRX125404	DAR_ChIPEA	0.871238	0.11399
DRX128208	DRX128164;DRX128172;DRX128181;DRX128192;DRX125375;DRX125381;DRX125392;DRX125404	DAR_ChIPEA	0.732412	0.266957
DRX128209	DRX128164;DRX128172;DRX128181;DRX128192;DRX125375;DRX125381;DRX125392;DRX125404	DAR_ChIPEA	0.703979	0.673587
DRX128210	DRX128164;DRX128172;DRX128181;DRX128192;DRX125375;DRX125381;DRX125392;DRX125404	DAR_ChIPEA	0.817447	0.157676
DRX128211	DRX128164;DRX128172;DRX128181;DRX128192;DRX125375;DRX125381;DRX125392;DRX125404	DAR_ChIPEA	0.672539	0.792546
DRX128214	DRX128164;DRX128172;DRX128181;DRX128192;DRX125375;DRX125381;DRX125392;DRX125404	DAR_ChIPEA	0.94399	0.164515
DRX128217	DRX128164;DRX128172;DRX128181;DRX128192;DRX125375;DRX125381;DRX125392;DRX125404	DAR_ChIPEA	0.669894	0.234735
DRX128218	DRX128164;DRX128172;DRX128181;DRX128192;DRX125375;DRX125381;DRX125392;DRX125404	DAR_ChIPEA	0.674932	0.65147
DRX128220	DRX128164;DRX128172;DRX128181;DRX128192;DRX125375;DRX125381;DRX125392;DRX125404	DAR_ChIPEA	0.754542	0.130116
DRX128222	DRX128164;DRX128172;DRX128181;DRX128192;DRX125375;DRX125381;DRX125392;DRX125404	DAR_ChIPEA	0.687028	0.805761
DRX128225	DRX128164;DRX128172;DRX128181;DRX128192;DRX125375;DRX125381;DRX125392;DRX125404	DAR_ChIPEA	0.846533	0.12983
DRX128228	DRX128164;DRX128172;DRX128181;DRX128192;DRX125375;DRX125381;DRX125392;DRX125404	DAR_ChIPEA	0.678022	0.206355
DRX128229	DRX128164;DRX128172;DRX128181;DRX128192;DRX125375;DRX125381;DRX125392;DRX125404	DAR_ChIPEA	0.671186	0.611118
DRX128231	DRX128164;DRX128172;DRX128181;DRX128192;DRX125375;DRX125381;DRX125392;DRX125404	DAR_ChIPEA	0.799885	0.12659
DRX128233	DRX128164;DRX128172;DRX128181;DRX128192;DRX125375;DRX125381;DRX125392;DRX125404	DAR_ChIPEA	0.687908	0.805319
DRX128234	DRX128164;DRX128172;DRX128181;DRX128192;DRX125375;DRX125381;DRX125392;DRX125404	DAR_ChIPEA	0.736127	0.523762
DRX128237	DRX128164;DRX128172;DRX128181;DRX128192;DRX125375;DRX125381;DRX125392;DRX125404	DAR_ChIPEA	0.886674	0.111428
DRX128240	DRX128164;DRX128172;DRX128181;DRX128192;DRX125375;DRX125381;DRX125392;DRX125404	DAR_ChIPEA	0.66646	0.227534
DRX128241	DRX128164;DRX128172;DRX128181;DRX128192;DRX125375;DRX125381;DRX125392;DRX125404	DAR_ChIPEA	0.694317	0.673535
DRX128243	DRX128164;DRX128172;DRX128181;DRX128192;DRX125375;DRX125381;DRX125392;DRX125404	DAR_ChIPEA	0.770769	0.091695
DRX128245	DRX128164;DRX128172;DRX128181;DRX128192;DRX125375;DRX125381;DRX125392;DRX125404	DAR_ChIPEA	0.677026	0.772618
DRX128246	DRX128164;DRX128172;DRX128181;DRX128192;DRX125375;DRX125381;DRX125392;DRX125404	DAR_ChIPEA	0.778804	0.522073
DRX128249	DRX128248;DRX128256;DRX128267;DRX128278;DRX125460;DRX125467;DRX125487	DAR_ChIPEA	0.724366	0.63955
DRX128250	DRX128248;DRX128256;DRX128267;DRX128278;DRX125460;DRX125467;DRX125487	DAR_ChIPEA	0.742125	0.463709
DRX128252	DRX128248;DRX128256;DRX128267;DRX128278;DRX125460;DRX125467;DRX125487	DAR_ChIPEA	0.77461	0.530222
DRX128253	DRX128248;DRX128256;DRX128267;DRX128278;DRX125460;DRX125467;DRX125487	DAR_ChIPEA	0.673941	0.62405
DRX128254	DRX128248;DRX128256;DRX128267;DRX128278;DRX125460;DRX125467;DRX125487	DAR_ChIPEA	0.740637	0.522128
DRX128255	DRX128248;DRX128256;DRX128267;DRX128278;DRX125460;DRX125467;DRX125487	DAR_ChIPEA	0.717075	0.133796
DRX128257	DRX128248;DRX128256;DRX128267;DRX128278;DRX125460;DRX125467;DRX125487	DAR_ChIPEA	0.709863	0.646574
DRX128258	DRX128248;DRX128256;DRX128267;DRX128278;DRX125460;DRX125467;DRX125487	DAR_ChIPEA	0.713418	0.471991
DRX128259	DRX128248;DRX128256;DRX128267;DRX128278;DRX125460;DRX125467;DRX125487	DAR_ChIPEA	0.737396	0.355172
DRX128261	DRX128248;DRX128256;DRX128267;DRX128278;DRX125460;DRX125467;DRX125487	DAR_ChIPEA	0.5	0.205382
DRX128262	DRX128248;DRX128256;DRX128267;DRX128278;DRX125460;DRX125467;DRX125487	DAR_ChIPEA	0.674809	0.699396
DRX128263	DRX128248;DRX128256;DRX128267;DRX128278;DRX125460;DRX125467;DRX125487	DAR_ChIPEA	0.745515	0.466622
DRX128264	DRX128248;DRX128256;DRX128267;DRX128278;DRX125460;DRX125467;DRX125487	DAR_ChIPEA	0.686678	0.435794
DRX128266	DRX128248;DRX128256;DRX128267;DRX128278;DRX125460;DRX125467;DRX125487	DAR_ChIPEA	0.71534	0.0903602
DRX128268	DRX128248;DRX128256;DRX128267;DRX128278;DRX125460;DRX125467;DRX125487	DAR_ChIPEA	0.741932	0.664934
DRX128269	DRX128248;DRX128256;DRX128267;DRX128278;DRX125460;DRX125467;DRX125487	DAR_ChIPEA	0.721275	0.46562
DRX128271	DRX128248;DRX128256;DRX128267;DRX128278;DRX125460;DRX125467;DRX125487	DAR_ChIPEA	0.776077	0.55749
DRX128272	DRX128248;DRX128256;DRX128267;DRX128278;DRX125460;DRX125467;DRX125487	DAR_ChIPEA	0.659102	0.632506
DRX128273	DRX128248;DRX128256;DRX128267;DRX128278;DRX125460;DRX125467;DRX125487	DAR_ChIPEA	0.785039	0.574661
DRX128274	DRX128248;DRX128256;DRX128267;DRX128278;DRX125460;DRX125467;DRX125487	DAR_ChIPEA	0.69777	0.443007
DRX128276	DRX128248;DRX128256;DRX128267;DRX128278;DRX125460;DRX125467;DRX125487	DAR_ChIPEA	0.663116	0.0991802
DRX128279	DRX128248;DRX128256;DRX128267;DRX128278;DRX125460;DRX125467;DRX125487	DAR_ChIPEA	0.7335	0.69711
DRX128280	DRX128248;DRX128256;DRX128267;DRX128278;DRX125460;DRX125467;DRX125487	DAR_ChIPEA	0.727826	0.466429
DRX128281	DRX128248;DRX128256;DRX128267;DRX128278;DRX125460;DRX125467;DRX125487	DAR_ChIPEA	0.756312	0.36102
DRX128283	DRX128248;DRX128256;DRX128267;DRX128278;DRX125460;DRX125467;DRX125487	DAR_ChIPEA	0.745314	0.408505
DRX128284	DRX128248;DRX128256;DRX128267;DRX128278;DRX125460;DRX125467;DRX125487	DAR_ChIPEA	0.687218	0.712107
DRX128285	DRX128248;DRX128256;DRX128267;DRX128278;DRX125460;DRX125467;DRX125487	DAR_ChIPEA	0.755679	0.522309
DRX128286	DRX128248;DRX128256;DRX128267;DRX128278;DRX125460;DRX125467;DRX125487	DAR_ChIPEA	0.70012	0.478241
DRX128288	DRX128248;DRX128256;DRX128267;DRX128278;DRX125460;DRX125467;DRX125487	DAR_ChIPEA	0.5	0.038
DRX128291	DRX128248;DRX128256;DRX128267;DRX128278;DRX125460;DRX125467;DRX125487	DAR_ChIPEA	0.914308	0.12261
DRX128293	DRX128248;DRX128256;DRX128267;DRX128278;DRX125460;DRX125467;DRX125487	DAR_ChIPEA	0.66865	0.247237
DRX128294	DRX128248;DRX128256;DRX128267;DRX128278;DRX125460;DRX125467;DRX125487	DAR_ChIPEA	0.683617	0.643039
DRX128296	DRX128248;DRX128256;DRX128267;DRX128278;DRX125460;DRX125467;DRX125487	DAR_ChIPEA	0.799875	0.140488
DRX128298	DRX128248;DRX128256;DRX128267;DRX128278;DRX125460;DRX125467;DRX125487	DAR_ChIPEA	0.677141	0.767145
DRX128299	DRX128248;DRX128256;DRX128267;DRX128278;DRX125460;DRX125467;DRX125487	DAR_ChIPEA	0.740009	0.494973
DRX128302	DRX128248;DRX128256;DRX128267;DRX128278;DRX125460;DRX125467;DRX125487	DAR_ChIPEA	0.877529	0.110535
DRX128305	DRX128248;DRX128256;DRX128267;DRX128278;DRX125460;DRX125467;DRX125487	DAR_ChIPEA	0.643145	0.215207
DRX128306	DRX128248;DRX128256;DRX128267;DRX128278;DRX125460;DRX125467;DRX125487	DAR_ChIPEA	0.699026	0.649532
DRX128308	DRX128248;DRX128256;DRX128267;DRX128278;DRX125460;DRX125467;DRX125487	DAR_ChIPEA	0.843762	0.163651
DRX128310	DRX128248;DRX128256;DRX128267;DRX128278;DRX125460;DRX125467;DRX125487	DAR_ChIPEA	0.662671	0.75862
DRX128311	DRX128248;DRX128256;DRX128267;DRX128278;DRX125460;DRX125467;DRX125487	DAR_ChIPEA	0.7476	0.456665
DRX128314	DRX128248;DRX128256;DRX128267;DRX128278;DRX125460;DRX125467;DRX125487	DAR_ChIPEA	0.849478	0.189899
DRX128317	DRX128248;DRX128256;DRX128267;DRX128278;DRX125460;DRX125467;DRX125487	DAR_ChIPEA	0.5	0.111212
DRX128318	DRX128248;DRX128256;DRX128267;DRX128278;DRX125460;DRX125467;DRX125487	DAR_ChIPEA	0.5	0.409224
DRX128320	DRX128248;DRX128256;DRX128267;DRX128278;DRX125460;DRX125467;DRX125487	DAR_ChIPEA	0.758604	0.126469
DRX128322	DRX128248;DRX128256;DRX128267;DRX128278;DRX125460;DRX125467;DRX125487	DAR_ChIPEA	0.659489	0.769897
DRX128323	DRX128248;DRX128256;DRX128267;DRX128278;DRX125460;DRX125467;DRX125487	DAR_ChIPEA	0.718835	0.460907
DRX128326	DRX128248;DRX128256;DRX128267;DRX128278;DRX125460;DRX125467;DRX125487	DAR_ChIPEA	0.90367	0.119367
DRX128329	DRX128248;DRX128256;DRX128267;DRX128278;DRX125460;DRX125467;DRX125487	DAR_ChIPEA	0.648096	0.227611
DRX128330	DRX128248;DRX128256;DRX128267;DRX128278;DRX125460;DRX125467;DRX125487	DAR_ChIPEA	0.5	0.410146
DRX128332	DRX128248;DRX128256;DRX128267;DRX128278;DRX125460;DRX125467;DRX125487	DAR_ChIPEA	0.747658	0.105588
DRX128334	DRX128248;DRX128256;DRX128267;DRX128278;DRX125460;DRX125467;DRX125487	DAR_ChIPEA	0.657622	0.760147
DRX128335	DRX128248;DRX128256;DRX128267;DRX128278;DRX125460;DRX125467;DRX125487	DAR_ChIPEA	0.744208	0.507892
DRX128338	DRX128337;DRX128348;DRX128360;DRX128371;DRX124785;DRX124796;DRX124813	DAR_ChIPEA	0.721346	0.629726
DRX128339	DRX128337;DRX128348;DRX128360;DRX128371;DRX124785;DRX124796;DRX124813	DAR_ChIPEA	0.726048	0.415919
DRX128340	DRX128337;DRX128348;DRX128360;DRX128371;DRX124785;DRX124796;DRX124813	DAR_ChIPEA	0.753666	0.326406
DRX128342	DRX128337;DRX128348;DRX128360;DRX128371;DRX124785;DRX124796;DRX124813	DAR_ChIPEA	0.762056	0.4774
DRX128343	DRX128337;DRX128348;DRX128360;DRX128371;DRX124785;DRX124796;DRX124813	DAR_ChIPEA	0.709226	0.686081
DRX128344	DRX128337;DRX128348;DRX128360;DRX128371;DRX124785;DRX124796;DRX124813	DAR_ChIPEA	0.771167	0.593489
DRX128346	DRX128337;DRX128348;DRX128360;DRX128371;DRX124785;DRX124796;DRX124813	DAR_ChIPEA	0.5	0.0380146
DRX128349	DRX128337;DRX128348;DRX128360;DRX128371;DRX124785;DRX124796;DRX124813	DAR_ChIPEA	0.713612	0.638071
DRX128350	DRX128337;DRX128348;DRX128360;DRX128371;DRX124785;DRX124796;DRX124813	DAR_ChIPEA	0.735081	0.450631
DRX128351	DRX128337;DRX128348;DRX128360;DRX128371;DRX124785;DRX124796;DRX124813	DAR_ChIPEA	0.739736	0.341617
DRX128353	DRX128337;DRX128348;DRX128360;DRX128371;DRX124785;DRX124796;DRX124813	DAR_ChIPEA	0.747853	0.412446
DRX128354	DRX128337;DRX128348;DRX128360;DRX128371;DRX124785;DRX124796;DRX124813	DAR_ChIPEA	0.67198	0.627425
DRX128355	DRX128337;DRX128348;DRX128360;DRX128371;DRX124785;DRX124796;DRX124813	DAR_ChIPEA	0.752671	0.525159
DRX128356	DRX128337;DRX128348;DRX128360;DRX128371;DRX124785;DRX124796;DRX124813	DAR_ChIPEA	0.679936	0.415135
DRX128358	DRX128337;DRX128348;DRX128360;DRX128371;DRX124785;DRX124796;DRX124813	DAR_ChIPEA	0.701528	0.0948897
DRX128361	DRX128337;DRX128348;DRX128360;DRX128371;DRX124785;DRX124796;DRX124813	DAR_ChIPEA	0.5	0.410555
DRX128362	DRX128337;DRX128348;DRX128360;DRX128371;DRX124785;DRX124796;DRX124813	DAR_ChIPEA	0.5	0.209878
DRX128364	DRX128337;DRX128348;DRX128360;DRX128371;DRX124785;DRX124796;DRX124813	DAR_ChIPEA	0.720171	0.438068
DRX128365	DRX128337;DRX128348;DRX128360;DRX128371;DRX124785;DRX124796;DRX124813	DAR_ChIPEA	0.679604	0.66311
DRX128366	DRX128337;DRX128348;DRX128360;DRX128371;DRX124785;DRX124796;DRX124813	DAR_ChIPEA	0.709482	0.502923
DRX128367	DRX128337;DRX128348;DRX128360;DRX128371;DRX124785;DRX124796;DRX124813	DAR_ChIPEA	0.690568	0.453769
DRX128369	DRX128337;DRX128348;DRX128360;DRX128371;DRX124785;DRX124796;DRX124813	DAR_ChIPEA	0.780395	0.132589
DRX128372	DRX128337;DRX128348;DRX128360;DRX128371;DRX124785;DRX124796;DRX124813	DAR_ChIPEA	0.714639	0.618269
DRX128373	DRX128337;DRX128348;DRX128360;DRX128371;DRX124785;DRX124796;DRX124813	DAR_ChIPEA	0.5	0.222569
DRX128374	DRX128337;DRX128348;DRX128360;DRX128371;DRX124785;DRX124796;DRX124813	DAR_ChIPEA	0.787377	0.37334
DRX128376	DRX128337;DRX128348;DRX128360;DRX128371;DRX124785;DRX124796;DRX124813	DAR_ChIPEA	0.757839	0.532162
DRX128377	DRX128337;DRX128348;DRX128360;DRX128371;DRX124785;DRX124796;DRX124813	DAR_ChIPEA	0.68107	0.690172
DRX128378	DRX128337;DRX128348;DRX128360;DRX128371;DRX124785;DRX124796;DRX124813	DAR_ChIPEA	0.730994	0.599556
DRX128379	DRX128337;DRX128348;DRX128360;DRX128371;DRX124785;DRX124796;DRX124813	DAR_ChIPEA	0.678936	0.429118
DRX128381	DRX128337;DRX128348;DRX128360;DRX128371;DRX124785;DRX124796;DRX124813	DAR_ChIPEA	0.816873	0.126294
DRX128384	DRX128337;DRX128348;DRX128360;DRX128371;DRX124785;DRX124796;DRX124813	DAR_ChIPEA	0.821941	0.115933
DRX128387	DRX128337;DRX128348;DRX128360;DRX128371;DRX124785;DRX124796;DRX124813	DAR_ChIPEA	0.682028	0.255783
DRX128388	DRX128337;DRX128348;DRX128360;DRX128371;DRX124785;DRX124796;DRX124813	DAR_ChIPEA	0.5	0.410521
DRX128390	DRX128337;DRX128348;DRX128360;DRX128371;DRX124785;DRX124796;DRX124813	DAR_ChIPEA	0.752222	0.128128
DRX128392	DRX128337;DRX128348;DRX128360;DRX128371;DRX124785;DRX124796;DRX124813	DAR_ChIPEA	0.663094	0.740649
DRX128393	DRX128337;DRX128348;DRX128360;DRX128371;DRX124785;DRX124796;DRX124813	DAR_ChIPEA	0.765048	0.506732
DRX128396	DRX128337;DRX128348;DRX128360;DRX128371;DRX124785;DRX124796;DRX124813	DAR_ChIPEA	0.5	0.0406231
DRX128399	DRX128337;DRX128348;DRX128360;DRX128371;DRX124785;DRX124796;DRX124813	DAR_ChIPEA	0.662778	0.19626
DRX128400	DRX128337;DRX128348;DRX128360;DRX128371;DRX124785;DRX124796;DRX124813	DAR_ChIPEA	0.702605	0.665588
DRX128402	DRX128337;DRX128348;DRX128360;DRX128371;DRX124785;DRX124796;DRX124813	DAR_ChIPEA	0.5	0.0408245
DRX128404	DRX128337;DRX128348;DRX128360;DRX128371;DRX124785;DRX124796;DRX124813	DAR_ChIPEA	0.665859	0.779014
DRX128405	DRX128337;DRX128348;DRX128360;DRX128371;DRX124785;DRX124796;DRX124813	DAR_ChIPEA	0.757151	0.538028
DRX128408	DRX128337;DRX128348;DRX128360;DRX128371;DRX124785;DRX124796;DRX124813	DAR_ChIPEA	0.5	0.0394865
DRX128411	DRX128337;DRX128348;DRX128360;DRX128371;DRX124785;DRX124796;DRX124813	DAR_ChIPEA	0.689998	0.223961
DRX128412	DRX128337;DRX128348;DRX128360;DRX128371;DRX124785;DRX124796;DRX124813	DAR_ChIPEA	0.663131	0.588391
DRX128414	DRX128337;DRX128348;DRX128360;DRX128371;DRX124785;DRX124796;DRX124813	DAR_ChIPEA	0.826704	0.125642
DRX128416	DRX128337;DRX128348;DRX128360;DRX128371;DRX124785;DRX124796;DRX124813	DAR_ChIPEA	0.675267	0.783302
DRX128417	DRX128337;DRX128348;DRX128360;DRX128371;DRX124785;DRX124796;DRX124813	DAR_ChIPEA	0.723995	0.500229
DRX128420	DRX128337;DRX128348;DRX128360;DRX128371;DRX124785;DRX124796;DRX124813	DAR_ChIPEA	0.5	0.0375417
DRX128423	DRX128337;DRX128348;DRX128360;DRX128371;DRX124785;DRX124796;DRX124813	DAR_ChIPEA	0.735037	0.253728
DRX128424	DRX128337;DRX128348;DRX128360;DRX128371;DRX124785;DRX124796;DRX124813	DAR_ChIPEA	0.5	0.408597
DRX128426	DRX128337;DRX128348;DRX128360;DRX128371;DRX124785;DRX124796;DRX124813	DAR_ChIPEA	0.767648	0.101724
DRX128428	DRX128337;DRX128348;DRX128360;DRX128371;DRX124785;DRX124796;DRX124813	DAR_ChIPEA	0.675774	0.774754
DRX128429	DRX128337;DRX128348;DRX128360;DRX128371;DRX124785;DRX124796;DRX124813	DAR_ChIPEA	0.748957	0.528545
DRX128432	DRX128431;DRX128442;DRX128453;DRX128465;DRX124865;DRX124874;DRX124896	DAR_ChIPEA	0.5	0.371278
DRX128433	DRX128431;DRX128442;DRX128453;DRX128465;DRX124865;DRX124874;DRX124896	DAR_ChIPEA	0.74995	0.482589
DRX128434	DRX128431;DRX128442;DRX128453;DRX128465;DRX124865;DRX124874;DRX124896	DAR_ChIPEA	0.5	0.137329
DRX128436	DRX128431;DRX128442;DRX128453;DRX128465;DRX124865;DRX124874;DRX124896	DAR_ChIPEA	0.774117	0.482471
DRX128437	DRX128431;DRX128442;DRX128453;DRX128465;DRX124865;DRX124874;DRX124896	DAR_ChIPEA	0.716894	0.771424
DRX128438	DRX128431;DRX128442;DRX128453;DRX128465;DRX124865;DRX124874;DRX124896	DAR_ChIPEA	0.729499	0.478457
DRX128439	DRX128431;DRX128442;DRX128453;DRX128465;DRX124865;DRX124874;DRX124896	DAR_ChIPEA	0.673439	0.438865
DRX128441	DRX128431;DRX128442;DRX128453;DRX128465;DRX124865;DRX124874;DRX124896	DAR_ChIPEA	0.684194	0.0887266
DRX128443	DRX128431;DRX128442;DRX128453;DRX128465;DRX124865;DRX124874;DRX124896	DAR_ChIPEA	0.717861	0.635812
DRX128444	DRX128431;DRX128442;DRX128453;DRX128465;DRX124865;DRX124874;DRX124896	DAR_ChIPEA	0.735497	0.475699
DRX128445	DRX128431;DRX128442;DRX128453;DRX128465;DRX124865;DRX124874;DRX124896	DAR_ChIPEA	0.5	0.14445
DRX128447	DRX128431;DRX128442;DRX128453;DRX128465;DRX124865;DRX124874;DRX124896	DAR_ChIPEA	0.736311	0.482724
DRX128448	DRX128431;DRX128442;DRX128453;DRX128465;DRX124865;DRX124874;DRX124896	DAR_ChIPEA	0.683692	0.696515
DRX128449	DRX128431;DRX128442;DRX128453;DRX128465;DRX124865;DRX124874;DRX124896	DAR_ChIPEA	0.722564	0.535002
DRX128450	DRX128431;DRX128442;DRX128453;DRX128465;DRX124865;DRX124874;DRX124896	DAR_ChIPEA	0.693338	0.454998
DRX128452	DRX128431;DRX128442;DRX128453;DRX128465;DRX124865;DRX124874;DRX124896	DAR_ChIPEA	0.5	0.037826
DRX128454	DRX128431;DRX128442;DRX128453;DRX128465;DRX124865;DRX124874;DRX124896	DAR_ChIPEA	0.726163	0.668971
DRX128455	DRX128431;DRX128442;DRX128453;DRX128465;DRX124865;DRX124874;DRX124896	DAR_ChIPEA	0.71771	0.450432
DRX128456	DRX128431;DRX128442;DRX128453;DRX128465;DRX124865;DRX124874;DRX124896	DAR_ChIPEA	0.733698	0.377945
DRX128458	DRX128431;DRX128442;DRX128453;DRX128465;DRX124865;DRX124874;DRX124896	DAR_ChIPEA	0.765233	0.461279
DRX128459	DRX128431;DRX128442;DRX128453;DRX128465;DRX124865;DRX124874;DRX124896	DAR_ChIPEA	0.699735	0.701231
DRX128460	DRX128431;DRX128442;DRX128453;DRX128465;DRX124865;DRX124874;DRX124896	DAR_ChIPEA	0.706161	0.509946
DRX128461	DRX128431;DRX128442;DRX128453;DRX128465;DRX124865;DRX124874;DRX124896	DAR_ChIPEA	0.719877	0.482566
DRX128463	DRX128431;DRX128442;DRX128453;DRX128465;DRX124865;DRX124874;DRX124896	DAR_ChIPEA	0.712549	0.112209
DRX128466	DRX128431;DRX128442;DRX128453;DRX128465;DRX124865;DRX124874;DRX124896	DAR_ChIPEA	0.738644	0.712611
DRX128467	DRX128431;DRX128442;DRX128453;DRX128465;DRX124865;DRX124874;DRX124896	DAR_ChIPEA	0.73198	0.495503
DRX128468	DRX128431;DRX128442;DRX128453;DRX128465;DRX124865;DRX124874;DRX124896	DAR_ChIPEA	0.746695	0.33512
DRX128470	DRX128431;DRX128442;DRX128453;DRX128465;DRX124865;DRX124874;DRX124896	DAR_ChIPEA	0.746258	0.454719
DRX128471	DRX128431;DRX128442;DRX128453;DRX128465;DRX124865;DRX124874;DRX124896	DAR_ChIPEA	0.719916	0.750197
DRX128472	DRX128431;DRX128442;DRX128453;DRX128465;DRX124865;DRX124874;DRX124896	DAR_ChIPEA	0.716972	0.554366
DRX128473	DRX128431;DRX128442;DRX128453;DRX128465;DRX124865;DRX124874;DRX124896	DAR_ChIPEA	0.687506	0.394402
DRX128475	DRX128431;DRX128442;DRX128453;DRX128465;DRX124865;DRX124874;DRX124896	DAR_ChIPEA	0.798044	0.106794
DRX128478	DRX128431;DRX128442;DRX128453;DRX128465;DRX124865;DRX124874;DRX124896	DAR_ChIPEA	0.825722	0.0897842
DRX128480	DRX128431;DRX128442;DRX128453;DRX128465;DRX124865;DRX124874;DRX124896	DAR_ChIPEA	0.599971	0.199369
DRX128481	DRX128431;DRX128442;DRX128453;DRX128465;DRX124865;DRX124874;DRX124896	DAR_ChIPEA	0.679614	0.659829
DRX128482	DRX128431;DRX128442;DRX128453;DRX128465;DRX124865;DRX124874;DRX124896	DAR_ChIPEA	0.759068	0.102383
DRX128484	DRX128431;DRX128442;DRX128453;DRX128465;DRX124865;DRX124874;DRX124896	DAR_ChIPEA	0.692072	0.796319
DRX128485	DRX128431;DRX128442;DRX128453;DRX128465;DRX124865;DRX124874;DRX124896	DAR_ChIPEA	0.748182	0.4818
DRX128488	DRX128431;DRX128442;DRX128453;DRX128465;DRX124865;DRX124874;DRX124896	DAR_ChIPEA	0.814655	0.151704
DRX128491	DRX128431;DRX128442;DRX128453;DRX128465;DRX124865;DRX124874;DRX124896	DAR_ChIPEA	0.630833	0.224316
DRX128492	DRX128431;DRX128442;DRX128453;DRX128465;DRX124865;DRX124874;DRX124896	DAR_ChIPEA	0.668076	0.627303
DRX128494	DRX128431;DRX128442;DRX128453;DRX128465;DRX124865;DRX124874;DRX124896	DAR_ChIPEA	0.785315	0.108888
DRX128496	DRX128431;DRX128442;DRX128453;DRX128465;DRX124865;DRX124874;DRX124896	DAR_ChIPEA	0.685758	0.805002
DRX128497	DRX128431;DRX128442;DRX128453;DRX128465;DRX124865;DRX124874;DRX124896	DAR_ChIPEA	0.749303	0.442639
DRX128500	DRX128431;DRX128442;DRX128453;DRX128465;DRX124865;DRX124874;DRX124896	DAR_ChIPEA	0.843937	0.123097
DRX128503	DRX128431;DRX128442;DRX128453;DRX128465;DRX124865;DRX124874;DRX124896	DAR_ChIPEA	0.741176	0.333011
DRX128504	DRX128431;DRX128442;DRX128453;DRX128465;DRX124865;DRX124874;DRX124896	DAR_ChIPEA	0.712622	0.662558
DRX128506	DRX128431;DRX128442;DRX128453;DRX128465;DRX124865;DRX124874;DRX124896	DAR_ChIPEA	0.795012	0.102253
DRX128508	DRX128431;DRX128442;DRX128453;DRX128465;DRX124865;DRX124874;DRX124896	DAR_ChIPEA	0.657526	0.796274
DRX128509	DRX128431;DRX128442;DRX128453;DRX128465;DRX124865;DRX124874;DRX124896	DAR_ChIPEA	0.723693	0.465821
DRX128512	DRX128431;DRX128442;DRX128453;DRX128465;DRX124865;DRX124874;DRX124896	DAR_ChIPEA	0.5	0.0384188
DRX128515	DRX128431;DRX128442;DRX128453;DRX128465;DRX124865;DRX124874;DRX124896	DAR_ChIPEA	0.693817	0.235951
DRX128516	DRX128431;DRX128442;DRX128453;DRX128465;DRX124865;DRX124874;DRX124896	DAR_ChIPEA	0.5	0.407423
DRX128518	DRX128431;DRX128442;DRX128453;DRX128465;DRX124865;DRX124874;DRX124896	DAR_ChIPEA	0.776897	0.100058
DRX128520	DRX128431;DRX128442;DRX128453;DRX128465;DRX124865;DRX124874;DRX124896	DAR_ChIPEA	0.647225	0.769271
DRX128521	DRX128431;DRX128442;DRX128453;DRX128465;DRX124865;DRX124874;DRX124896	DAR_ChIPEA	0.728771	0.467254
DRX128524	DRX128523;DRX128533;DRX128545;DRX128556;DRX124951;DRX124959;DRX124981	DAR_ChIPEA	0.733428	0.668187
DRX128525	DRX128523;DRX128533;DRX128545;DRX128556;DRX124951;DRX124959;DRX124981	DAR_ChIPEA	0.74088	0.463067
DRX128526	DRX128523;DRX128533;DRX128545;DRX128556;DRX124951;DRX124959;DRX124981	DAR_ChIPEA	0.770561	0.386857
DRX128528	DRX128523;DRX128533;DRX128545;DRX128556;DRX124951;DRX124959;DRX124981	DAR_ChIPEA	0.763063	0.515235
DRX128529	DRX128523;DRX128533;DRX128545;DRX128556;DRX124951;DRX124959;DRX124981	DAR_ChIPEA	0.70727	0.703499
DRX128530	DRX128523;DRX128533;DRX128545;DRX128556;DRX124951;DRX124959;DRX124981	DAR_ChIPEA	0.812419	0.669777
DRX128532	DRX128523;DRX128533;DRX128545;DRX128556;DRX124951;DRX124959;DRX124981	DAR_ChIPEA	0.805577	0.125395
DRX128534	DRX128523;DRX128533;DRX128545;DRX128556;DRX124951;DRX124959;DRX124981	DAR_ChIPEA	0.714892	0.650515
DRX128535	DRX128523;DRX128533;DRX128545;DRX128556;DRX124951;DRX124959;DRX124981	DAR_ChIPEA	0.754061	0.58306
DRX128536	DRX128523;DRX128533;DRX128545;DRX128556;DRX124951;DRX124959;DRX124981	DAR_ChIPEA	0.759884	0.388209
DRX128538	DRX128523;DRX128533;DRX128545;DRX128556;DRX124951;DRX124959;DRX124981	DAR_ChIPEA	0.774267	0.529102
DRX128539	DRX128523;DRX128533;DRX128545;DRX128556;DRX124951;DRX124959;DRX124981	DAR_ChIPEA	0.686216	0.690609
DRX128540	DRX128523;DRX128533;DRX128545;DRX128556;DRX124951;DRX124959;DRX124981	DAR_ChIPEA	0.800681	0.639603
DRX128541	DRX128523;DRX128533;DRX128545;DRX128556;DRX124951;DRX124959;DRX124981	DAR_ChIPEA	0.729082	0.43514
DRX128543	DRX128523;DRX128533;DRX128545;DRX128556;DRX124951;DRX124959;DRX124981	DAR_ChIPEA	0.717072	0.0913268
DRX128546	DRX128523;DRX128533;DRX128545;DRX128556;DRX124951;DRX124959;DRX124981	DAR_ChIPEA	0.70266	0.65226
DRX128547	DRX128523;DRX128533;DRX128545;DRX128556;DRX124951;DRX124959;DRX124981	DAR_ChIPEA	0.736701	0.537363
DRX128549	DRX128523;DRX128533;DRX128545;DRX128556;DRX124951;DRX124959;DRX124981	DAR_ChIPEA	0.769624	0.506633
DRX128550	DRX128523;DRX128533;DRX128545;DRX128556;DRX124951;DRX124959;DRX124981	DAR_ChIPEA	0.693573	0.679012
DRX128551	DRX128523;DRX128533;DRX128545;DRX128556;DRX124951;DRX124959;DRX124981	DAR_ChIPEA	0.777036	0.624112
DRX128552	DRX128523;DRX128533;DRX128545;DRX128556;DRX124951;DRX124959;DRX124981	DAR_ChIPEA	0.709816	0.52251
DRX128554	DRX128523;DRX128533;DRX128545;DRX128556;DRX124951;DRX124959;DRX124981	DAR_ChIPEA	0.679862	0.0879543
DRX128557	DRX128523;DRX128533;DRX128545;DRX128556;DRX124951;DRX124959;DRX124981	DAR_ChIPEA	0.708573	0.63769
DRX128558	DRX128523;DRX128533;DRX128545;DRX128556;DRX124951;DRX124959;DRX124981	DAR_ChIPEA	0.757782	0.526548
DRX128559	DRX128523;DRX128533;DRX128545;DRX128556;DRX124951;DRX124959;DRX124981	DAR_ChIPEA	0.764957	0.365135
DRX128561	DRX128523;DRX128533;DRX128545;DRX128556;DRX124951;DRX124959;DRX124981	DAR_ChIPEA	0.762506	0.53695
DRX128562	DRX128523;DRX128533;DRX128545;DRX128556;DRX124951;DRX124959;DRX124981	DAR_ChIPEA	0.686956	0.704655
DRX128563	DRX128523;DRX128533;DRX128545;DRX128556;DRX124951;DRX124959;DRX124981	DAR_ChIPEA	0.750003	0.581474
DRX128564	DRX128523;DRX128533;DRX128545;DRX128556;DRX124951;DRX124959;DRX124981	DAR_ChIPEA	0.690434	0.4677
DRX128566	DRX128523;DRX128533;DRX128545;DRX128556;DRX124951;DRX124959;DRX124981	DAR_ChIPEA	0.700138	0.0837115
DRX128569	DRX128523;DRX128533;DRX128545;DRX128556;DRX124951;DRX124959;DRX124981	DAR_ChIPEA	0.872997	0.100605
DRX128571	DRX128523;DRX128533;DRX128545;DRX128556;DRX124951;DRX124959;DRX124981	DAR_ChIPEA	0.686901	0.199929
DRX128572	DRX128523;DRX128533;DRX128545;DRX128556;DRX124951;DRX124959;DRX124981	DAR_ChIPEA	0.679485	0.683592
DRX128573	DRX128523;DRX128533;DRX128545;DRX128556;DRX124951;DRX124959;DRX124981	DAR_ChIPEA	0.8251	0.13155
DRX128574	DRX128523;DRX128533;DRX128545;DRX128556;DRX124951;DRX124959;DRX124981	DAR_ChIPEA	0.683087	0.778668
DRX128575	DRX128523;DRX128533;DRX128545;DRX128556;DRX124951;DRX124959;DRX124981	DAR_ChIPEA	0.757875	0.499884
DRX128578	DRX128523;DRX128533;DRX128545;DRX128556;DRX124951;DRX124959;DRX124981	DAR_ChIPEA	0.827349	0.172495
DRX128581	DRX128523;DRX128533;DRX128545;DRX128556;DRX124951;DRX124959;DRX124981	DAR_ChIPEA	0.65502	0.224676
DRX128582	DRX128523;DRX128533;DRX128545;DRX128556;DRX124951;DRX124959;DRX124981	DAR_ChIPEA	0.664163	0.596447
DRX128584	DRX128523;DRX128533;DRX128545;DRX128556;DRX124951;DRX124959;DRX124981	DAR_ChIPEA	0.778517	0.124367
DRX128586	DRX128523;DRX128533;DRX128545;DRX128556;DRX124951;DRX124959;DRX124981	DAR_ChIPEA	0.707285	0.830139
DRX128587	DRX128523;DRX128533;DRX128545;DRX128556;DRX124951;DRX124959;DRX124981	DAR_ChIPEA	0.722622	0.486717
DRX128590	DRX128523;DRX128533;DRX128545;DRX128556;DRX124951;DRX124959;DRX124981	DAR_ChIPEA	0.798006	0.0777513
DRX128593	DRX128523;DRX128533;DRX128545;DRX128556;DRX124951;DRX124959;DRX124981	DAR_ChIPEA	0.688826	0.325628
DRX128594	DRX128523;DRX128533;DRX128545;DRX128556;DRX124951;DRX124959;DRX124981	DAR_ChIPEA	0.668099	0.638273
DRX128596	DRX128523;DRX128533;DRX128545;DRX128556;DRX124951;DRX124959;DRX124981	DAR_ChIPEA	0.782617	0.113611
DRX128598	DRX128523;DRX128533;DRX128545;DRX128556;DRX124951;DRX124959;DRX124981	DAR_ChIPEA	0.686233	0.78327
DRX128599	DRX128523;DRX128533;DRX128545;DRX128556;DRX124951;DRX124959;DRX124981	DAR_ChIPEA	0.768459	0.590164
DRX128602	DRX128523;DRX128533;DRX128545;DRX128556;DRX124951;DRX124959;DRX124981	DAR_ChIPEA	0.818249	0.112622
DRX128605	DRX128523;DRX128533;DRX128545;DRX128556;DRX124951;DRX124959;DRX124981	DAR_ChIPEA	0.731269	0.363815
DRX128606	DRX128523;DRX128533;DRX128545;DRX128556;DRX124951;DRX124959;DRX124981	DAR_ChIPEA	0.666965	0.646022
DRX128608	DRX128523;DRX128533;DRX128545;DRX128556;DRX124951;DRX124959;DRX124981	DAR_ChIPEA	0.849087	0.173548
DRX128610	DRX128523;DRX128533;DRX128545;DRX128556;DRX124951;DRX124959;DRX124981	DAR_ChIPEA	0.679088	0.77493
DRX128611	DRX128523;DRX128533;DRX128545;DRX128556;DRX124951;DRX124959;DRX124981	DAR_ChIPEA	0.749934	0.56647
DRX128614	DRX128613;DRX128622;DRX128633;DRX128645;DRX124551;DRX124580	DAR_ChIPEA	0.754169	0.496304
DRX128615	DRX128613;DRX128622;DRX128633;DRX128645;DRX124551;DRX124580	DAR_ChIPEA	0.772922	0.367542
DRX128617	DRX128613;DRX128622;DRX128633;DRX128645;DRX124551;DRX124580	DAR_ChIPEA	0.757532	0.49641
DRX128618	DRX128613;DRX128622;DRX128633;DRX128645;DRX124551;DRX124580	DAR_ChIPEA	0.71684	0.672188
DRX128619	DRX128613;DRX128622;DRX128633;DRX128645;DRX124551;DRX124580	DAR_ChIPEA	0.784765	0.567093
DRX128621	DRX128613;DRX128622;DRX128633;DRX128645;DRX124551;DRX124580	DAR_ChIPEA	0.690486	0.113906
DRX128623	DRX128613;DRX128622;DRX128633;DRX128645;DRX124551;DRX124580	DAR_ChIPEA	0.757905	0.662401
DRX128624	DRX128613;DRX128622;DRX128633;DRX128645;DRX124551;DRX124580	DAR_ChIPEA	0.755757	0.503692
DRX128625	DRX128613;DRX128622;DRX128633;DRX128645;DRX124551;DRX124580	DAR_ChIPEA	0.787936	0.384779
DRX128627	DRX128613;DRX128622;DRX128633;DRX128645;DRX124551;DRX124580	DAR_ChIPEA	0.767167	0.491477
DRX128628	DRX128613;DRX128622;DRX128633;DRX128645;DRX124551;DRX124580	DAR_ChIPEA	0.702691	0.692596
DRX128629	DRX128613;DRX128622;DRX128633;DRX128645;DRX124551;DRX124580	DAR_ChIPEA	0.76302	0.526559
DRX128630	DRX128613;DRX128622;DRX128633;DRX128645;DRX124551;DRX124580	DAR_ChIPEA	0.728628	0.56204
DRX128632	DRX128613;DRX128622;DRX128633;DRX128645;DRX124551;DRX124580	DAR_ChIPEA	0.700591	0.10821
DRX128634	DRX128613;DRX128622;DRX128633;DRX128645;DRX124551;DRX124580	DAR_ChIPEA	0.731006	0.64636
DRX128635	DRX128613;DRX128622;DRX128633;DRX128645;DRX124551;DRX124580	DAR_ChIPEA	0.737215	0.488818
DRX128636	DRX128613;DRX128622;DRX128633;DRX128645;DRX124551;DRX124580	DAR_ChIPEA	0.799902	0.463972
DRX128638	DRX128613;DRX128622;DRX128633;DRX128645;DRX124551;DRX124580	DAR_ChIPEA	0.772164	0.540863
DRX128639	DRX128613;DRX128622;DRX128633;DRX128645;DRX124551;DRX124580	DAR_ChIPEA	0.701773	0.712392
DRX128640	DRX128613;DRX128622;DRX128633;DRX128645;DRX124551;DRX124580	DAR_ChIPEA	0.790284	0.623721
DRX128641	DRX128613;DRX128622;DRX128633;DRX128645;DRX124551;DRX124580	DAR_ChIPEA	0.688592	0.447243
DRX128643	DRX128613;DRX128622;DRX128633;DRX128645;DRX124551;DRX124580	DAR_ChIPEA	0.662844	0.10781
DRX128646	DRX128613;DRX128622;DRX128633;DRX128645;DRX124551;DRX124580	DAR_ChIPEA	0.708409	0.619527
DRX128647	DRX128613;DRX128622;DRX128633;DRX128645;DRX124551;DRX124580	DAR_ChIPEA	0.75911	0.537203
DRX128648	DRX128613;DRX128622;DRX128633;DRX128645;DRX124551;DRX124580	DAR_ChIPEA	0.789469	0.39406
DRX128650	DRX128613;DRX128622;DRX128633;DRX128645;DRX124551;DRX124580	DAR_ChIPEA	0.761345	0.502603
DRX128651	DRX128613;DRX128622;DRX128633;DRX128645;DRX124551;DRX124580	DAR_ChIPEA	0.710643	0.709062
DRX128652	DRX128613;DRX128622;DRX128633;DRX128645;DRX124551;DRX124580	DAR_ChIPEA	0.710125	0.492267
DRX128653	DRX128613;DRX128622;DRX128633;DRX128645;DRX124551;DRX124580	DAR_ChIPEA	0.696481	0.475037
DRX128655	DRX128613;DRX128622;DRX128633;DRX128645;DRX124551;DRX124580	DAR_ChIPEA	0.691648	0.0879362
DRX128658	DRX128613;DRX128622;DRX128633;DRX128645;DRX124551;DRX124580	DAR_ChIPEA	0.816257	0.13982
DRX128661	DRX128613;DRX128622;DRX128633;DRX128645;DRX124551;DRX124580	DAR_ChIPEA	0.697377	0.235474
DRX128662	DRX128613;DRX128622;DRX128633;DRX128645;DRX124551;DRX124580	DAR_ChIPEA	0.697053	0.651802
DRX128663	DRX128613;DRX128622;DRX128633;DRX128645;DRX124551;DRX124580	DAR_ChIPEA	0.748646	0.139456
DRX128665	DRX128613;DRX128622;DRX128633;DRX128645;DRX124551;DRX124580	DAR_ChIPEA	0.669172	0.774874
DRX128668	DRX128613;DRX128622;DRX128633;DRX128645;DRX124551;DRX124580	DAR_ChIPEA	0.812955	0.0962932
DRX128671	DRX128613;DRX128622;DRX128633;DRX128645;DRX124551;DRX124580	DAR_ChIPEA	0.658386	0.211652
DRX128672	DRX128613;DRX128622;DRX128633;DRX128645;DRX124551;DRX124580	DAR_ChIPEA	0.693878	0.64151
DRX128674	DRX128613;DRX128622;DRX128633;DRX128645;DRX124551;DRX124580	DAR_ChIPEA	0.806266	0.147427
DRX128676	DRX128613;DRX128622;DRX128633;DRX128645;DRX124551;DRX124580	DAR_ChIPEA	0.670918	0.783162
DRX128677	DRX128613;DRX128622;DRX128633;DRX128645;DRX124551;DRX124580	DAR_ChIPEA	0.752994	0.473945
DRX128680	DRX128613;DRX128622;DRX128633;DRX128645;DRX124551;DRX124580	DAR_ChIPEA	0.825698	0.201008
DRX128683	DRX128613;DRX128622;DRX128633;DRX128645;DRX124551;DRX124580	DAR_ChIPEA	0.664452	0.278627
DRX128684	DRX128613;DRX128622;DRX128633;DRX128645;DRX124551;DRX124580	DAR_ChIPEA	0.705025	0.639284
DRX128686	DRX128613;DRX128622;DRX128633;DRX128645;DRX124551;DRX124580	DAR_ChIPEA	0.741189	0.117168
DRX128688	DRX128613;DRX128622;DRX128633;DRX128645;DRX124551;DRX124580	DAR_ChIPEA	0.672201	0.77315
DRX128689	DRX128613;DRX128622;DRX128633;DRX128645;DRX124551;DRX124580	DAR_ChIPEA	0.726555	0.468242
DRX128692	DRX128613;DRX128622;DRX128633;DRX128645;DRX124551;DRX124580	DAR_ChIPEA	0.847928	0.108231
DRX128695	DRX128613;DRX128622;DRX128633;DRX128645;DRX124551;DRX124580	DAR_ChIPEA	0.719608	0.231258
DRX128696	DRX128613;DRX128622;DRX128633;DRX128645;DRX124551;DRX124580	DAR_ChIPEA	0.5	0.412904
DRX128698	DRX128613;DRX128622;DRX128633;DRX128645;DRX124551;DRX124580	DAR_ChIPEA	0.836214	0.164773
DRX128700	DRX128613;DRX128622;DRX128633;DRX128645;DRX124551;DRX124580	DAR_ChIPEA	0.652969	0.75609
DRX128701	DRX128613;DRX128622;DRX128633;DRX128645;DRX124551;DRX124580	DAR_ChIPEA	0.729241	0.489587
DRX128704	DRX128703;DRX128712;DRX128721;DRX128731;DRX124631;DRX124639;DRX124659	DAR_ChIPEA	0.708224	0.606644
DRX128705	DRX128703;DRX128712;DRX128721;DRX128731;DRX124631;DRX124639;DRX124659	DAR_ChIPEA	0.765383	0.497924
DRX128707	DRX128703;DRX128712;DRX128721;DRX128731;DRX124631;DRX124639;DRX124659	DAR_ChIPEA	0.757423	0.492936
DRX128708	DRX128703;DRX128712;DRX128721;DRX128731;DRX124631;DRX124639;DRX124659	DAR_ChIPEA	0.707252	0.699762
DRX128709	DRX128703;DRX128712;DRX128721;DRX128731;DRX124631;DRX124639;DRX124659	DAR_ChIPEA	0.744863	0.520333
DRX128711	DRX128703;DRX128712;DRX128721;DRX128731;DRX124631;DRX124639;DRX124659	DAR_ChIPEA	0.642989	0.0859767
DRX128713	DRX128703;DRX128712;DRX128721;DRX128731;DRX124631;DRX124639;DRX124659	DAR_ChIPEA	0.723413	0.65443
DRX128714	DRX128703;DRX128712;DRX128721;DRX128731;DRX124631;DRX124639;DRX124659	DAR_ChIPEA	0.726978	0.490852
DRX128716	DRX128703;DRX128712;DRX128721;DRX128731;DRX124631;DRX124639;DRX124659	DAR_ChIPEA	0.748844	0.520386
DRX128717	DRX128703;DRX128712;DRX128721;DRX128731;DRX124631;DRX124639;DRX124659	DAR_ChIPEA	0.691532	0.681383
DRX128718	DRX128703;DRX128712;DRX128721;DRX128731;DRX124631;DRX124639;DRX124659	DAR_ChIPEA	0.772816	0.542558
DRX128720	DRX128703;DRX128712;DRX128721;DRX128731;DRX124631;DRX124639;DRX124659	DAR_ChIPEA	0.689855	0.0972807
DRX128722	DRX128703;DRX128712;DRX128721;DRX128731;DRX124631;DRX124639;DRX124659	DAR_ChIPEA	0.713452	0.626602
DRX128723	DRX128703;DRX128712;DRX128721;DRX128731;DRX124631;DRX124639;DRX124659	DAR_ChIPEA	0.736096	0.498928
DRX128725	DRX128703;DRX128712;DRX128721;DRX128731;DRX124631;DRX124639;DRX124659	DAR_ChIPEA	0.774768	0.578606
DRX128726	DRX128703;DRX128712;DRX128721;DRX128731;DRX124631;DRX124639;DRX124659	DAR_ChIPEA	0.703417	0.706456
DRX128727	DRX128703;DRX128712;DRX128721;DRX128731;DRX124631;DRX124639;DRX124659	DAR_ChIPEA	0.744759	0.519432
DRX128728	DRX128703;DRX128712;DRX128721;DRX128731;DRX124631;DRX124639;DRX124659	DAR_ChIPEA	0.665798	0.414286
DRX128730	DRX128703;DRX128712;DRX128721;DRX128731;DRX124631;DRX124639;DRX124659	DAR_ChIPEA	0.719178	0.117955
DRX128732	DRX128703;DRX128712;DRX128721;DRX128731;DRX124631;DRX124639;DRX124659	DAR_ChIPEA	0.709664	0.608155
DRX128733	DRX128703;DRX128712;DRX128721;DRX128731;DRX124631;DRX124639;DRX124659	DAR_ChIPEA	0.729805	0.49137
DRX128734	DRX128703;DRX128712;DRX128721;DRX128731;DRX124631;DRX124639;DRX124659	DAR_ChIPEA	0.758155	0.334247
DRX128736	DRX128703;DRX128712;DRX128721;DRX128731;DRX124631;DRX124639;DRX124659	DAR_ChIPEA	0.761104	0.529518
DRX128737	DRX128703;DRX128712;DRX128721;DRX128731;DRX124631;DRX124639;DRX124659	DAR_ChIPEA	0.696316	0.66198
DRX128738	DRX128703;DRX128712;DRX128721;DRX128731;DRX124631;DRX124639;DRX124659	DAR_ChIPEA	0.768642	0.53837
DRX128739	DRX128703;DRX128712;DRX128721;DRX128731;DRX124631;DRX124639;DRX124659	DAR_ChIPEA	0.676688	0.443051
DRX128741	DRX128703;DRX128712;DRX128721;DRX128731;DRX124631;DRX124639;DRX124659	DAR_ChIPEA	0.685641	0.128479
DRX128744	DRX128703;DRX128712;DRX128721;DRX128731;DRX124631;DRX124639;DRX124659	DAR_ChIPEA	0.874811	0.103364
DRX128746	DRX128703;DRX128712;DRX128721;DRX128731;DRX124631;DRX124639;DRX124659	DAR_ChIPEA	0.657858	0.228226
DRX128747	DRX128703;DRX128712;DRX128721;DRX128731;DRX124631;DRX124639;DRX124659	DAR_ChIPEA	0.684896	0.638669
DRX128748	DRX128703;DRX128712;DRX128721;DRX128731;DRX124631;DRX124639;DRX124659	DAR_ChIPEA	0.786224	0.12106
DRX128751	DRX128703;DRX128712;DRX128721;DRX128731;DRX124631;DRX124639;DRX124659	DAR_ChIPEA	0.860433	0.0928477
DRX128754	DRX128703;DRX128712;DRX128721;DRX128731;DRX124631;DRX124639;DRX124659	DAR_ChIPEA	0.645545	0.205927
DRX128755	DRX128703;DRX128712;DRX128721;DRX128731;DRX124631;DRX124639;DRX124659	DAR_ChIPEA	0.680265	0.66178
DRX128757	DRX128703;DRX128712;DRX128721;DRX128731;DRX124631;DRX124639;DRX124659	DAR_ChIPEA	0.808024	0.148206
DRX128761	DRX128703;DRX128712;DRX128721;DRX128731;DRX124631;DRX124639;DRX124659	DAR_ChIPEA	0.913062	0.109478
DRX128764	DRX128703;DRX128712;DRX128721;DRX128731;DRX124631;DRX124639;DRX124659	DAR_ChIPEA	0.65225	0.215877
DRX128765	DRX128703;DRX128712;DRX128721;DRX128731;DRX124631;DRX124639;DRX124659	DAR_ChIPEA	0.663241	0.624587
DRX128767	DRX128703;DRX128712;DRX128721;DRX128731;DRX124631;DRX124639;DRX124659	DAR_ChIPEA	0.834637	0.162428
DRX128769	DRX128703;DRX128712;DRX128721;DRX128731;DRX124631;DRX124639;DRX124659	DAR_ChIPEA	0.659936	0.763642
DRX128770	DRX128703;DRX128712;DRX128721;DRX128731;DRX124631;DRX124639;DRX124659	DAR_ChIPEA	0.743847	0.470333
DRX128773	DRX128703;DRX128712;DRX128721;DRX128731;DRX124631;DRX124639;DRX124659	DAR_ChIPEA	0.869325	0.0903343
DRX128776	DRX128703;DRX128712;DRX128721;DRX128731;DRX124631;DRX124639;DRX124659	DAR_ChIPEA	0.684226	0.322687
DRX128777	DRX128703;DRX128712;DRX128721;DRX128731;DRX124631;DRX124639;DRX124659	DAR_ChIPEA	0.6908	0.67855
DRX128779	DRX128703;DRX128712;DRX128721;DRX128731;DRX124631;DRX124639;DRX124659	DAR_ChIPEA	0.822888	0.15551
DRX128781	DRX128703;DRX128712;DRX128721;DRX128731;DRX124631;DRX124639;DRX124659	DAR_ChIPEA	0.668945	0.773741
DRX128782	DRX128703;DRX128712;DRX128721;DRX128731;DRX124631;DRX124639;DRX124659	DAR_ChIPEA	0.737028	0.453579
DRX128786	DRX128784;DRX128790;DRX128800;DRX128812;DRX124713;DRX124718;DRX124738	DAR_ChIPEA	0.765518	0.489861
DRX128787	DRX128784;DRX128790;DRX128800;DRX128812;DRX124713;DRX124718;DRX124738	DAR_ChIPEA	0.685171	0.650483
DRX128788	DRX128784;DRX128790;DRX128800;DRX128812;DRX124713;DRX124718;DRX124738	DAR_ChIPEA	0.777958	0.57127
DRX128789	DRX128784;DRX128790;DRX128800;DRX128812;DRX124713;DRX124718;DRX124738	DAR_ChIPEA	0.730046	0.169536
DRX128791	DRX128784;DRX128790;DRX128800;DRX128812;DRX124713;DRX124718;DRX124738	DAR_ChIPEA	0.686736	0.579708
DRX128792	DRX128784;DRX128790;DRX128800;DRX128812;DRX124713;DRX124718;DRX124738	DAR_ChIPEA	0.755789	0.537984
DRX128793	DRX128784;DRX128790;DRX128800;DRX128812;DRX124713;DRX124718;DRX124738	DAR_ChIPEA	0.750147	0.342739
DRX128795	DRX128784;DRX128790;DRX128800;DRX128812;DRX124713;DRX124718;DRX124738	DAR_ChIPEA	0.761929	0.509804
DRX128796	DRX128784;DRX128790;DRX128800;DRX128812;DRX124713;DRX124718;DRX124738	DAR_ChIPEA	0.670615	0.684682
DRX128797	DRX128784;DRX128790;DRX128800;DRX128812;DRX124713;DRX124718;DRX124738	DAR_ChIPEA	0.762428	0.535939
DRX128798	DRX128784;DRX128790;DRX128800;DRX128812;DRX124713;DRX124718;DRX124738	DAR_ChIPEA	0.670647	0.416647
DRX128799	DRX128784;DRX128790;DRX128800;DRX128812;DRX124713;DRX124718;DRX124738	DAR_ChIPEA	0.726849	0.0798435
DRX128801	DRX128784;DRX128790;DRX128800;DRX128812;DRX124713;DRX124718;DRX124738	DAR_ChIPEA	0.710871	0.612452
DRX128802	DRX128784;DRX128790;DRX128800;DRX128812;DRX124713;DRX124718;DRX124738	DAR_ChIPEA	0.74571	0.464829
DRX128803	DRX128784;DRX128790;DRX128800;DRX128812;DRX124713;DRX124718;DRX124738	DAR_ChIPEA	0.753801	0.317554
DRX128805	DRX128784;DRX128790;DRX128800;DRX128812;DRX124713;DRX124718;DRX124738	DAR_ChIPEA	0.762384	0.495669
DRX128806	DRX128784;DRX128790;DRX128800;DRX128812;DRX124713;DRX124718;DRX124738	DAR_ChIPEA	0.670176	0.661612
DRX128807	DRX128784;DRX128790;DRX128800;DRX128812;DRX124713;DRX124718;DRX124738	DAR_ChIPEA	0.743574	0.531905
DRX128808	DRX128784;DRX128790;DRX128800;DRX128812;DRX124713;DRX124718;DRX124738	DAR_ChIPEA	0.726576	0.46517
DRX128810	DRX128784;DRX128790;DRX128800;DRX128812;DRX124713;DRX124718;DRX124738	DAR_ChIPEA	0.698528	0.149714
DRX128813	DRX128784;DRX128790;DRX128800;DRX128812;DRX124713;DRX124718;DRX124738	DAR_ChIPEA	0.701362	0.621828
DRX128814	DRX128784;DRX128790;DRX128800;DRX128812;DRX124713;DRX124718;DRX124738	DAR_ChIPEA	0.738197	0.450823
DRX128815	DRX128784;DRX128790;DRX128800;DRX128812;DRX124713;DRX124718;DRX124738	DAR_ChIPEA	0.73583	0.382862
DRX128817	DRX128784;DRX128790;DRX128800;DRX128812;DRX124713;DRX124718;DRX124738	DAR_ChIPEA	0.766711	0.5816
DRX128818	DRX128784;DRX128790;DRX128800;DRX128812;DRX124713;DRX124718;DRX124738	DAR_ChIPEA	0.5	0.448406
DRX128819	DRX128784;DRX128790;DRX128800;DRX128812;DRX124713;DRX124718;DRX124738	DAR_ChIPEA	0.767491	0.529346
DRX128820	DRX128784;DRX128790;DRX128800;DRX128812;DRX124713;DRX124718;DRX124738	DAR_ChIPEA	0.698452	0.486506
DRX128822	DRX128784;DRX128790;DRX128800;DRX128812;DRX124713;DRX124718;DRX124738	DAR_ChIPEA	0.68002	0.0676055
DRX128825	DRX128784;DRX128790;DRX128800;DRX128812;DRX124713;DRX124718;DRX124738	DAR_ChIPEA	0.868447	0.0823396
DRX128827	DRX128784;DRX128790;DRX128800;DRX128812;DRX124713;DRX124718;DRX124738	DAR_ChIPEA	0.736719	0.246223
DRX128828	DRX128784;DRX128790;DRX128800;DRX128812;DRX124713;DRX124718;DRX124738	DAR_ChIPEA	0.682098	0.642372
DRX128829	DRX128784;DRX128790;DRX128800;DRX128812;DRX124713;DRX124718;DRX124738	DAR_ChIPEA	0.778686	0.117985
DRX128830	DRX128784;DRX128790;DRX128800;DRX128812;DRX124713;DRX124718;DRX124738	DAR_ChIPEA	0.660552	0.75125
DRX128831	DRX128784;DRX128790;DRX128800;DRX128812;DRX124713;DRX124718;DRX124738	DAR_ChIPEA	0.75313	0.460492
DRX128834	DRX128784;DRX128790;DRX128800;DRX128812;DRX124713;DRX124718;DRX124738	DAR_ChIPEA	0.811703	0.0941863
DRX128837	DRX128784;DRX128790;DRX128800;DRX128812;DRX124713;DRX124718;DRX124738	DAR_ChIPEA	0.668806	0.268315
DRX128838	DRX128784;DRX128790;DRX128800;DRX128812;DRX124713;DRX124718;DRX124738	DAR_ChIPEA	0.693224	0.659188
DRX128840	DRX128784;DRX128790;DRX128800;DRX128812;DRX124713;DRX124718;DRX124738	DAR_ChIPEA	0.5	0.0378974
DRX128842	DRX128784;DRX128790;DRX128800;DRX128812;DRX124713;DRX124718;DRX124738	DAR_ChIPEA	0.666858	0.745155
DRX128843	DRX128784;DRX128790;DRX128800;DRX128812;DRX124713;DRX124718;DRX124738	DAR_ChIPEA	0.731482	0.451104
DRX128846	DRX128784;DRX128790;DRX128800;DRX128812;DRX124713;DRX124718;DRX124738	DAR_ChIPEA	0.858448	0.0979673
DRX128849	DRX128784;DRX128790;DRX128800;DRX128812;DRX124713;DRX124718;DRX124738	DAR_ChIPEA	0.688876	0.285256
DRX128850	DRX128784;DRX128790;DRX128800;DRX128812;DRX124713;DRX124718;DRX124738	DAR_ChIPEA	0.5	0.418959
DRX128852	DRX128784;DRX128790;DRX128800;DRX128812;DRX124713;DRX124718;DRX124738	DAR_ChIPEA	0.774549	0.103178
DRX128854	DRX128784;DRX128790;DRX128800;DRX128812;DRX124713;DRX124718;DRX124738	DAR_ChIPEA	0.672548	0.777827
DRX128855	DRX128784;DRX128790;DRX128800;DRX128812;DRX124713;DRX124718;DRX124738	DAR_ChIPEA	0.751199	0.494266
DRX128858	DRX128784;DRX128790;DRX128800;DRX128812;DRX124713;DRX124718;DRX124738	DAR_ChIPEA	0.820171	0.136983
DRX128861	DRX128784;DRX128790;DRX128800;DRX128812;DRX124713;DRX124718;DRX124738	DAR_ChIPEA	0.659101	0.213085
DRX128862	DRX128784;DRX128790;DRX128800;DRX128812;DRX124713;DRX124718;DRX124738	DAR_ChIPEA	0.705311	0.641668
DRX128864	DRX128784;DRX128790;DRX128800;DRX128812;DRX124713;DRX124718;DRX124738	DAR_ChIPEA	0.760362	0.0837769
DRX128866	DRX128784;DRX128790;DRX128800;DRX128812;DRX124713;DRX124718;DRX124738	DAR_ChIPEA	0.693746	0.764064
DRX128867	DRX128784;DRX128790;DRX128800;DRX128812;DRX124713;DRX124718;DRX124738	DAR_ChIPEA	0.734351	0.426754
DRX128871	DRX128869;DRX125542	DAR_ChIPEA	0.712839	0.666114
DRX128872	DRX128869;DRX125542	DAR_ChIPEA	0.754497	0.504508
DRX128876	DRX128869;DRX125542	DAR_ChIPEA	0.717298	0.229975
DRX128878	DRX128869;DRX125542	DAR_ChIPEA	0.826801	0.100464
DRX128881	DRX128869;DRX125542	DAR_ChIPEA	0.798526	0.433879
DRX128883	DRX128869;DRX125542	DAR_ChIPEA	0.850541	0.166138
DRX128884	DRX128869;DRX125542	DAR_ChIPEA	0.738389	0.503699
DRX128885	DRX128869;DRX125542	DAR_ChIPEA	0.787157	0.195427
DRX128886	DRX128869;DRX125542	DAR_ChIPEA	0.775418	0.289979
DRX128887	DRX128869;DRX125542	DAR_ChIPEA	0.705205	0.482874
DRX128890	DRX128869;DRX125542	DAR_ChIPEA	0.79734	0.100597
DRX128892	DRX128869;DRX125542	DAR_ChIPEA	0.832801	0.245492
DRX128893	DRX128869;DRX125542	DAR_ChIPEA	0.733775	0.137669
DRX128896	DRX128869;DRX125542	DAR_ChIPEA	0.728602	0.471383
DRX128899	DRX128869;DRX125542	DAR_ChIPEA	0.734184	0.506128
DRX128902	DRX128869;DRX125542	DAR_ChIPEA	0.674727	0.777623
DRX128903	DRX128869;DRX125542	DAR_ChIPEA	0.754036	0.47799
DRX128905	DRX128869;DRX125542	DAR_ChIPEA	0.72706	0.632369
DRX128906	DRX128869;DRX125542	DAR_ChIPEA	0.678125	0.727805
DRX128907	DRX128869;DRX125542	DAR_ChIPEA	0.640317	0.30822
DRX128910	DRX128869;DRX125542	DAR_ChIPEA	0.745756	0.543822
DRX128911	DRX128869;DRX125542	DAR_ChIPEA	0.786261	0.42877
DRX128912	DRX128869;DRX125542	DAR_ChIPEA	0.685375	0.4302
DRX128915	DRX128869;DRX125542	DAR_ChIPEA	0.750806	0.660197
DRX128920	DRX128869;DRX125542	DAR_ChIPEA	0.634385	0.525901
DRX128921	DRX128869;DRX125542	DAR_ChIPEA	0.675818	0.751271
DRX128922	DRX128869;DRX125542	DAR_ChIPEA	0.731238	0.157765
DRX128925	DRX128869;DRX125542	DAR_ChIPEA	0.805442	0.155333
DRX128928	DRX128869;DRX125542	DAR_ChIPEA	0.745506	0.407859
DRX128930	DRX128869;DRX125542	DAR_ChIPEA	0.722893	0.594859
DRX128931	DRX128869;DRX125542	DAR_ChIPEA	0.717652	0.590299
DRX128933	DRX128869;DRX125542	DAR_ChIPEA	0.671337	0.279822
DRX128935	DRX128869;DRX125542	DAR_ChIPEA	0.715922	0.287624
DRX128936	DRX128869;DRX125542	DAR_ChIPEA	0.73951	0.384655
DRX128939	DRX128869;DRX125542	DAR_ChIPEA	0.691081	0.14131
DRX128941	DRX128869;DRX125542	DAR_ChIPEA	0.719579	0.419329
DRX128942	DRX128869;DRX125542	DAR_ChIPEA	0.683907	0.367948
DRX128943	DRX128869;DRX125542	DAR_ChIPEA	0.713289	0.450684
DRX128948	DRX128869;DRX125542	DAR_ChIPEA	0.742222	0.44397
DRX128951	DRX128869;DRX125542	DAR_ChIPEA	0.660067	0.112547
DRX128952	DRX128869;DRX125542	DAR_ChIPEA	0.729823	0.360801
DRX128953	DRX128869;DRX125542	DAR_ChIPEA	0.732719	0.324122
DRX128954	DRX128869;DRX125542	DAR_ChIPEA	0.713882	0.511147
DRX128958	DRX128956;DRX125629	DAR_ChIPEA	0.701875	0.633981
DRX128960	DRX128956;DRX125629	DAR_ChIPEA	0.764015	0.45364
DRX128964	DRX128956;DRX125629	DAR_ChIPEA	0.702542	0.226953
DRX128966	DRX128956;DRX125629	DAR_ChIPEA	0.863651	0.111973
DRX128967	DRX128956;DRX125629	DAR_ChIPEA	0.734804	0.116348
DRX128970	DRX128956;DRX125629	DAR_ChIPEA	0.786369	0.332501
DRX128972	DRX128956;DRX125629	DAR_ChIPEA	0.799508	0.134978
DRX128973	DRX128956;DRX125629	DAR_ChIPEA	0.767809	0.569453
DRX128974	DRX128956;DRX125629	DAR_ChIPEA	0.659986	0.407243
DRX128975	DRX128956;DRX125629	DAR_ChIPEA	0.756388	0.182454
DRX128976	DRX128956;DRX125629	DAR_ChIPEA	0.788163	0.307029
DRX128977	DRX128956;DRX125629	DAR_ChIPEA	0.719788	0.512726
DRX128980	DRX128956;DRX125629	DAR_ChIPEA	0.894921	0.139454
DRX128982	DRX128956;DRX125629	DAR_ChIPEA	0.841789	0.269399
DRX128983	DRX128956;DRX125629	DAR_ChIPEA	0.760705	0.112327
DRX128986	DRX128956;DRX125629	DAR_ChIPEA	0.740459	0.495303
DRX128989	DRX128956;DRX125629	DAR_ChIPEA	0.748115	0.496717
DRX128992	DRX128956;DRX125629	DAR_ChIPEA	0.678036	0.778273
DRX128993	DRX128956;DRX125629	DAR_ChIPEA	0.755362	0.488009
DRX128995	DRX128956;DRX125629	DAR_ChIPEA	0.71412	0.601448
DRX128996	DRX128956;DRX125629	DAR_ChIPEA	0.690655	0.72234
DRX128997	DRX128956;DRX125629	DAR_ChIPEA	0.64703	0.300398
DRX129000	DRX128956;DRX125629	DAR_ChIPEA	0.732782	0.576009
DRX129001	DRX128956;DRX125629	DAR_ChIPEA	0.794461	0.447035
DRX129002	DRX128956;DRX125629	DAR_ChIPEA	0.683472	0.448561
DRX129005	DRX128956;DRX125629	DAR_ChIPEA	0.719195	0.608907
DRX129010	DRX128956;DRX125629	DAR_ChIPEA	0.673526	0.761166
DRX129011	DRX128956;DRX125629	DAR_ChIPEA	0.824729	0.526868
DRX129012	DRX128956;DRX125629	DAR_ChIPEA	0.706817	0.784879
DRX129013	DRX128956;DRX125629	DAR_ChIPEA	0.733933	0.17043
DRX129016	DRX128956;DRX125629	DAR_ChIPEA	0.819071	0.135209
DRX129020	DRX128956;DRX125629	DAR_ChIPEA	0.755022	0.411292
DRX129023	DRX128956;DRX125629	DAR_ChIPEA	0.76777	0.641069
DRX129024	DRX128956;DRX125629	DAR_ChIPEA	0.71743	0.578127
DRX129026	DRX128956;DRX125629	DAR_ChIPEA	0.679384	0.282105
DRX129028	DRX128956;DRX125629	DAR_ChIPEA	0.67741	0.196519
DRX129029	DRX128956;DRX125629	DAR_ChIPEA	0.770932	0.394405
DRX129031	DRX128956;DRX125629	DAR_ChIPEA	0.709839	0.676561
DRX129033	DRX128956;DRX125629	DAR_ChIPEA	0.676477	0.114288
DRX129035	DRX128956;DRX125629	DAR_ChIPEA	0.682966	0.360736
DRX129036	DRX128956;DRX125629	DAR_ChIPEA	0.712538	0.395341
DRX129037	DRX128956;DRX125629	DAR_ChIPEA	0.714539	0.417765
DRX129042	DRX128956;DRX125629	DAR_ChIPEA	0.747182	0.451624
DRX129044	DRX128956;DRX125629	DAR_ChIPEA	0.980454	0.304595
DRX129046	DRX128956;DRX125629	DAR_ChIPEA	0.720895	0.140842
DRX129047	DRX128956;DRX125629	DAR_ChIPEA	0.72712	0.371514
DRX129048	DRX128956;DRX125629	DAR_ChIPEA	0.735899	0.37277
DRX129049	DRX128956;DRX125629	DAR_ChIPEA	0.714093	0.48792
DRX129053	DRX129051;DRX125717	DAR_ChIPEA	0.712033	0.681081
DRX129055	DRX129051;DRX125717	DAR_ChIPEA	0.771701	0.504948
DRX129059	DRX129051;DRX125717	DAR_ChIPEA	0.714048	0.237569
DRX129061	DRX129051;DRX125717	DAR_ChIPEA	0.811842	0.109865
DRX129062	DRX129051;DRX125717	DAR_ChIPEA	0.764495	0.188644
DRX129065	DRX129051;DRX125717	DAR_ChIPEA	0.765427	0.302271
DRX129067	DRX129051;DRX125717	DAR_ChIPEA	0.833925	0.1532
DRX129068	DRX129051;DRX125717	DAR_ChIPEA	0.773982	0.61379
DRX129069	DRX129051;DRX125717	DAR_ChIPEA	0.68803	0.445151
DRX129070	DRX129051;DRX125717	DAR_ChIPEA	0.781141	0.163693
DRX129071	DRX129051;DRX125717	DAR_ChIPEA	0.779418	0.329612
DRX129072	DRX129051;DRX125717	DAR_ChIPEA	0.736987	0.477911
DRX129075	DRX129051;DRX125717	DAR_ChIPEA	0.839859	0.0946513
DRX129077	DRX129051;DRX125717	DAR_ChIPEA	0.830763	0.182086
DRX129078	DRX129051;DRX125717	DAR_ChIPEA	0.743356	0.158923
DRX129081	DRX129051;DRX125717	DAR_ChIPEA	0.740545	0.477857
DRX129084	DRX129051;DRX125717	DAR_ChIPEA	0.728033	0.514169
DRX129085	DRX129051;DRX125717	DAR_ChIPEA	0.700096	0.799263
DRX129086	DRX129051;DRX125717	DAR_ChIPEA	0.742977	0.478435
DRX129088	DRX129051;DRX125717	DAR_ChIPEA	0.742839	0.668632
DRX129089	DRX129051;DRX125717	DAR_ChIPEA	0.675145	0.730636
DRX129090	DRX129051;DRX125717	DAR_ChIPEA	0.667762	0.381246
DRX129093	DRX129051;DRX125717	DAR_ChIPEA	0.753646	0.545937
DRX129094	DRX129051;DRX125717	DAR_ChIPEA	0.790914	0.462722
DRX129095	DRX129051;DRX125717	DAR_ChIPEA	0.685328	0.490661
DRX129098	DRX129051;DRX125717	DAR_ChIPEA	0.757108	0.707181
DRX129103	DRX129051;DRX125717	DAR_ChIPEA	0.662285	0.725525
DRX129104	DRX129051;DRX125717	DAR_ChIPEA	0.67744	0.526024
DRX129105	DRX129051;DRX125717	DAR_ChIPEA	0.686741	0.756533
DRX129106	DRX129051;DRX125717	DAR_ChIPEA	0.710043	0.155884
DRX129109	DRX129051;DRX125717	DAR_ChIPEA	0.816881	0.1048
DRX129113	DRX129051;DRX125717	DAR_ChIPEA	0.749608	0.437289
DRX129116	DRX129051;DRX125717	DAR_ChIPEA	0.721667	0.602712
DRX129117	DRX129051;DRX125717	DAR_ChIPEA	0.711498	0.600408
DRX129119	DRX129051;DRX125717	DAR_ChIPEA	0.663654	0.246899
DRX129121	DRX129051;DRX125717	DAR_ChIPEA	0.692654	0.248154
DRX129122	DRX129051;DRX125717	DAR_ChIPEA	0.767293	0.419328
DRX129124	DRX129051;DRX125717	DAR_ChIPEA	0.713159	0.689262
DRX129126	DRX129051;DRX125717	DAR_ChIPEA	0.683957	0.166648
DRX129128	DRX129051;DRX125717	DAR_ChIPEA	0.686569	0.397634
DRX129129	DRX129051;DRX125717	DAR_ChIPEA	0.668948	0.358648
DRX129130	DRX129051;DRX125717	DAR_ChIPEA	0.729225	0.485181
DRX129136	DRX129051;DRX125717	DAR_ChIPEA	0.761096	0.508358
DRX129138	DRX129051;DRX125717	DAR_ChIPEA	0.955233	0.533536
DRX129140	DRX129051;DRX125717	DAR_ChIPEA	0.664695	0.121058
DRX129141	DRX129051;DRX125717	DAR_ChIPEA	0.738392	0.346683
DRX129142	DRX129051;DRX125717	DAR_ChIPEA	0.71605	0.305185
DRX129143	DRX129051;DRX125717	DAR_ChIPEA	0.73614	0.535133
DRX129146	DRX129145;DRX125803	DAR_ChIPEA	0.766913	0.460523
DRX129151	DRX129145;DRX125803	DAR_ChIPEA	0.838783	0.135619
DRX129152	DRX129145;DRX125803	DAR_ChIPEA	0.741949	0.132384
DRX129155	DRX129145;DRX125803	DAR_ChIPEA	0.778529	0.400868
DRX129156	DRX129145;DRX125803	DAR_ChIPEA	0.774258	0.130116
DRX129157	DRX129145;DRX125803	DAR_ChIPEA	0.741099	0.474945
DRX129158	DRX129145;DRX125803	DAR_ChIPEA	0.695208	0.44242
DRX129159	DRX129145;DRX125803	DAR_ChIPEA	0.746478	0.127046
DRX129160	DRX129145;DRX125803	DAR_ChIPEA	0.768835	0.261345
DRX129161	DRX129145;DRX125803	DAR_ChIPEA	0.715682	0.469676
DRX129164	DRX129145;DRX125803	DAR_ChIPEA	0.836574	0.107159
DRX129166	DRX129145;DRX125803	DAR_ChIPEA	0.817627	0.214843
DRX129167	DRX129145;DRX125803	DAR_ChIPEA	0.728941	0.10922
DRX129170	DRX129145;DRX125803	DAR_ChIPEA	0.739474	0.509909
DRX129173	DRX129145;DRX125803	DAR_ChIPEA	0.725332	0.47455
DRX129176	DRX129145;DRX125803	DAR_ChIPEA	0.658843	0.747654
DRX129177	DRX129145;DRX125803	DAR_ChIPEA	0.760723	0.494985
DRX129179	DRX129145;DRX125803	DAR_ChIPEA	0.727068	0.631989
DRX129180	DRX129145;DRX125803	DAR_ChIPEA	0.67352	0.720106
DRX129181	DRX129145;DRX125803	DAR_ChIPEA	0.691745	0.339761
DRX129184	DRX129145;DRX125803	DAR_ChIPEA	0.768084	0.560936
DRX129185	DRX129145;DRX125803	DAR_ChIPEA	0.765571	0.429655
DRX129186	DRX129145;DRX125803	DAR_ChIPEA	0.676693	0.428913
DRX129189	DRX129145;DRX125803	DAR_ChIPEA	0.730415	0.631891
DRX129194	DRX129145;DRX125803	DAR_ChIPEA	0.660134	0.722112
DRX129195	DRX129145;DRX125803	DAR_ChIPEA	0.7179	0.526164
DRX129196	DRX129145;DRX125803	DAR_ChIPEA	0.685396	0.736734
DRX129197	DRX129145;DRX125803	DAR_ChIPEA	0.700111	0.14989
DRX129200	DRX129145;DRX125803	DAR_ChIPEA	0.791309	0.110681
DRX129204	DRX129145;DRX125803	DAR_ChIPEA	0.729381	0.415282
DRX129207	DRX129145;DRX125803	DAR_ChIPEA	0.691317	0.566966
DRX129208	DRX129145;DRX125803	DAR_ChIPEA	0.744333	0.63751
DRX129210	DRX129145;DRX125803	DAR_ChIPEA	0.696987	0.219186
DRX129212	DRX129145;DRX125803	DAR_ChIPEA	0.697743	0.20723
DRX129213	DRX129145;DRX125803	DAR_ChIPEA	0.761332	0.300127
DRX129216	DRX129145;DRX125803	DAR_ChIPEA	0.670344	0.140288
DRX129218	DRX129145;DRX125803	DAR_ChIPEA	0.675904	0.376263
DRX129219	DRX129145;DRX125803	DAR_ChIPEA	0.68187	0.377257
DRX129220	DRX129145;DRX125803	DAR_ChIPEA	0.68358	0.38026
DRX129226	DRX129145;DRX125803	DAR_ChIPEA	0.76499	0.50208
DRX129228	DRX129145;DRX125803	DAR_ChIPEA	0.966434	0.290208
DRX129230	DRX129145;DRX125803	DAR_ChIPEA	0.713488	0.113153
DRX129231	DRX129145;DRX125803	DAR_ChIPEA	0.7299	0.359128
DRX129232	DRX129145;DRX125803	DAR_ChIPEA	0.70736	0.281848
DRX129233	DRX129145;DRX125803	DAR_ChIPEA	0.738998	0.551424
DRX129237	DRX129235;DRX125887	DAR_ChIPEA	0.689316	0.639192
DRX129242	DRX129235;DRX125887	DAR_ChIPEA	0.721554	0.228261
DRX129244	DRX129235;DRX125887	DAR_ChIPEA	0.770979	0.10095
DRX129245	DRX129235;DRX125887	DAR_ChIPEA	0.756684	0.143178
DRX129248	DRX129235;DRX125887	DAR_ChIPEA	0.781082	0.385219
DRX129250	DRX129235;DRX125887	DAR_ChIPEA	0.7873	0.162351
DRX129251	DRX129235;DRX125887	DAR_ChIPEA	0.692675	0.472693
DRX129252	DRX129235;DRX125887	DAR_ChIPEA	0.770333	0.286706
DRX129253	DRX129235;DRX125887	DAR_ChIPEA	0.752361	0.56572
DRX129255	DRX129235;DRX125887	DAR_ChIPEA	0.983281	0.761517
DRX129257	DRX129235;DRX125887	DAR_ChIPEA	0.821789	0.196785
DRX129258	DRX129235;DRX125887	DAR_ChIPEA	0.706458	0.113994
DRX129261	DRX129235;DRX125887	DAR_ChIPEA	0.750894	0.470334
DRX129264	DRX129235;DRX125887	DAR_ChIPEA	0.743609	0.519481
DRX129267	DRX129235;DRX125887	DAR_ChIPEA	0.654071	0.748601
DRX129268	DRX129235;DRX125887	DAR_ChIPEA	0.760887	0.543605
DRX129270	DRX129235;DRX125887	DAR_ChIPEA	0.724091	0.657161
DRX129271	DRX129235;DRX125887	DAR_ChIPEA	0.681099	0.751595
DRX129272	DRX129235;DRX125887	DAR_ChIPEA	0.66532	0.345764
DRX129275	DRX129235;DRX125887	DAR_ChIPEA	0.742722	0.574578
DRX129276	DRX129235;DRX125887	DAR_ChIPEA	0.826972	0.580791
DRX129277	DRX129235;DRX125887	DAR_ChIPEA	0.696013	0.461778
DRX129280	DRX129235;DRX125887	DAR_ChIPEA	0.699976	0.579395
DRX129285	DRX129235;DRX125887	DAR_ChIPEA	0.656845	0.745465
DRX129286	DRX129235;DRX125887	DAR_ChIPEA	0.715779	0.526159
DRX129287	DRX129235;DRX125887	DAR_ChIPEA	0.690724	0.767671
DRX129288	DRX129235;DRX125887	DAR_ChIPEA	0.719855	0.146643
DRX129291	DRX129235;DRX125887	DAR_ChIPEA	0.773564	0.0793829
DRX129295	DRX129235;DRX125887	DAR_ChIPEA	0.695402	0.341483
DRX129298	DRX129235;DRX125887	DAR_ChIPEA	0.720009	0.587286
DRX129299	DRX129235;DRX125887	DAR_ChIPEA	0.728057	0.611945
DRX129301	DRX129235;DRX125887	DAR_ChIPEA	0.701423	0.295151
DRX129304	DRX129235;DRX125887	DAR_ChIPEA	0.743501	0.295872
DRX129306	DRX129235;DRX125887	DAR_ChIPEA	0.707817	0.683325
DRX129308	DRX129235;DRX125887	DAR_ChIPEA	0.709861	0.149997
DRX129310	DRX129235;DRX125887	DAR_ChIPEA	0.696679	0.381651
DRX129311	DRX129235;DRX125887	DAR_ChIPEA	0.693678	0.419188
DRX129316	DRX129235;DRX125887	DAR_ChIPEA	0.759655	0.441583
DRX129318	DRX129235;DRX125887	DAR_ChIPEA	0.960828	0.301634
DRX129320	DRX129235;DRX125887	DAR_ChIPEA	0.712107	0.324443
DRX129321	DRX129235;DRX125887	DAR_ChIPEA	0.726555	0.309331
DRX129325	DRX129323	DAR_ChIPEA	0.684651	0.625627
DRX129327	DRX129323	DAR_ChIPEA	0.761543	0.498378
DRX129331	DRX129323	DAR_ChIPEA	0.724865	0.233647
DRX129333	DRX129323	DAR_ChIPEA	0.807126	0.108392
DRX129334	DRX129323	DAR_ChIPEA	0.774063	0.196597
DRX129337	DRX129323	DAR_ChIPEA	0.77233	0.414383
DRX129339	DRX129323	DAR_ChIPEA	0.813121	0.200653
DRX129340	DRX129323	DAR_ChIPEA	0.783281	0.576182
DRX129341	DRX129323	DAR_ChIPEA	0.684168	0.446536
DRX129342	DRX129323	DAR_ChIPEA	0.765212	0.151652
DRX129343	DRX129323	DAR_ChIPEA	0.766832	0.273001
DRX129344	DRX129323	DAR_ChIPEA	0.744212	0.520101
DRX129347	DRX129323	DAR_ChIPEA	0.786157	0.0877431
DRX129349	DRX129323	DAR_ChIPEA	0.815356	0.202436
DRX129352	DRX129323	DAR_ChIPEA	0.744369	0.49092
DRX129355	DRX129323	DAR_ChIPEA	0.754886	0.518358
DRX129358	DRX129323	DAR_ChIPEA	0.651301	0.753373
DRX129359	DRX129323	DAR_ChIPEA	0.74936	0.529579
DRX129361	DRX129323	DAR_ChIPEA	0.689247	0.591752
DRX129362	DRX129323	DAR_ChIPEA	0.663634	0.728301
DRX129363	DRX129323	DAR_ChIPEA	0.644182	0.324982
DRX129366	DRX129323	DAR_ChIPEA	0.714449	0.524924
DRX129367	DRX129323	DAR_ChIPEA	0.774303	0.472383
DRX129368	DRX129323	DAR_ChIPEA	0.654491	0.401662
DRX129371	DRX129323	DAR_ChIPEA	0.736212	0.636822
DRX129376	DRX129323	DAR_ChIPEA	0.644826	0.732877
DRX129377	DRX129323	DAR_ChIPEA	0.903071	0.528365
DRX129378	DRX129323	DAR_ChIPEA	0.688273	0.765197
DRX129379	DRX129323	DAR_ChIPEA	0.724811	0.155899
DRX129382	DRX129323	DAR_ChIPEA	0.797903	0.132557
DRX129386	DRX129323	DAR_ChIPEA	0.741066	0.376312
DRX129389	DRX129323	DAR_ChIPEA	0.698265	0.556548
DRX129390	DRX129323	DAR_ChIPEA	0.716812	0.589725
DRX129392	DRX129323	DAR_ChIPEA	0.689367	0.272657
DRX129394	DRX129323	DAR_ChIPEA	0.695012	0.264574
DRX129395	DRX129323	DAR_ChIPEA	0.769859	0.370481
DRX129398	DRX129323	DAR_ChIPEA	0.686464	0.119259
DRX129400	DRX129323	DAR_ChIPEA	0.686076	0.385842
DRX129401	DRX129323	DAR_ChIPEA	0.697219	0.384313
DRX129402	DRX129323	DAR_ChIPEA	0.676468	0.398129
DRX129408	DRX129323	DAR_ChIPEA	0.749916	0.503682
DRX129410	DRX129323	DAR_ChIPEA	0.980554	0.290894
DRX129412	DRX129323	DAR_ChIPEA	0.689594	0.170693
DRX129413	DRX129323	DAR_ChIPEA	0.721119	0.362106
DRX129414	DRX129323	DAR_ChIPEA	0.716504	0.309384
DRX129415	DRX129323	DAR_ChIPEA	0.71298	0.485926
DRX129419	DRX129417;DRX126061	DAR_ChIPEA	0.690784	0.679265
DRX129421	DRX129417;DRX126061	DAR_ChIPEA	0.768369	0.501764
DRX129425	DRX129417;DRX126061	DAR_ChIPEA	0.705534	0.220732
DRX129427	DRX129417;DRX126061	DAR_ChIPEA	0.5	0.091277
DRX129428	DRX129417;DRX126061	DAR_ChIPEA	0.760814	0.193101
DRX129431	DRX129417;DRX126061	DAR_ChIPEA	0.766266	0.353991
DRX129433	DRX129417;DRX126061	DAR_ChIPEA	0.811558	0.162536
DRX129434	DRX129417;DRX126061	DAR_ChIPEA	0.756245	0.536198
DRX129435	DRX129417;DRX126061	DAR_ChIPEA	0.668629	0.444254
DRX129436	DRX129417;DRX126061	DAR_ChIPEA	0.734934	0.156483
DRX129437	DRX129417;DRX126061	DAR_ChIPEA	0.749494	0.248123
DRX129438	DRX129417;DRX126061	DAR_ChIPEA	0.726566	0.49349
DRX129441	DRX129417;DRX126061	DAR_ChIPEA	0.847461	0.183181
DRX129443	DRX129417;DRX126061	DAR_ChIPEA	0.847549	0.275597
DRX129444	DRX129417;DRX126061	DAR_ChIPEA	0.728348	0.102808
DRX129447	DRX129417;DRX126061	DAR_ChIPEA	0.74437	0.478813
DRX129450	DRX129417;DRX126061	DAR_ChIPEA	0.721549	0.493587
DRX129453	DRX129417;DRX126061	DAR_ChIPEA	0.667616	0.796887
DRX129454	DRX129417;DRX126061	DAR_ChIPEA	0.729744	0.452144
DRX129456	DRX129417;DRX126061	DAR_ChIPEA	0.715347	0.64182
DRX129457	DRX129417;DRX126061	DAR_ChIPEA	0.65512	0.727915
DRX129458	DRX129417;DRX126061	DAR_ChIPEA	0.641306	0.333762
DRX129460	DRX129417;DRX126061	DAR_ChIPEA	0.5	0.276018
DRX129461	DRX129417;DRX126061	DAR_ChIPEA	0.796854	0.472207
DRX129462	DRX129417;DRX126061	DAR_ChIPEA	0.693046	0.521799
DRX129465	DRX129417;DRX126061	DAR_ChIPEA	0.710171	0.632411
DRX129470	DRX129417;DRX126061	DAR_ChIPEA	0.64608	0.692903
DRX129471	DRX129417;DRX126061	DAR_ChIPEA	0.713715	0.526083
DRX129472	DRX129417;DRX126061	DAR_ChIPEA	0.689722	0.767433
DRX129473	DRX129417;DRX126061	DAR_ChIPEA	0.757878	0.197765
DRX129476	DRX129417;DRX126061	DAR_ChIPEA	0.78193	0.0875763
DRX129480	DRX129417;DRX126061	DAR_ChIPEA	0.724337	0.417035
DRX129483	DRX129417;DRX126061	DAR_ChIPEA	0.701925	0.551441
DRX129484	DRX129417;DRX126061	DAR_ChIPEA	0.721249	0.587527
DRX129486	DRX129417;DRX126061	DAR_ChIPEA	0.682385	0.277287
DRX129488	DRX129417;DRX126061	DAR_ChIPEA	0.670273	0.223541
DRX129489	DRX129417;DRX126061	DAR_ChIPEA	0.75215	0.328372
DRX129492	DRX129417;DRX126061	DAR_ChIPEA	0.677714	0.118385
DRX129494	DRX129417;DRX126061	DAR_ChIPEA	0.704758	0.371597
DRX129495	DRX129417;DRX126061	DAR_ChIPEA	0.675071	0.369395
DRX129496	DRX129417;DRX126061	DAR_ChIPEA	0.692251	0.452047
DRX129502	DRX129417;DRX126061	DAR_ChIPEA	0.734475	0.431528
DRX129505	DRX129417;DRX126061	DAR_ChIPEA	0.698343	0.101523
DRX129506	DRX129417;DRX126061	DAR_ChIPEA	0.720585	0.359869
DRX129507	DRX129417;DRX126061	DAR_ChIPEA	0.721761	0.284677
DRX129508	DRX129417;DRX126061	DAR_ChIPEA	0.728006	0.532642
DRX129512	DRX129510;DRX126146	DAR_ChIPEA	0.689027	0.63765
DRX129514	DRX129510;DRX126146	DAR_ChIPEA	0.769505	0.466149
DRX129518	DRX129510;DRX126146	DAR_ChIPEA	0.695041	0.1816
DRX129520	DRX129510;DRX126146	DAR_ChIPEA	0.822791	0.112419
DRX129521	DRX129510;DRX126146	DAR_ChIPEA	0.731291	0.138614
DRX129524	DRX129510;DRX126146	DAR_ChIPEA	0.817567	0.445774
DRX129526	DRX129510;DRX126146	DAR_ChIPEA	0.819017	0.153543
DRX129527	DRX129510;DRX126146	DAR_ChIPEA	0.788361	0.555749
DRX129528	DRX129510;DRX126146	DAR_ChIPEA	0.742698	0.444234
DRX129529	DRX129510;DRX126146	DAR_ChIPEA	0.761803	0.140008
DRX129530	DRX129510;DRX126146	DAR_ChIPEA	0.770133	0.317401
DRX129531	DRX129510;DRX126146	DAR_ChIPEA	0.760084	0.515494
DRX129534	DRX129510;DRX126146	DAR_ChIPEA	0.86548	0.120313
DRX129536	DRX129510;DRX126146	DAR_ChIPEA	0.822524	0.21098
DRX129539	DRX129510;DRX126146	DAR_ChIPEA	0.755206	0.454042
DRX129542	DRX129510;DRX126146	DAR_ChIPEA	0.723468	0.489282
DRX129545	DRX129510;DRX126146	DAR_ChIPEA	0.671755	0.776669
DRX129546	DRX129510;DRX126146	DAR_ChIPEA	0.770776	0.499973
DRX129548	DRX129510;DRX126146	DAR_ChIPEA	0.740147	0.622231
DRX129549	DRX129510;DRX126146	DAR_ChIPEA	0.666443	0.70385
DRX129550	DRX129510;DRX126146	DAR_ChIPEA	0.673021	0.335211
DRX129553	DRX129510;DRX126146	DAR_ChIPEA	0.731576	0.531007
DRX129554	DRX129510;DRX126146	DAR_ChIPEA	0.795389	0.458313
DRX129555	DRX129510;DRX126146	DAR_ChIPEA	0.669717	0.448922
DRX129558	DRX129510;DRX126146	DAR_ChIPEA	0.754506	0.671476
DRX129563	DRX129510;DRX126146	DAR_ChIPEA	0.677715	0.768942
DRX129564	DRX129510;DRX126146	DAR_ChIPEA	0.926219	0.529268
DRX129565	DRX129510;DRX126146	DAR_ChIPEA	0.686572	0.739359
DRX129566	DRX129510;DRX126146	DAR_ChIPEA	0.747022	0.185561
DRX129569	DRX129510;DRX126146	DAR_ChIPEA	0.814238	0.127876
DRX129573	DRX129510;DRX126146	DAR_ChIPEA	0.773504	0.405281
DRX129576	DRX129510;DRX126146	DAR_ChIPEA	0.732375	0.618303
DRX129577	DRX129510;DRX126146	DAR_ChIPEA	0.753837	0.655851
DRX129579	DRX129510;DRX126146	DAR_ChIPEA	0.699562	0.272649
DRX129581	DRX129510;DRX126146	DAR_ChIPEA	0.66733	0.220687
DRX129582	DRX129510;DRX126146	DAR_ChIPEA	0.76606	0.376873
DRX129584	DRX129510;DRX126146	DAR_ChIPEA	0.715862	0.706914
DRX129586	DRX129510;DRX126146	DAR_ChIPEA	0.728158	0.147979
DRX129588	DRX129510;DRX126146	DAR_ChIPEA	0.734623	0.505092
DRX129589	DRX129510;DRX126146	DAR_ChIPEA	0.691412	0.415449
DRX129590	DRX129510;DRX126146	DAR_ChIPEA	0.712766	0.467216
DRX129595	DRX129510;DRX126146	DAR_ChIPEA	0.727474	0.392797
DRX129597	DRX129510;DRX126146	DAR_ChIPEA	0.961441	0.533468
DRX129599	DRX129510;DRX126146	DAR_ChIPEA	0.74807	0.159865
DRX129600	DRX129510;DRX126146	DAR_ChIPEA	0.738493	0.341883
DRX129601	DRX129510;DRX126146	DAR_ChIPEA	0.754206	0.351616
DRX129602	DRX129510;DRX126146	DAR_ChIPEA	0.72435	0.499062
DRX129606	DRX129604;DRX126235	DAR_ChIPEA	0.692599	0.634027
DRX129608	DRX129604;DRX126235	DAR_ChIPEA	0.766871	0.522143
DRX129612	DRX129604;DRX126235	DAR_ChIPEA	0.710479	0.230866
DRX129614	DRX129604;DRX126235	DAR_ChIPEA	0.85191	0.117863
DRX129617	DRX129604;DRX126235	DAR_ChIPEA	0.782934	0.346807
DRX129619	DRX129604;DRX126235	DAR_ChIPEA	0.823993	0.183522
DRX129620	DRX129604;DRX126235	DAR_ChIPEA	0.737673	0.475843
DRX129621	DRX129604;DRX126235	DAR_ChIPEA	0.687532	0.42869
DRX129622	DRX129604;DRX126235	DAR_ChIPEA	0.773497	0.208698
DRX129623	DRX129604;DRX126235	DAR_ChIPEA	0.766216	0.271549
DRX129624	DRX129604;DRX126235	DAR_ChIPEA	0.719734	0.458627
DRX129627	DRX129604;DRX126235	DAR_ChIPEA	0.812085	0.102413
DRX129629	DRX129604;DRX126235	DAR_ChIPEA	0.828609	0.282283
DRX129630	DRX129604;DRX126235	DAR_ChIPEA	0.685954	0.0793682
DRX129633	DRX129604;DRX126235	DAR_ChIPEA	0.731419	0.46135
DRX129636	DRX129604;DRX126235	DAR_ChIPEA	0.742876	0.51647
DRX129639	DRX129604;DRX126235	DAR_ChIPEA	0.649864	0.751059
DRX129640	DRX129604;DRX126235	DAR_ChIPEA	0.749088	0.504858
DRX129642	DRX129604;DRX126235	DAR_ChIPEA	0.698884	0.606354
DRX129643	DRX129604;DRX126235	DAR_ChIPEA	0.647633	0.692919
DRX129644	DRX129604;DRX126235	DAR_ChIPEA	0.68812	0.358986
DRX129647	DRX129604;DRX126235	DAR_ChIPEA	0.736901	0.50898
DRX129648	DRX129604;DRX126235	DAR_ChIPEA	0.740869	0.384253
DRX129649	DRX129604;DRX126235	DAR_ChIPEA	0.676843	0.423593
DRX129652	DRX129604;DRX126235	DAR_ChIPEA	0.725213	0.627614
DRX129657	DRX129604;DRX126235	DAR_ChIPEA	0.655321	0.720347
DRX129658	DRX129604;DRX126235	DAR_ChIPEA	0.884397	0.527778
DRX129659	DRX129604;DRX126235	DAR_ChIPEA	0.692963	0.760589
DRX129660	DRX129604;DRX126235	DAR_ChIPEA	0.726102	0.171435
DRX129663	DRX129604;DRX126235	DAR_ChIPEA	0.844213	0.14072
DRX129667	DRX129604;DRX126235	DAR_ChIPEA	0.726961	0.378133
DRX129670	DRX129604;DRX126235	DAR_ChIPEA	0.695261	0.507135
DRX129671	DRX129604;DRX126235	DAR_ChIPEA	0.708006	0.550797
DRX129673	DRX129604;DRX126235	DAR_ChIPEA	0.691374	0.287073
DRX129675	DRX129604;DRX126235	DAR_ChIPEA	0.675196	0.195809
DRX129676	DRX129604;DRX126235	DAR_ChIPEA	0.752568	0.337637
DRX129678	DRX129604;DRX126235	DAR_ChIPEA	0.706329	0.681753
DRX129680	DRX129604;DRX126235	DAR_ChIPEA	0.664409	0.17267
DRX129682	DRX129604;DRX126235	DAR_ChIPEA	0.6987	0.404042
DRX129683	DRX129604;DRX126235	DAR_ChIPEA	0.674475	0.37774
DRX129684	DRX129604;DRX126235	DAR_ChIPEA	0.702305	0.450014
DRX129690	DRX129604;DRX126235	DAR_ChIPEA	0.732767	0.460171
DRX129692	DRX129604;DRX126235	DAR_ChIPEA	0.984365	0.31742
DRX129694	DRX129604;DRX126235	DAR_ChIPEA	0.701998	0.09862
DRX129695	DRX129604;DRX126235	DAR_ChIPEA	0.68053	0.256389
DRX129696	DRX129604;DRX126235	DAR_ChIPEA	0.724366	0.388655
DRX129697	DRX129604;DRX126235	DAR_ChIPEA	0.725086	0.526176
DRX129701	DRX129699;DRX126323	DAR_ChIPEA	0.699157	0.640648
DRX129703	DRX129699;DRX126323	DAR_ChIPEA	0.793376	0.535511
DRX129707	DRX129699;DRX126323	DAR_ChIPEA	0.708103	0.223743
DRX129709	DRX129699;DRX126323	DAR_ChIPEA	0.712222	0.121673
DRX129712	DRX129699;DRX126323	DAR_ChIPEA	0.797952	0.424415
DRX129714	DRX129699;DRX126323	DAR_ChIPEA	0.818328	0.15883
DRX129715	DRX129699;DRX126323	DAR_ChIPEA	0.766624	0.512489
DRX129716	DRX129699;DRX126323	DAR_ChIPEA	0.695991	0.434062
DRX129717	DRX129699;DRX126323	DAR_ChIPEA	0.773974	0.219832
DRX129718	DRX129699;DRX126323	DAR_ChIPEA	0.774775	0.29048
DRX129719	DRX129699;DRX126323	DAR_ChIPEA	0.753745	0.525858
DRX129722	DRX129699;DRX126323	DAR_ChIPEA	0.783376	0.0922017
DRX129724	DRX129699;DRX126323	DAR_ChIPEA	0.803486	0.215864
DRX129725	DRX129699;DRX126323	DAR_ChIPEA	0.715854	0.144896
DRX129728	DRX129699;DRX126323	DAR_ChIPEA	0.760565	0.548384
DRX129731	DRX129699;DRX126323	DAR_ChIPEA	0.724087	0.456287
DRX129732	DRX129699;DRX126323	DAR_ChIPEA	0.667453	0.754592
DRX129733	DRX129699;DRX126323	DAR_ChIPEA	0.756652	0.495044
DRX129735	DRX129699;DRX126323	DAR_ChIPEA	0.721984	0.650934
DRX129736	DRX129699;DRX126323	DAR_ChIPEA	0.685628	0.723492
DRX129737	DRX129699;DRX126323	DAR_ChIPEA	0.662937	0.339643
DRX129740	DRX129699;DRX126323	DAR_ChIPEA	0.730661	0.497852
DRX129741	DRX129699;DRX126323	DAR_ChIPEA	0.75688	0.465291
DRX129745	DRX129699;DRX126323	DAR_ChIPEA	0.712512	0.607421
DRX129750	DRX129699;DRX126323	DAR_ChIPEA	0.65293	0.748031
DRX129751	DRX129699;DRX126323	DAR_ChIPEA	0.612445	0.52585
DRX129752	DRX129699;DRX126323	DAR_ChIPEA	0.68633	0.750398
DRX129753	DRX129699;DRX126323	DAR_ChIPEA	0.719732	0.154642
DRX129755	DRX129699;DRX126323	DAR_ChIPEA	0.818348	0.145889
DRX129759	DRX129699;DRX126323	DAR_ChIPEA	0.719811	0.385311
DRX129762	DRX129699;DRX126323	DAR_ChIPEA	0.687743	0.499824
DRX129763	DRX129699;DRX126323	DAR_ChIPEA	0.71445	0.615471
DRX129765	DRX129699;DRX126323	DAR_ChIPEA	0.682009	0.274546
DRX129768	DRX129699;DRX126323	DAR_ChIPEA	0.736656	0.311681
DRX129771	DRX129699;DRX126323	DAR_ChIPEA	0.71422	0.162135
DRX129773	DRX129699;DRX126323	DAR_ChIPEA	0.67802	0.38684
DRX129774	DRX129699;DRX126323	DAR_ChIPEA	0.653268	0.33677
DRX129775	DRX129699;DRX126323	DAR_ChIPEA	0.723788	0.462369
DRX129781	DRX129699;DRX126323	DAR_ChIPEA	0.735186	0.46916
DRX129783	DRX129699;DRX126323	DAR_ChIPEA	0.977876	0.291984
DRX129785	DRX129699;DRX126323	DAR_ChIPEA	0.72114	0.311334
DRX129786	DRX129699;DRX126323	DAR_ChIPEA	0.657008	0.463695
DRX129789	DRX129787;DRX126409	DAR_ChIPEA	0.698528	0.64288
DRX129791	DRX129787;DRX126409	DAR_ChIPEA	0.750704	0.441382
DRX129793	DRX129787;DRX126409	DAR_ChIPEA	0.716552	0.207242
DRX129795	DRX129787;DRX126409	DAR_ChIPEA	0.824373	0.104589
DRX129796	DRX129787;DRX126409	DAR_ChIPEA	0.728021	0.133435
DRX129799	DRX129787;DRX126409	DAR_ChIPEA	0.796706	0.366471
DRX129801	DRX129787;DRX126409	DAR_ChIPEA	0.845211	0.177222
DRX129802	DRX129787;DRX126409	DAR_ChIPEA	0.722405	0.463541
DRX129803	DRX129787;DRX126409	DAR_ChIPEA	0.697479	0.474053
DRX129804	DRX129787;DRX126409	DAR_ChIPEA	0.748307	0.148048
DRX129805	DRX129787;DRX126409	DAR_ChIPEA	0.810997	0.449964
DRX129806	DRX129787;DRX126409	DAR_ChIPEA	0.751623	0.568365
DRX129809	DRX129787;DRX126409	DAR_ChIPEA	0.820496	0.0725219
DRX129811	DRX129787;DRX126409	DAR_ChIPEA	0.805988	0.22753
DRX129814	DRX129787;DRX126409	DAR_ChIPEA	0.733574	0.513881
DRX129817	DRX129787;DRX126409	DAR_ChIPEA	0.73119	0.508419
DRX129819	DRX129787;DRX126409	DAR_ChIPEA	0.696445	0.795588
DRX129820	DRX129787;DRX126409	DAR_ChIPEA	0.752687	0.428779
DRX129822	DRX129787;DRX126409	DAR_ChIPEA	0.721517	0.610533
DRX129823	DRX129787;DRX126409	DAR_ChIPEA	0.688091	0.727811
DRX129824	DRX129787;DRX126409	DAR_ChIPEA	0.662135	0.317857
DRX129827	DRX129787;DRX126409	DAR_ChIPEA	0.710253	0.481325
DRX129828	DRX129787;DRX126409	DAR_ChIPEA	0.775552	0.460231
DRX129829	DRX129787;DRX126409	DAR_ChIPEA	0.662322	0.427531
DRX129832	DRX129787;DRX126409	DAR_ChIPEA	0.708955	0.61754
DRX129837	DRX129787;DRX126409	DAR_ChIPEA	0.670533	0.780256
DRX129838	DRX129787;DRX126409	DAR_ChIPEA	0.682977	0.760974
DRX129839	DRX129787;DRX126409	DAR_ChIPEA	0.712512	0.167903
DRX129842	DRX129787;DRX126409	DAR_ChIPEA	0.829994	0.152903
DRX129846	DRX129787;DRX126409	DAR_ChIPEA	0.749744	0.484122
DRX129849	DRX129787;DRX126409	DAR_ChIPEA	0.690577	0.558032
DRX129850	DRX129787;DRX126409	DAR_ChIPEA	0.690235	0.583112
DRX129852	DRX129787;DRX126409	DAR_ChIPEA	0.717737	0.298035
DRX129854	DRX129787;DRX126409	DAR_ChIPEA	0.740826	0.266604
DRX129855	DRX129787;DRX126409	DAR_ChIPEA	0.764695	0.366814
DRX129858	DRX129787;DRX126409	DAR_ChIPEA	0.670491	0.132798
DRX129860	DRX129787;DRX126409	DAR_ChIPEA	0.694715	0.385563
DRX129861	DRX129787;DRX126409	DAR_ChIPEA	0.675182	0.408137
DRX129862	DRX129787;DRX126409	DAR_ChIPEA	0.688501	0.3891
DRX129868	DRX129787;DRX126409	DAR_ChIPEA	0.752048	0.442665
DRX129871	DRX129787;DRX126409	DAR_ChIPEA	0.660718	0.0944887
DRX129872	DRX129787;DRX126409	DAR_ChIPEA	0.735392	0.354494
DRX129873	DRX129787;DRX126409	DAR_ChIPEA	0.692813	0.455794
DRX129877	DRX129875;DRX126491	DAR_ChIPEA	0.671027	0.59856
DRX129878	DRX129875;DRX126491	DAR_ChIPEA	0.767364	0.508899
DRX129882	DRX129875;DRX126491	DAR_ChIPEA	0.703607	0.191116
DRX129883	DRX129875;DRX126491	DAR_ChIPEA	0.818783	0.188393
DRX129884	DRX129875;DRX126491	DAR_ChIPEA	0.746172	0.149262
DRX129887	DRX129875;DRX126491	DAR_ChIPEA	0.79362	0.384043
DRX129889	DRX129875;DRX126491	DAR_ChIPEA	0.808481	0.134793
DRX129890	DRX129875;DRX126491	DAR_ChIPEA	0.780208	0.520845
DRX129891	DRX129875;DRX126491	DAR_ChIPEA	0.687052	0.449206
DRX129892	DRX129875;DRX126491	DAR_ChIPEA	0.791146	0.183863
DRX129893	DRX129875;DRX126491	DAR_ChIPEA	0.778114	0.274735
DRX129894	DRX129875;DRX126491	DAR_ChIPEA	0.729889	0.499948
DRX129897	DRX129875;DRX126491	DAR_ChIPEA	0.811367	0.118605
DRX129899	DRX129875;DRX126491	DAR_ChIPEA	0.848119	0.280411
DRX129900	DRX129875;DRX126491	DAR_ChIPEA	0.708385	0.0929482
DRX129903	DRX129875;DRX126491	DAR_ChIPEA	0.740541	0.491286
DRX129906	DRX129875;DRX126491	DAR_ChIPEA	0.72905	0.467244
DRX129909	DRX129875;DRX126491	DAR_ChIPEA	0.672153	0.780803
DRX129910	DRX129875;DRX126491	DAR_ChIPEA	0.763523	0.528918
DRX129912	DRX129875;DRX126491	DAR_ChIPEA	0.729421	0.60929
DRX129913	DRX129875;DRX126491	DAR_ChIPEA	0.667882	0.691861
DRX129914	DRX129875;DRX126491	DAR_ChIPEA	0.652831	0.316656
DRX129917	DRX129875;DRX126491	DAR_ChIPEA	0.736982	0.496943
DRX129918	DRX129875;DRX126491	DAR_ChIPEA	0.794075	0.445203
DRX129919	DRX129875;DRX126491	DAR_ChIPEA	0.672955	0.394302
DRX129922	DRX129875;DRX126491	DAR_ChIPEA	0.714506	0.59411
DRX129927	DRX129875;DRX126491	DAR_ChIPEA	0.669741	0.743612
DRX129928	DRX129875;DRX126491	DAR_ChIPEA	0.966516	0.533607
DRX129929	DRX129875;DRX126491	DAR_ChIPEA	0.685207	0.742959
DRX129930	DRX129875;DRX126491	DAR_ChIPEA	0.731101	0.176331
DRX129933	DRX129875;DRX126491	DAR_ChIPEA	0.781571	0.107255
DRX129937	DRX129875;DRX126491	DAR_ChIPEA	0.758934	0.4192
DRX129940	DRX129875;DRX126491	DAR_ChIPEA	0.703951	0.527581
DRX129941	DRX129875;DRX126491	DAR_ChIPEA	0.707019	0.596505
DRX129943	DRX129875;DRX126491	DAR_ChIPEA	0.651903	0.195308
DRX129945	DRX129875;DRX126491	DAR_ChIPEA	0.680899	0.225239
DRX129946	DRX129875;DRX126491	DAR_ChIPEA	0.761821	0.416046
DRX129948	DRX129875;DRX126491	DAR_ChIPEA	0.703779	0.656105
DRX129949	DRX129875;DRX126491	DAR_ChIPEA	0.673321	0.16327
DRX129951	DRX129875;DRX126491	DAR_ChIPEA	0.683031	0.378986
DRX129952	DRX129875;DRX126491	DAR_ChIPEA	0.65812	0.289281
DRX129953	DRX129875;DRX126491	DAR_ChIPEA	0.702748	0.403797
DRX129959	DRX129875;DRX126491	DAR_ChIPEA	0.731016	0.3629
DRX129960	DRX129875;DRX126491	DAR_ChIPEA	0.876109	0.284055
DRX129962	DRX129875;DRX126491	DAR_ChIPEA	0.731728	0.372978
DRX129966	DRX129964;DRX126574	DAR_ChIPEA	0.695925	0.665617
DRX129968	DRX129964;DRX126574	DAR_ChIPEA	0.746874	0.425138
DRX129972	DRX129964;DRX126574	DAR_ChIPEA	0.703426	0.213151
DRX129974	DRX129964;DRX126574	DAR_ChIPEA	0.796783	0.103902
DRX129975	DRX129964;DRX126574	DAR_ChIPEA	0.759355	0.168547
DRX129978	DRX129964;DRX126574	DAR_ChIPEA	0.771671	0.337315
DRX129980	DRX129964;DRX126574	DAR_ChIPEA	0.779937	0.100149
DRX129981	DRX129964;DRX126574	DAR_ChIPEA	0.770537	0.47896
DRX129982	DRX129964;DRX126574	DAR_ChIPEA	0.689099	0.382608
DRX129983	DRX129964;DRX126574	DAR_ChIPEA	0.77026	0.262575
DRX129984	DRX129964;DRX126574	DAR_ChIPEA	0.729239	0.431568
DRX129987	DRX129964;DRX126574	DAR_ChIPEA	0.891605	0.518949
DRX129989	DRX129964;DRX126574	DAR_ChIPEA	0.744975	0.14144
DRX129990	DRX129964;DRX126574	DAR_ChIPEA	0.700994	0.0891866
DRX129993	DRX129964;DRX126574	DAR_ChIPEA	0.721905	0.408864
DRX129996	DRX129964;DRX126574	DAR_ChIPEA	0.727616	0.527344
DRX129999	DRX129964;DRX126574	DAR_ChIPEA	0.67443	0.747997
DRX130000	DRX129964;DRX126574	DAR_ChIPEA	0.73376	0.404627
DRX130002	DRX129964;DRX126574	DAR_ChIPEA	0.691	0.522817
DRX130003	DRX129964;DRX126574	DAR_ChIPEA	0.685874	0.735029
DRX130004	DRX129964;DRX126574	DAR_ChIPEA	0.685311	0.353118
DRX130005	DRX129964;DRX126574	DAR_ChIPEA	0.724888	0.456498
DRX130006	DRX129964;DRX126574	DAR_ChIPEA	0.757577	0.36081
DRX130007	DRX129964;DRX126574	DAR_ChIPEA	0.660889	0.389991
DRX130010	DRX129964;DRX126574	DAR_ChIPEA	0.713729	0.62244
DRX130015	DRX129964;DRX126574	DAR_ChIPEA	0.90227	0.5279
DRX130016	DRX129964;DRX126574	DAR_ChIPEA	0.678552	0.720127
DRX130017	DRX129964;DRX126574	DAR_ChIPEA	0.750227	0.144045
DRX130020	DRX129964;DRX126574	DAR_ChIPEA	0.857435	0.15032
DRX130023	DRX129964;DRX126574	DAR_ChIPEA	0.753162	0.360655
DRX130026	DRX129964;DRX126574	DAR_ChIPEA	0.683429	0.524447
DRX130027	DRX129964;DRX126574	DAR_ChIPEA	0.737611	0.591921
DRX130028	DRX129964;DRX126574	DAR_ChIPEA	0.684172	0.234251
DRX130030	DRX129964;DRX126574	DAR_ChIPEA	0.691163	0.228575
DRX130031	DRX129964;DRX126574	DAR_ChIPEA	0.767027	0.322509
DRX130033	DRX129964;DRX126574	DAR_ChIPEA	0.714821	0.702026
DRX130035	DRX129964;DRX126574	DAR_ChIPEA	0.675507	0.104061
DRX130037	DRX129964;DRX126574	DAR_ChIPEA	0.681962	0.312801
DRX130038	DRX129964;DRX126574	DAR_ChIPEA	0.675979	0.305121
DRX130044	DRX129964;DRX126574	DAR_ChIPEA	0.761933	0.466046
DRX130046	DRX129964;DRX126574	DAR_ChIPEA	0.694197	0.102765
DRX130047	DRX129964;DRX126574	DAR_ChIPEA	0.708566	0.276044
DRX130048	DRX129964;DRX126574	DAR_ChIPEA	0.717996	0.471282
DRX130052	DRX130050;DRX126667	DAR_ChIPEA	0.749963	0.450774
DRX130056	DRX130050;DRX126667	DAR_ChIPEA	0.693735	0.219167
DRX130058	DRX130050;DRX126667	DAR_ChIPEA	0.778673	0.12942
DRX130059	DRX130050;DRX126667	DAR_ChIPEA	0.756513	0.159788
DRX130061	DRX130050;DRX126667	DAR_ChIPEA	0.78431	0.374001
DRX130063	DRX130050;DRX126667	DAR_ChIPEA	0.785713	0.140506
DRX130064	DRX130050;DRX126667	DAR_ChIPEA	0.71599	0.499251
DRX130065	DRX130050;DRX126667	DAR_ChIPEA	0.684803	0.412604
DRX130066	DRX130050;DRX126667	DAR_ChIPEA	0.732684	0.194384
DRX130067	DRX130050;DRX126667	DAR_ChIPEA	0.75867	0.296385
DRX130068	DRX130050;DRX126667	DAR_ChIPEA	0.740986	0.525674
DRX130071	DRX130050;DRX126667	DAR_ChIPEA	0.840303	0.122983
DRX130073	DRX130050;DRX126667	DAR_ChIPEA	0.845819	0.283886
DRX130074	DRX130050;DRX126667	DAR_ChIPEA	0.73454	0.0912757
DRX130077	DRX130050;DRX126667	DAR_ChIPEA	0.760372	0.542824
DRX130080	DRX130050;DRX126667	DAR_ChIPEA	0.733902	0.55818
DRX130083	DRX130050;DRX126667	DAR_ChIPEA	0.669608	0.792615
DRX130084	DRX130050;DRX126667	DAR_ChIPEA	0.735525	0.426094
DRX130086	DRX130050;DRX126667	DAR_ChIPEA	0.711098	0.613173
DRX130087	DRX130050;DRX126667	DAR_ChIPEA	0.659157	0.710682
DRX130088	DRX130050;DRX126667	DAR_ChIPEA	0.685424	0.322576
DRX130090	DRX130050;DRX126667	DAR_ChIPEA	0.722611	0.524473
DRX130091	DRX130050;DRX126667	DAR_ChIPEA	0.781286	0.472698
DRX130092	DRX130050;DRX126667	DAR_ChIPEA	0.661664	0.421495
DRX130095	DRX130050;DRX126667	DAR_ChIPEA	0.72224	0.658338
DRX130100	DRX130050;DRX126667	DAR_ChIPEA	0.654974	0.762051
DRX130101	DRX130050;DRX126667	DAR_ChIPEA	0.852273	0.526895
DRX130102	DRX130050;DRX126667	DAR_ChIPEA	0.681635	0.781351
DRX130103	DRX130050;DRX126667	DAR_ChIPEA	0.728723	0.21128
DRX130106	DRX130050;DRX126667	DAR_ChIPEA	0.82099	0.123389
DRX130110	DRX130050;DRX126667	DAR_ChIPEA	0.728046	0.467086
DRX130113	DRX130050;DRX126667	DAR_ChIPEA	0.719008	0.563494
DRX130114	DRX130050;DRX126667	DAR_ChIPEA	0.735792	0.625221
DRX130116	DRX130050;DRX126667	DAR_ChIPEA	0.750364	0.295614
DRX130118	DRX130050;DRX126667	DAR_ChIPEA	0.670281	0.187795
DRX130120	DRX130050;DRX126667	DAR_ChIPEA	0.689436	0.66971
DRX130122	DRX130050;DRX126667	DAR_ChIPEA	0.663662	0.154225
DRX130124	DRX130050;DRX126667	DAR_ChIPEA	0.700596	0.369457
DRX130125	DRX130050;DRX126667	DAR_ChIPEA	0.704173	0.367161
DRX130126	DRX130050;DRX126667	DAR_ChIPEA	0.696872	0.429289
DRX130132	DRX130050;DRX126667	DAR_ChIPEA	0.750055	0.463232
DRX130135	DRX130050;DRX126667	DAR_ChIPEA	0.772101	0.160722
DRX130136	DRX130050;DRX126667	DAR_ChIPEA	0.715047	0.347986
DRX130137	DRX130050;DRX126667	DAR_ChIPEA	0.739474	0.373833
DRX130138	DRX130050;DRX126667	DAR_ChIPEA	0.719087	0.51806
DRX130142	DRX130140;DRX126758	DAR_ChIPEA	0.71282	0.655669
DRX130144	DRX130140;DRX126758	DAR_ChIPEA	0.755208	0.437131
DRX130148	DRX130140;DRX126758	DAR_ChIPEA	0.694233	0.265452
DRX130150	DRX130140;DRX126758	DAR_ChIPEA	0.817279	0.189052
DRX130153	DRX130140;DRX126758	DAR_ChIPEA	0.771951	0.378174
DRX130155	DRX130140;DRX126758	DAR_ChIPEA	0.812047	0.195932
DRX130156	DRX130140;DRX126758	DAR_ChIPEA	0.741972	0.487712
DRX130157	DRX130140;DRX126758	DAR_ChIPEA	0.65761	0.391257
DRX130158	DRX130140;DRX126758	DAR_ChIPEA	0.76139	0.184266
DRX130159	DRX130140;DRX126758	DAR_ChIPEA	0.772535	0.270979
DRX130160	DRX130140;DRX126758	DAR_ChIPEA	0.724054	0.505972
DRX130163	DRX130140;DRX126758	DAR_ChIPEA	0.850508	0.0836967
DRX130165	DRX130140;DRX126758	DAR_ChIPEA	0.840585	0.232032
DRX130168	DRX130140;DRX126758	DAR_ChIPEA	0.712648	0.441272
DRX130171	DRX130140;DRX126758	DAR_ChIPEA	0.71859	0.453508
DRX130174	DRX130140;DRX126758	DAR_ChIPEA	0.664377	0.765347
DRX130175	DRX130140;DRX126758	DAR_ChIPEA	0.740113	0.476233
DRX130177	DRX130140;DRX126758	DAR_ChIPEA	0.715483	0.615127
DRX130178	DRX130140;DRX126758	DAR_ChIPEA	0.650061	0.711611
DRX130179	DRX130140;DRX126758	DAR_ChIPEA	0.645509	0.319988
DRX130182	DRX130140;DRX126758	DAR_ChIPEA	0.736496	0.524358
DRX130183	DRX130140;DRX126758	DAR_ChIPEA	0.762072	0.399297
DRX130184	DRX130140;DRX126758	DAR_ChIPEA	0.676033	0.443693
DRX130187	DRX130140;DRX126758	DAR_ChIPEA	0.718394	0.644744
DRX130192	DRX130140;DRX126758	DAR_ChIPEA	0.64455	0.725623
DRX130193	DRX130140;DRX126758	DAR_ChIPEA	0.613708	0.525854
DRX130194	DRX130140;DRX126758	DAR_ChIPEA	0.6815	0.760784
DRX130195	DRX130140;DRX126758	DAR_ChIPEA	0.704335	0.229048
DRX130198	DRX130140;DRX126758	DAR_ChIPEA	0.795722	0.102525
DRX130202	DRX130140;DRX126758	DAR_ChIPEA	0.736034	0.457237
DRX130205	DRX130140;DRX126758	DAR_ChIPEA	0.702503	0.543224
DRX130206	DRX130140;DRX126758	DAR_ChIPEA	0.703489	0.576996
DRX130208	DRX130140;DRX126758	DAR_ChIPEA	0.663037	0.248522
DRX130209	DRX130140;DRX126758	DAR_ChIPEA	0.654729	0.196873
DRX130210	DRX130140;DRX126758	DAR_ChIPEA	0.743187	0.298018
DRX130212	DRX130140;DRX126758	DAR_ChIPEA	0.694649	0.653795
DRX130214	DRX130140;DRX126758	DAR_ChIPEA	0.664865	0.118046
DRX130216	DRX130140;DRX126758	DAR_ChIPEA	0.673928	0.365343
DRX130217	DRX130140;DRX126758	DAR_ChIPEA	0.686555	0.359315
DRX130221	DRX130140;DRX126758	DAR_ChIPEA	0.724586	0.429672
DRX130224	DRX130140;DRX126758	DAR_ChIPEA	0.677301	0.127685
DRX130225	DRX130140;DRX126758	DAR_ChIPEA	0.719249	0.333724
DRX130226	DRX130140;DRX126758	DAR_ChIPEA	0.725367	0.332246
DRX130230	DRX130228;DRX126850	DAR_ChIPEA	0.676229	0.616269
DRX130232	DRX130228;DRX126850	DAR_ChIPEA	0.77448	0.595646
DRX130239	DRX130228;DRX126850	DAR_ChIPEA	0.767982	0.403372
DRX130241	DRX130228;DRX126850	DAR_ChIPEA	0.7913	0.145533
DRX130242	DRX130228;DRX126850	DAR_ChIPEA	0.777666	0.559782
DRX130243	DRX130228;DRX126850	DAR_ChIPEA	0.674248	0.431027
DRX130244	DRX130228;DRX126850	DAR_ChIPEA	0.767256	0.169612
DRX130245	DRX130228;DRX126850	DAR_ChIPEA	0.776401	0.322378
DRX130246	DRX130228;DRX126850	DAR_ChIPEA	0.700874	0.454554
DRX130249	DRX130228;DRX126850	DAR_ChIPEA	0.791093	0.108191
DRX130251	DRX130228;DRX126850	DAR_ChIPEA	0.806415	0.222696
DRX130252	DRX130228;DRX126850	DAR_ChIPEA	0.706249	0.112353
DRX130255	DRX130228;DRX126850	DAR_ChIPEA	0.755214	0.528853
DRX130258	DRX130228;DRX126850	DAR_ChIPEA	0.725947	0.481332
DRX130261	DRX130228;DRX126850	DAR_ChIPEA	0.658319	0.745251
DRX130262	DRX130228;DRX126850	DAR_ChIPEA	0.729613	0.475111
DRX130264	DRX130228;DRX126850	DAR_ChIPEA	0.704304	0.587336
DRX130265	DRX130228;DRX126850	DAR_ChIPEA	0.661061	0.69617
DRX130266	DRX130228;DRX126850	DAR_ChIPEA	0.64697	0.339019
DRX130269	DRX130228;DRX126850	DAR_ChIPEA	0.728866	0.581089
DRX130270	DRX130228;DRX126850	DAR_ChIPEA	0.751279	0.384018
DRX130271	DRX130228;DRX126850	DAR_ChIPEA	0.702847	0.500914
DRX130274	DRX130228;DRX126850	DAR_ChIPEA	0.73061	0.665594
DRX130279	DRX130228;DRX126850	DAR_ChIPEA	0.643447	0.720732
DRX130280	DRX130228;DRX126850	DAR_ChIPEA	0.665437	0.748167
DRX130281	DRX130228;DRX126850	DAR_ChIPEA	0.694252	0.131607
DRX130288	DRX130228;DRX126850	DAR_ChIPEA	0.769497	0.462853
DRX130292	DRX130228;DRX126850	DAR_ChIPEA	0.684714	0.281871
DRX130293	DRX130228;DRX126850	DAR_ChIPEA	0.666288	0.202652
DRX130294	DRX130228;DRX126850	DAR_ChIPEA	0.765638	0.433579
DRX130296	DRX130228;DRX126850	DAR_ChIPEA	0.691828	0.659126
DRX130298	DRX130228;DRX126850	DAR_ChIPEA	0.701259	0.412943
DRX130304	DRX130228;DRX126850	DAR_ChIPEA	0.750439	0.433052
DRX130306	DRX130228;DRX126850	DAR_ChIPEA	0.937381	0.272858
DRX130308	DRX130228;DRX126850	DAR_ChIPEA	0.708599	0.289205
DRX130309	DRX130228;DRX126850	DAR_ChIPEA	0.741624	0.542719
DRX130313	DRX130311;DRX126939	DAR_ChIPEA	0.760162	0.483852
DRX130316	DRX130311;DRX126939	DAR_ChIPEA	0.733159	0.252285
DRX130317	DRX130311;DRX126939	DAR_ChIPEA	0.744535	0.173679
DRX130320	DRX130311;DRX126939	DAR_ChIPEA	0.776987	0.342615
DRX130322	DRX130311;DRX126939	DAR_ChIPEA	0.808999	0.152539
DRX130323	DRX130311;DRX126939	DAR_ChIPEA	0.672633	0.402863
DRX130324	DRX130311;DRX126939	DAR_ChIPEA	0.780891	0.201931
DRX130325	DRX130311;DRX126939	DAR_ChIPEA	0.754882	0.279619
DRX130326	DRX130311;DRX126939	DAR_ChIPEA	0.715012	0.463004
DRX130329	DRX130311;DRX126939	DAR_ChIPEA	0.787838	0.107948
DRX130331	DRX130311;DRX126939	DAR_ChIPEA	0.832962	0.204347
DRX130332	DRX130311;DRX126939	DAR_ChIPEA	0.741598	0.100002
DRX130335	DRX130311;DRX126939	DAR_ChIPEA	0.751573	0.473952
DRX130338	DRX130311;DRX126939	DAR_ChIPEA	0.753724	0.563686
DRX130341	DRX130311;DRX126939	DAR_ChIPEA	0.675199	0.76934
DRX130342	DRX130311;DRX126939	DAR_ChIPEA	0.727205	0.385712
DRX130344	DRX130311;DRX126939	DAR_ChIPEA	0.723465	0.636347
DRX130345	DRX130311;DRX126939	DAR_ChIPEA	0.662806	0.725817
DRX130346	DRX130311;DRX126939	DAR_ChIPEA	0.679666	0.317844
DRX130349	DRX130311;DRX126939	DAR_ChIPEA	0.736155	0.511
DRX130350	DRX130311;DRX126939	DAR_ChIPEA	0.766904	0.422749
DRX130351	DRX130311;DRX126939	DAR_ChIPEA	0.706375	0.474156
DRX130354	DRX130311;DRX126939	DAR_ChIPEA	0.691327	0.62946
DRX130359	DRX130311;DRX126939	DAR_ChIPEA	0.652757	0.74794
DRX130360	DRX130311;DRX126939	DAR_ChIPEA	0.741188	0.526309
DRX130361	DRX130311;DRX126939	DAR_ChIPEA	0.703002	0.772468
DRX130362	DRX130311;DRX126939	DAR_ChIPEA	0.725461	0.151269
DRX130365	DRX130311;DRX126939	DAR_ChIPEA	0.801711	0.156434
DRX130369	DRX130311;DRX126939	DAR_ChIPEA	0.723869	0.371447
DRX130372	DRX130311;DRX126939	DAR_ChIPEA	0.697065	0.570253
DRX130373	DRX130311;DRX126939	DAR_ChIPEA	0.689124	0.568359
DRX130375	DRX130311;DRX126939	DAR_ChIPEA	0.72139	0.355129
DRX130377	DRX130311;DRX126939	DAR_ChIPEA	0.653883	0.201026
DRX130378	DRX130311;DRX126939	DAR_ChIPEA	0.763737	0.392635
DRX130381	DRX130311;DRX126939	DAR_ChIPEA	0.685949	0.170635
DRX130383	DRX130311;DRX126939	DAR_ChIPEA	0.668469	0.363246
DRX130384	DRX130311;DRX126939	DAR_ChIPEA	0.686424	0.359232
DRX130385	DRX130311;DRX126939	DAR_ChIPEA	0.692955	0.42944
DRX130391	DRX130311;DRX126939	DAR_ChIPEA	0.763906	0.550136
DRX130394	DRX130311;DRX126939	DAR_ChIPEA	0.675257	0.112173
DRX130395	DRX130311;DRX126939	DAR_ChIPEA	0.716608	0.333394
DRX130396	DRX130311;DRX126939	DAR_ChIPEA	0.765285	0.400096
DRX130397	DRX130311;DRX126939	DAR_ChIPEA	0.74308	0.540755
DRX130401	DRX130399;DRX127027	DAR_ChIPEA	0.695171	0.632735
DRX130402	DRX130399;DRX127027	DAR_ChIPEA	0.765564	0.501645
DRX130406	DRX130399;DRX127027	DAR_ChIPEA	0.755213	0.167832
DRX130409	DRX130399;DRX127027	DAR_ChIPEA	0.799525	0.384382
DRX130410	DRX130399;DRX127027	DAR_ChIPEA	0.820728	0.15031
DRX130411	DRX130399;DRX127027	DAR_ChIPEA	0.761878	0.531943
DRX130412	DRX130399;DRX127027	DAR_ChIPEA	0.706716	0.450401
DRX130413	DRX130399;DRX127027	DAR_ChIPEA	0.768259	0.161225
DRX130414	DRX130399;DRX127027	DAR_ChIPEA	0.816535	0.394063
DRX130415	DRX130399;DRX127027	DAR_ChIPEA	0.714119	0.509964
DRX130417	DRX130399;DRX127027	DAR_ChIPEA	0.816296	0.0916848
DRX130419	DRX130399;DRX127027	DAR_ChIPEA	0.836207	0.262259
DRX130420	DRX130399;DRX127027	DAR_ChIPEA	0.69366	0.104002
DRX130423	DRX130399;DRX127027	DAR_ChIPEA	0.728841	0.462836
DRX130426	DRX130399;DRX127027	DAR_ChIPEA	0.720889	0.491153
DRX130429	DRX130399;DRX127027	DAR_ChIPEA	0.738992	0.497446
DRX130431	DRX130399;DRX127027	DAR_ChIPEA	0.708144	0.624584
DRX130432	DRX130399;DRX127027	DAR_ChIPEA	0.660942	0.709954
DRX130433	DRX130399;DRX127027	DAR_ChIPEA	0.665349	0.337403
DRX130436	DRX130399;DRX127027	DAR_ChIPEA	0.75451	0.600424
DRX130437	DRX130399;DRX127027	DAR_ChIPEA	0.780376	0.422176
DRX130440	DRX130399;DRX127027	DAR_ChIPEA	0.725014	0.622768
DRX130444	DRX130399;DRX127027	DAR_ChIPEA	0.63528	0.709521
DRX130445	DRX130399;DRX127027	DAR_ChIPEA	0.660883	0.52597
DRX130446	DRX130399;DRX127027	DAR_ChIPEA	0.66872	0.716603
DRX130447	DRX130399;DRX127027	DAR_ChIPEA	0.735581	0.189303
DRX130450	DRX130399;DRX127027	DAR_ChIPEA	0.775967	0.161292
DRX130454	DRX130399;DRX127027	DAR_ChIPEA	0.728627	0.423872
DRX130457	DRX130399;DRX127027	DAR_ChIPEA	0.665786	0.510108
DRX130458	DRX130399;DRX127027	DAR_ChIPEA	0.716638	0.601629
DRX130460	DRX130399;DRX127027	DAR_ChIPEA	0.672813	0.231099
DRX130462	DRX130399;DRX127027	DAR_ChIPEA	0.641786	0.242233
DRX130463	DRX130399;DRX127027	DAR_ChIPEA	0.77769	0.422378
DRX130465	DRX130399;DRX127027	DAR_ChIPEA	0.705345	0.678561
DRX130467	DRX130399;DRX127027	DAR_ChIPEA	0.663575	0.144936
DRX130469	DRX130399;DRX127027	DAR_ChIPEA	0.700281	0.369039
DRX130470	DRX130399;DRX127027	DAR_ChIPEA	0.683316	0.388813
DRX130471	DRX130399;DRX127027	DAR_ChIPEA	0.703361	0.485683
DRX130479	DRX130399;DRX127027	DAR_ChIPEA	0.687032	0.119808
DRX130480	DRX130399;DRX127027	DAR_ChIPEA	0.74421	0.377961
DRX130481	DRX130399;DRX127027	DAR_ChIPEA	0.740498	0.388462
DRX130482	DRX130399;DRX127027	DAR_ChIPEA	0.749432	0.553542
DRX130486	DRX130484;DRX127115	DAR_ChIPEA	0.703972	0.663766
DRX130488	DRX130484;DRX127115	DAR_ChIPEA	0.768433	0.482266
DRX130492	DRX130484;DRX127115	DAR_ChIPEA	0.707555	0.245566
DRX130494	DRX130484;DRX127115	DAR_ChIPEA	0.812566	0.104568
DRX130497	DRX130484;DRX127115	DAR_ChIPEA	0.801902	0.392072
DRX130499	DRX130484;DRX127115	DAR_ChIPEA	0.798771	0.142319
DRX130500	DRX130484;DRX127115	DAR_ChIPEA	0.761142	0.551789
DRX130501	DRX130484;DRX127115	DAR_ChIPEA	0.665483	0.394699
DRX130502	DRX130484;DRX127115	DAR_ChIPEA	0.750108	0.13617
DRX130503	DRX130484;DRX127115	DAR_ChIPEA	0.758286	0.270888
DRX130504	DRX130484;DRX127115	DAR_ChIPEA	0.733549	0.5044
DRX130507	DRX130484;DRX127115	DAR_ChIPEA	0.772274	0.109176
DRX130509	DRX130484;DRX127115	DAR_ChIPEA	0.807632	0.242195
DRX130510	DRX130484;DRX127115	DAR_ChIPEA	0.713483	0.0819033
DRX130513	DRX130484;DRX127115	DAR_ChIPEA	0.745435	0.500736
DRX130516	DRX130484;DRX127115	DAR_ChIPEA	0.73655	0.515302
DRX130519	DRX130484;DRX127115	DAR_ChIPEA	0.684053	0.764537
DRX130520	DRX130484;DRX127115	DAR_ChIPEA	0.765177	0.534891
DRX130522	DRX130484;DRX127115	DAR_ChIPEA	0.714517	0.591088
DRX130523	DRX130484;DRX127115	DAR_ChIPEA	0.679675	0.720826
DRX130524	DRX130484;DRX127115	DAR_ChIPEA	0.660432	0.324354
DRX130527	DRX130484;DRX127115	DAR_ChIPEA	0.742725	0.564367
DRX130528	DRX130484;DRX127115	DAR_ChIPEA	0.75878	0.431057
DRX130529	DRX130484;DRX127115	DAR_ChIPEA	0.676594	0.437397
DRX130532	DRX130484;DRX127115	DAR_ChIPEA	0.724419	0.661823
DRX130537	DRX130484;DRX127115	DAR_ChIPEA	0.63443	0.728662
DRX130538	DRX130484;DRX127115	DAR_ChIPEA	0.800316	0.526641
DRX130539	DRX130484;DRX127115	DAR_ChIPEA	0.698253	0.777565
DRX130540	DRX130484;DRX127115	DAR_ChIPEA	0.709988	0.160404
DRX130543	DRX130484;DRX127115	DAR_ChIPEA	0.804748	0.114396
DRX130547	DRX130484;DRX127115	DAR_ChIPEA	0.749428	0.37206
DRX130550	DRX130484;DRX127115	DAR_ChIPEA	0.715381	0.581696
DRX130551	DRX130484;DRX127115	DAR_ChIPEA	0.695858	0.527375
DRX130553	DRX130484;DRX127115	DAR_ChIPEA	0.68449	0.274177
DRX130555	DRX130484;DRX127115	DAR_ChIPEA	0.673315	0.216081
DRX130556	DRX130484;DRX127115	DAR_ChIPEA	0.775284	0.373405
DRX130558	DRX130484;DRX127115	DAR_ChIPEA	0.68204	0.641509
DRX130560	DRX130484;DRX127115	DAR_ChIPEA	0.668537	0.12147
DRX130562	DRX130484;DRX127115	DAR_ChIPEA	0.672722	0.367453
DRX130563	DRX130484;DRX127115	DAR_ChIPEA	0.661518	0.310462
DRX130564	DRX130484;DRX127115	DAR_ChIPEA	0.682899	0.401098
DRX130569	DRX130484;DRX127115	DAR_ChIPEA	0.745034	0.448204
DRX130571	DRX130484;DRX127115	DAR_ChIPEA	0.940544	0.282579
DRX130573	DRX130484;DRX127115	DAR_ChIPEA	0.694849	0.157766
DRX130574	DRX130484;DRX127115	DAR_ChIPEA	0.708176	0.293305
DRX130575	DRX130484;DRX127115	DAR_ChIPEA	0.721212	0.324953
DRX130576	DRX130484;DRX127115	DAR_ChIPEA	0.69726	0.446791
DRX130580	DRX130578;DRX127203	DAR_ChIPEA	0.707436	0.688381
DRX130581	DRX130578;DRX127203	DAR_ChIPEA	0.762873	0.500513
DRX130585	DRX130578;DRX127203	DAR_ChIPEA	0.706113	0.205378
DRX130587	DRX130578;DRX127203	DAR_ChIPEA	0.743434	0.188637
DRX130590	DRX130578;DRX127203	DAR_ChIPEA	0.784386	0.401421
DRX130592	DRX130578;DRX127203	DAR_ChIPEA	0.819621	0.189081
DRX130593	DRX130578;DRX127203	DAR_ChIPEA	0.774779	0.540619
DRX130594	DRX130578;DRX127203	DAR_ChIPEA	0.67078	0.43155
DRX130595	DRX130578;DRX127203	DAR_ChIPEA	0.746849	0.190134
DRX130596	DRX130578;DRX127203	DAR_ChIPEA	0.75218	0.248742
DRX130597	DRX130578;DRX127203	DAR_ChIPEA	0.689806	0.46373
DRX130600	DRX130578;DRX127203	DAR_ChIPEA	0.790339	0.119582
DRX130602	DRX130578;DRX127203	DAR_ChIPEA	0.848771	0.285041
DRX130603	DRX130578;DRX127203	DAR_ChIPEA	0.720532	0.118463
DRX130606	DRX130578;DRX127203	DAR_ChIPEA	0.758815	0.529332
DRX130609	DRX130578;DRX127203	DAR_ChIPEA	0.732007	0.487376
DRX130612	DRX130578;DRX127203	DAR_ChIPEA	0.689459	0.795809
DRX130613	DRX130578;DRX127203	DAR_ChIPEA	0.759182	0.539179
DRX130615	DRX130578;DRX127203	DAR_ChIPEA	0.724865	0.635763
DRX130616	DRX130578;DRX127203	DAR_ChIPEA	0.684224	0.754386
DRX130617	DRX130578;DRX127203	DAR_ChIPEA	0.653996	0.322755
DRX130620	DRX130578;DRX127203	DAR_ChIPEA	0.724465	0.529387
DRX130621	DRX130578;DRX127203	DAR_ChIPEA	0.763706	0.42455
DRX130622	DRX130578;DRX127203	DAR_ChIPEA	0.676366	0.455935
DRX130625	DRX130578;DRX127203	DAR_ChIPEA	0.748173	0.691812
DRX130630	DRX130578;DRX127203	DAR_ChIPEA	0.640328	0.754045
DRX130631	DRX130578;DRX127203	DAR_ChIPEA	0.656329	0.525962
DRX130632	DRX130578;DRX127203	DAR_ChIPEA	0.666995	0.74567
DRX130633	DRX130578;DRX127203	DAR_ChIPEA	0.733377	0.145495
DRX130636	DRX130578;DRX127203	DAR_ChIPEA	0.811178	0.13662
DRX130640	DRX130578;DRX127203	DAR_ChIPEA	0.747314	0.450424
DRX130643	DRX130578;DRX127203	DAR_ChIPEA	0.721801	0.548163
DRX130644	DRX130578;DRX127203	DAR_ChIPEA	0.699856	0.572139
DRX130646	DRX130578;DRX127203	DAR_ChIPEA	0.674471	0.253482
DRX130648	DRX130578;DRX127203	DAR_ChIPEA	0.662083	0.240246
DRX130649	DRX130578;DRX127203	DAR_ChIPEA	0.762685	0.396863
DRX130652	DRX130578;DRX127203	DAR_ChIPEA	0.684921	0.124986
DRX130654	DRX130578;DRX127203	DAR_ChIPEA	0.677407	0.396641
DRX130655	DRX130578;DRX127203	DAR_ChIPEA	0.634548	0.315406
DRX130656	DRX130578;DRX127203	DAR_ChIPEA	0.686363	0.422187
DRX130662	DRX130578;DRX127203	DAR_ChIPEA	0.723229	0.415027
DRX130665	DRX130578;DRX127203	DAR_ChIPEA	0.705702	0.111863
DRX130666	DRX130578;DRX127203	DAR_ChIPEA	0.703932	0.33647
DRX130667	DRX130578;DRX127203	DAR_ChIPEA	0.741628	0.310081
DRX130668	DRX130578;DRX127203	DAR_ChIPEA	0.711	0.521693
DRX130672	DRX130670;DRX127288	DAR_ChIPEA	0.682458	0.617339
DRX130673	DRX130670;DRX127288	DAR_ChIPEA	0.748474	0.461378
DRX130677	DRX130670;DRX127288	DAR_ChIPEA	0.713623	0.218978
DRX130679	DRX130670;DRX127288	DAR_ChIPEA	0.840587	0.10769
DRX130682	DRX130670;DRX127288	DAR_ChIPEA	0.771434	0.361095
DRX130684	DRX130670;DRX127288	DAR_ChIPEA	0.826712	0.144473
DRX130685	DRX130670;DRX127288	DAR_ChIPEA	0.767829	0.534232
DRX130686	DRX130670;DRX127288	DAR_ChIPEA	0.681163	0.415287
DRX130687	DRX130670;DRX127288	DAR_ChIPEA	0.766891	0.155826
DRX130688	DRX130670;DRX127288	DAR_ChIPEA	0.740461	0.310888
DRX130689	DRX130670;DRX127288	DAR_ChIPEA	0.715962	0.487419
DRX130692	DRX130670;DRX127288	DAR_ChIPEA	0.806015	0.0841337
DRX130694	DRX130670;DRX127288	DAR_ChIPEA	0.815857	0.229717
DRX130697	DRX130670;DRX127288	DAR_ChIPEA	0.723767	0.452721
DRX130700	DRX130670;DRX127288	DAR_ChIPEA	0.717056	0.448816
DRX130703	DRX130670;DRX127288	DAR_ChIPEA	0.673916	0.78025
DRX130704	DRX130670;DRX127288	DAR_ChIPEA	0.724791	0.443773
DRX130706	DRX130670;DRX127288	DAR_ChIPEA	0.722633	0.63215
DRX130707	DRX130670;DRX127288	DAR_ChIPEA	0.678806	0.725045
DRX130708	DRX130670;DRX127288	DAR_ChIPEA	0.654139	0.335517
DRX130711	DRX130670;DRX127288	DAR_ChIPEA	0.721202	0.531492
DRX130712	DRX130670;DRX127288	DAR_ChIPEA	0.772619	0.40103
DRX130713	DRX130670;DRX127288	DAR_ChIPEA	0.669074	0.437047
DRX130716	DRX130670;DRX127288	DAR_ChIPEA	0.731016	0.667765
DRX130721	DRX130670;DRX127288	DAR_ChIPEA	0.663662	0.736043
DRX130722	DRX130670;DRX127288	DAR_ChIPEA	0.654505	0.525958
DRX130723	DRX130670;DRX127288	DAR_ChIPEA	0.67614	0.747423
DRX130724	DRX130670;DRX127288	DAR_ChIPEA	0.712447	0.140153
DRX130727	DRX130670;DRX127288	DAR_ChIPEA	0.824719	0.121376
DRX130731	DRX130670;DRX127288	DAR_ChIPEA	0.73962	0.381306
DRX130734	DRX130670;DRX127288	DAR_ChIPEA	0.705458	0.579969
DRX130735	DRX130670;DRX127288	DAR_ChIPEA	0.707238	0.591061
DRX130737	DRX130670;DRX127288	DAR_ChIPEA	0.686281	0.283791
DRX130739	DRX130670;DRX127288	DAR_ChIPEA	0.729225	0.221462
DRX130740	DRX130670;DRX127288	DAR_ChIPEA	0.764116	0.379028
DRX130742	DRX130670;DRX127288	DAR_ChIPEA	0.683735	0.656831
DRX130744	DRX130670;DRX127288	DAR_ChIPEA	0.688172	0.135373
DRX130746	DRX130670;DRX127288	DAR_ChIPEA	0.705726	0.428886
DRX130747	DRX130670;DRX127288	DAR_ChIPEA	0.686684	0.373068
DRX130748	DRX130670;DRX127288	DAR_ChIPEA	0.708479	0.422704
DRX130754	DRX130670;DRX127288	DAR_ChIPEA	0.718986	0.451251
DRX130756	DRX130670;DRX127288	DAR_ChIPEA	0.960853	0.277741
DRX130758	DRX130670;DRX127288	DAR_ChIPEA	0.689248	0.138492
DRX130759	DRX130670;DRX127288	DAR_ChIPEA	0.715761	0.335153
DRX130760	DRX130670;DRX127288	DAR_ChIPEA	0.714734	0.321819
DRX130761	DRX130670;DRX127288	DAR_ChIPEA	0.716918	0.507167
DRX130765	DRX130763;DRX127376	DAR_ChIPEA	0.710458	0.657746
DRX130767	DRX130763;DRX127376	DAR_ChIPEA	0.781733	0.550539
DRX130771	DRX130763;DRX127376	DAR_ChIPEA	0.701178	0.218812
DRX130772	DRX130763;DRX127376	DAR_ChIPEA	0.662414	0.0944127
DRX130775	DRX130763;DRX127376	DAR_ChIPEA	0.75714	0.383864
DRX130778	DRX130763;DRX127376	DAR_ChIPEA	0.736223	0.52377
DRX130780	DRX130763;DRX127376	DAR_ChIPEA	0.763059	0.166842
DRX130781	DRX130763;DRX127376	DAR_ChIPEA	0.770383	0.297273
DRX130782	DRX130763;DRX127376	DAR_ChIPEA	0.708517	0.492164
DRX130785	DRX130763;DRX127376	DAR_ChIPEA	0.821767	0.110889
DRX130787	DRX130763;DRX127376	DAR_ChIPEA	0.813642	0.206226
DRX130788	DRX130763;DRX127376	DAR_ChIPEA	0.671356	0.0911724
DRX130791	DRX130763;DRX127376	DAR_ChIPEA	0.752203	0.523328
DRX130794	DRX130763;DRX127376	DAR_ChIPEA	0.729247	0.51966
DRX130797	DRX130763;DRX127376	DAR_ChIPEA	0.68483	0.779136
DRX130798	DRX130763;DRX127376	DAR_ChIPEA	0.747647	0.485286
DRX130800	DRX130763;DRX127376	DAR_ChIPEA	0.729706	0.629604
DRX130801	DRX130763;DRX127376	DAR_ChIPEA	0.664743	0.732837
DRX130802	DRX130763;DRX127376	DAR_ChIPEA	0.666894	0.331465
DRX130805	DRX130763;DRX127376	DAR_ChIPEA	0.729084	0.542086
DRX130806	DRX130763;DRX127376	DAR_ChIPEA	0.777936	0.475092
DRX130807	DRX130763;DRX127376	DAR_ChIPEA	0.66379	0.405573
DRX130810	DRX130763;DRX127376	DAR_ChIPEA	0.735835	0.663738
DRX130815	DRX130763;DRX127376	DAR_ChIPEA	0.640618	0.737532
DRX130816	DRX130763;DRX127376	DAR_ChIPEA	0.761543	0.526378
DRX130817	DRX130763;DRX127376	DAR_ChIPEA	0.691416	0.74348
DRX130818	DRX130763;DRX127376	DAR_ChIPEA	0.699759	0.12058
DRX130821	DRX130763;DRX127376	DAR_ChIPEA	0.791341	0.123047
DRX130825	DRX130763;DRX127376	DAR_ChIPEA	0.764753	0.451316
DRX130828	DRX130763;DRX127376	DAR_ChIPEA	0.705224	0.577969
DRX130829	DRX130763;DRX127376	DAR_ChIPEA	0.710705	0.58009
DRX130831	DRX130763;DRX127376	DAR_ChIPEA	0.687613	0.270643
DRX130832	DRX130763;DRX127376	DAR_ChIPEA	0.665852	0.183056
DRX130833	DRX130763;DRX127376	DAR_ChIPEA	0.756896	0.404624
DRX130836	DRX130763;DRX127376	DAR_ChIPEA	0.676991	0.136771
DRX130838	DRX130763;DRX127376	DAR_ChIPEA	0.69173	0.391107
DRX130839	DRX130763;DRX127376	DAR_ChIPEA	0.704394	0.366864
DRX130840	DRX130763;DRX127376	DAR_ChIPEA	0.707905	0.418159
DRX130846	DRX130763;DRX127376	DAR_ChIPEA	0.723899	0.429012
DRX130848	DRX130763;DRX127376	DAR_ChIPEA	0.965722	0.294107
DRX130850	DRX130763;DRX127376	DAR_ChIPEA	0.76894	0.187281
DRX130851	DRX130763;DRX127376	DAR_ChIPEA	0.715312	0.380621
DRX130852	DRX130763;DRX127376	DAR_ChIPEA	0.722707	0.49923
DRX130856	DRX130854;DRX127465	DAR_ChIPEA	0.689816	0.659134
DRX130858	DRX130854;DRX127465	DAR_ChIPEA	0.760258	0.497714
DRX130862	DRX130854;DRX127465	DAR_ChIPEA	0.70008	0.20545
DRX130864	DRX130854;DRX127465	DAR_ChIPEA	0.622431	0.0948369
DRX130867	DRX130854;DRX127465	DAR_ChIPEA	0.793467	0.38505
DRX130869	DRX130854;DRX127465	DAR_ChIPEA	0.8151	0.170281
DRX130870	DRX130854;DRX127465	DAR_ChIPEA	0.734779	0.496246
DRX130871	DRX130854;DRX127465	DAR_ChIPEA	0.679779	0.411945
DRX130872	DRX130854;DRX127465	DAR_ChIPEA	0.740481	0.140736
DRX130873	DRX130854;DRX127465	DAR_ChIPEA	0.76883	0.298328
DRX130874	DRX130854;DRX127465	DAR_ChIPEA	0.741402	0.513546
DRX130877	DRX130854;DRX127465	DAR_ChIPEA	0.952541	0.174082
DRX130879	DRX130854;DRX127465	DAR_ChIPEA	0.829966	0.251676
DRX130880	DRX130854;DRX127465	DAR_ChIPEA	0.722641	0.124075
DRX130883	DRX130854;DRX127465	DAR_ChIPEA	0.724308	0.452748
DRX130886	DRX130854;DRX127465	DAR_ChIPEA	0.735994	0.493533
DRX130889	DRX130854;DRX127465	DAR_ChIPEA	0.673247	0.772953
DRX130890	DRX130854;DRX127465	DAR_ChIPEA	0.736679	0.459518
DRX130892	DRX130854;DRX127465	DAR_ChIPEA	0.721789	0.635276
DRX130893	DRX130854;DRX127465	DAR_ChIPEA	0.67439	0.718944
DRX130894	DRX130854;DRX127465	DAR_ChIPEA	0.655042	0.332646
DRX130897	DRX130854;DRX127465	DAR_ChIPEA	0.731252	0.546015
DRX130898	DRX130854;DRX127465	DAR_ChIPEA	0.782711	0.46204
DRX130899	DRX130854;DRX127465	DAR_ChIPEA	0.684177	0.433181
DRX130902	DRX130854;DRX127465	DAR_ChIPEA	0.726504	0.657262
DRX130907	DRX130854;DRX127465	DAR_ChIPEA	0.657767	0.746941
DRX130908	DRX130854;DRX127465	DAR_ChIPEA	0.762674	0.526385
DRX130909	DRX130854;DRX127465	DAR_ChIPEA	0.699536	0.773761
DRX130910	DRX130854;DRX127465	DAR_ChIPEA	0.731158	0.155136
DRX130913	DRX130854;DRX127465	DAR_ChIPEA	0.822771	0.162023
DRX130917	DRX130854;DRX127465	DAR_ChIPEA	0.72533	0.38452
DRX130920	DRX130854;DRX127465	DAR_ChIPEA	0.697179	0.566829
DRX130921	DRX130854;DRX127465	DAR_ChIPEA	0.729507	0.613161
DRX130924	DRX130854;DRX127465	DAR_ChIPEA	0.678303	0.242412
DRX130925	DRX130854;DRX127465	DAR_ChIPEA	0.747363	0.356917
DRX130928	DRX130854;DRX127465	DAR_ChIPEA	0.688982	0.150242
DRX130930	DRX130854;DRX127465	DAR_ChIPEA	0.671511	0.393674
DRX130931	DRX130854;DRX127465	DAR_ChIPEA	0.692047	0.368471
DRX130932	DRX130854;DRX127465	DAR_ChIPEA	0.692125	0.416506
DRX130938	DRX130854;DRX127465	DAR_ChIPEA	0.719394	0.430712
DRX130941	DRX130854;DRX127465	DAR_ChIPEA	0.674665	0.116002
DRX130942	DRX130854;DRX127465	DAR_ChIPEA	0.736733	0.360156
DRX130943	DRX130854;DRX127465	DAR_ChIPEA	0.729923	0.313641
DRX130944	DRX130854;DRX127465	DAR_ChIPEA	0.751336	0.569484
DRX127555	DRX127553;DRX127559;DRX127569;DRX127580;DRX124299;DRX124308;DRX124320;DRX124331;DRX124568;DRX124803;DRX125053;DRX125309	DAR_MotifEA	0.624091	0.401109
DRX127556	DRX127553;DRX127559;DRX127569;DRX127580;DRX124299;DRX124308;DRX124320;DRX124331;DRX124568;DRX124803;DRX125053;DRX125309	DAR_MotifEA	0.54742	0.479255
DRX127557	DRX127553;DRX127559;DRX127569;DRX127580;DRX124299;DRX124308;DRX124320;DRX124331;DRX124568;DRX124803;DRX125053;DRX125309	DAR_MotifEA	0.649593	0.400074
DRX127558	DRX127553;DRX127559;DRX127569;DRX127580;DRX124299;DRX124308;DRX124320;DRX124331;DRX124568;DRX124803;DRX125053;DRX125309	DAR_MotifEA	0.717799	0.0824087
DRX127560	DRX127553;DRX127559;DRX127569;DRX127580;DRX124299;DRX124308;DRX124320;DRX124331;DRX124568;DRX124803;DRX125053;DRX125309	DAR_MotifEA	0.660105	0.505706
DRX127561	DRX127553;DRX127559;DRX127569;DRX127580;DRX124299;DRX124308;DRX124320;DRX124331;DRX124568;DRX124803;DRX125053;DRX125309	DAR_MotifEA	0.709238	0.436137
DRX127562	DRX127553;DRX127559;DRX127569;DRX127580;DRX124299;DRX124308;DRX124320;DRX124331;DRX124568;DRX124803;DRX125053;DRX125309	DAR_MotifEA	0.70793	0.263367
DRX127564	DRX127553;DRX127559;DRX127569;DRX127580;DRX124299;DRX124308;DRX124320;DRX124331;DRX124568;DRX124803;DRX125053;DRX125309	DAR_MotifEA	0.697044	0.364932
DRX127565	DRX127553;DRX127559;DRX127569;DRX127580;DRX124299;DRX124308;DRX124320;DRX124331;DRX124568;DRX124803;DRX125053;DRX125309	DAR_MotifEA	0.670783	0.586746
DRX127566	DRX127553;DRX127559;DRX127569;DRX127580;DRX124299;DRX124308;DRX124320;DRX124331;DRX124568;DRX124803;DRX125053;DRX125309	DAR_MotifEA	0.73655	0.441184
DRX127567	DRX127553;DRX127559;DRX127569;DRX127580;DRX124299;DRX124308;DRX124320;DRX124331;DRX124568;DRX124803;DRX125053;DRX125309	DAR_MotifEA	0.642034	0.0611581
DRX127570	DRX127553;DRX127559;DRX127569;DRX127580;DRX124299;DRX124308;DRX124320;DRX124331;DRX124568;DRX124803;DRX125053;DRX125309	DAR_MotifEA	0.588887	0.48948
DRX127571	DRX127553;DRX127559;DRX127569;DRX127580;DRX124299;DRX124308;DRX124320;DRX124331;DRX124568;DRX124803;DRX125053;DRX125309	DAR_MotifEA	0.715169	0.401678
DRX127572	DRX127553;DRX127559;DRX127569;DRX127580;DRX124299;DRX124308;DRX124320;DRX124331;DRX124568;DRX124803;DRX125053;DRX125309	DAR_MotifEA	0.684541	0.314085
DRX127574	DRX127553;DRX127559;DRX127569;DRX127580;DRX124299;DRX124308;DRX124320;DRX124331;DRX124568;DRX124803;DRX125053;DRX125309	DAR_MotifEA	0.651401	0.335923
DRX127575	DRX127553;DRX127559;DRX127569;DRX127580;DRX124299;DRX124308;DRX124320;DRX124331;DRX124568;DRX124803;DRX125053;DRX125309	DAR_MotifEA	0.692748	0.627795
DRX127576	DRX127553;DRX127559;DRX127569;DRX127580;DRX124299;DRX124308;DRX124320;DRX124331;DRX124568;DRX124803;DRX125053;DRX125309	DAR_MotifEA	0.732731	0.468056
DRX127578	DRX127553;DRX127559;DRX127569;DRX127580;DRX124299;DRX124308;DRX124320;DRX124331;DRX124568;DRX124803;DRX125053;DRX125309	DAR_MotifEA	0.772568	0.0892984
DRX127581	DRX127553;DRX127559;DRX127569;DRX127580;DRX124299;DRX124308;DRX124320;DRX124331;DRX124568;DRX124803;DRX125053;DRX125309	DAR_MotifEA	0.675253	0.548954
DRX127582	DRX127553;DRX127559;DRX127569;DRX127580;DRX124299;DRX124308;DRX124320;DRX124331;DRX124568;DRX124803;DRX125053;DRX125309	DAR_MotifEA	0.666992	0.424084
DRX127583	DRX127553;DRX127559;DRX127569;DRX127580;DRX124299;DRX124308;DRX124320;DRX124331;DRX124568;DRX124803;DRX125053;DRX125309	DAR_MotifEA	0.72076	0.299126
DRX127585	DRX127553;DRX127559;DRX127569;DRX127580;DRX124299;DRX124308;DRX124320;DRX124331;DRX124568;DRX124803;DRX125053;DRX125309	DAR_MotifEA	0.713013	0.404902
DRX127586	DRX127553;DRX127559;DRX127569;DRX127580;DRX124299;DRX124308;DRX124320;DRX124331;DRX124568;DRX124803;DRX125053;DRX125309	DAR_MotifEA	0.696912	0.628787
DRX127587	DRX127553;DRX127559;DRX127569;DRX127580;DRX124299;DRX124308;DRX124320;DRX124331;DRX124568;DRX124803;DRX125053;DRX125309	DAR_MotifEA	0.628963	0.449497
DRX127588	DRX127553;DRX127559;DRX127569;DRX127580;DRX124299;DRX124308;DRX124320;DRX124331;DRX124568;DRX124803;DRX125053;DRX125309	DAR_MotifEA	0.761365	0.492275
DRX127590	DRX127553;DRX127559;DRX127569;DRX127580;DRX124299;DRX124308;DRX124320;DRX124331;DRX124568;DRX124803;DRX125053;DRX125309	DAR_MotifEA	0.74048	0.0888552
DRX127593	DRX127553;DRX127559;DRX127569;DRX127580;DRX124299;DRX124308;DRX124320;DRX124331;DRX124568;DRX124803;DRX125053;DRX125309	DAR_MotifEA	0.756679	0.0673891
DRX127595	DRX127553;DRX127559;DRX127569;DRX127580;DRX124299;DRX124308;DRX124320;DRX124331;DRX124568;DRX124803;DRX125053;DRX125309	DAR_MotifEA	0.670264	0.196442
DRX127596	DRX127553;DRX127559;DRX127569;DRX127580;DRX124299;DRX124308;DRX124320;DRX124331;DRX124568;DRX124803;DRX125053;DRX125309	DAR_MotifEA	0.647827	0.566266
DRX127597	DRX127553;DRX127559;DRX127569;DRX127580;DRX124299;DRX124308;DRX124320;DRX124331;DRX124568;DRX124803;DRX125053;DRX125309	DAR_MotifEA	0.734198	0.072619
DRX127598	DRX127553;DRX127559;DRX127569;DRX127580;DRX124299;DRX124308;DRX124320;DRX124331;DRX124568;DRX124803;DRX125053;DRX125309	DAR_MotifEA	0.670106	0.738405
DRX127599	DRX127553;DRX127559;DRX127569;DRX127580;DRX124299;DRX124308;DRX124320;DRX124331;DRX124568;DRX124803;DRX125053;DRX125309	DAR_MotifEA	0.659142	0.324245
DRX127602	DRX127553;DRX127559;DRX127569;DRX127580;DRX124299;DRX124308;DRX124320;DRX124331;DRX124568;DRX124803;DRX125053;DRX125309	DAR_MotifEA	0.701477	0.078063
DRX127605	DRX127553;DRX127559;DRX127569;DRX127580;DRX124299;DRX124308;DRX124320;DRX124331;DRX124568;DRX124803;DRX125053;DRX125309	DAR_MotifEA	0.708783	0.212319
DRX127607	DRX127553;DRX127559;DRX127569;DRX127580;DRX124299;DRX124308;DRX124320;DRX124331;DRX124568;DRX124803;DRX125053;DRX125309	DAR_MotifEA	0.70311	0.0763008
DRX127609	DRX127553;DRX127559;DRX127569;DRX127580;DRX124299;DRX124308;DRX124320;DRX124331;DRX124568;DRX124803;DRX125053;DRX125309	DAR_MotifEA	0.616179	0.704245
DRX127610	DRX127553;DRX127559;DRX127569;DRX127580;DRX124299;DRX124308;DRX124320;DRX124331;DRX124568;DRX124803;DRX125053;DRX125309	DAR_MotifEA	0.734411	0.394409
DRX127613	DRX127553;DRX127559;DRX127569;DRX127580;DRX124299;DRX124308;DRX124320;DRX124331;DRX124568;DRX124803;DRX125053;DRX125309	DAR_MotifEA	0.718529	0.069094
DRX127615	DRX127553;DRX127559;DRX127569;DRX127580;DRX124299;DRX124308;DRX124320;DRX124331;DRX124568;DRX124803;DRX125053;DRX125309	DAR_MotifEA	0.692313	0.185054
DRX127617	DRX127553;DRX127559;DRX127569;DRX127580;DRX124299;DRX124308;DRX124320;DRX124331;DRX124568;DRX124803;DRX125053;DRX125309	DAR_MotifEA	0.685262	0.069229
DRX127619	DRX127553;DRX127559;DRX127569;DRX127580;DRX124299;DRX124308;DRX124320;DRX124331;DRX124568;DRX124803;DRX125053;DRX125309	DAR_MotifEA	0.593316	0.683218
DRX127620	DRX127553;DRX127559;DRX127569;DRX127580;DRX124299;DRX124308;DRX124320;DRX124331;DRX124568;DRX124803;DRX125053;DRX125309	DAR_MotifEA	0.643726	0.352089
DRX127623	DRX127553;DRX127559;DRX127569;DRX127580;DRX124299;DRX124308;DRX124320;DRX124331;DRX124568;DRX124803;DRX125053;DRX125309	DAR_MotifEA	0.719014	0.0682371
DRX127626	DRX127553;DRX127559;DRX127569;DRX127580;DRX124299;DRX124308;DRX124320;DRX124331;DRX124568;DRX124803;DRX125053;DRX125309	DAR_MotifEA	0.692232	0.197957
DRX127628	DRX127553;DRX127559;DRX127569;DRX127580;DRX124299;DRX124308;DRX124320;DRX124331;DRX124568;DRX124803;DRX125053;DRX125309	DAR_MotifEA	0.680471	0.0642994
DRX127630	DRX127553;DRX127559;DRX127569;DRX127580;DRX124299;DRX124308;DRX124320;DRX124331;DRX124568;DRX124803;DRX125053;DRX125309	DAR_MotifEA	0.610705	0.717758
DRX127631	DRX127553;DRX127559;DRX127569;DRX127580;DRX124299;DRX124308;DRX124320;DRX124331;DRX124568;DRX124803;DRX125053;DRX125309	DAR_MotifEA	0.65181	0.347759
DRX127634	DRX127633;DRX127640;DRX127650;DRX127662;DRX124385;DRX124394;DRX124405;DRX124416;DRX124648;DRX124884;DRX125139	DAR_MotifEA	0.644831	0.508536
DRX127636	DRX127633;DRX127640;DRX127650;DRX127662;DRX124385;DRX124394;DRX124405;DRX124416;DRX124648;DRX124884;DRX125139	DAR_MotifEA	0.622454	0.369846
DRX127637	DRX127633;DRX127640;DRX127650;DRX127662;DRX124385;DRX124394;DRX124405;DRX124416;DRX124648;DRX124884;DRX125139	DAR_MotifEA	0.498672	0.466878
DRX127638	DRX127633;DRX127640;DRX127650;DRX127662;DRX124385;DRX124394;DRX124405;DRX124416;DRX124648;DRX124884;DRX125139	DAR_MotifEA	0.637355	0.436245
DRX127639	DRX127633;DRX127640;DRX127650;DRX127662;DRX124385;DRX124394;DRX124405;DRX124416;DRX124648;DRX124884;DRX125139	DAR_MotifEA	0.704692	0.0765761
DRX127641	DRX127633;DRX127640;DRX127650;DRX127662;DRX124385;DRX124394;DRX124405;DRX124416;DRX124648;DRX124884;DRX125139	DAR_MotifEA	0.689085	0.564355
DRX127642	DRX127633;DRX127640;DRX127650;DRX127662;DRX124385;DRX124394;DRX124405;DRX124416;DRX124648;DRX124884;DRX125139	DAR_MotifEA	0.722484	0.372625
DRX127643	DRX127633;DRX127640;DRX127650;DRX127662;DRX124385;DRX124394;DRX124405;DRX124416;DRX124648;DRX124884;DRX125139	DAR_MotifEA	0.712517	0.293025
DRX127645	DRX127633;DRX127640;DRX127650;DRX127662;DRX124385;DRX124394;DRX124405;DRX124416;DRX124648;DRX124884;DRX125139	DAR_MotifEA	0.727126	0.386635
DRX127646	DRX127633;DRX127640;DRX127650;DRX127662;DRX124385;DRX124394;DRX124405;DRX124416;DRX124648;DRX124884;DRX125139	DAR_MotifEA	0.694649	0.653113
DRX127647	DRX127633;DRX127640;DRX127650;DRX127662;DRX124385;DRX124394;DRX124405;DRX124416;DRX124648;DRX124884;DRX125139	DAR_MotifEA	0.703026	0.414235
DRX127648	DRX127633;DRX127640;DRX127650;DRX127662;DRX124385;DRX124394;DRX124405;DRX124416;DRX124648;DRX124884;DRX125139	DAR_MotifEA	0.698618	0.123997
DRX127651	DRX127633;DRX127640;DRX127650;DRX127662;DRX124385;DRX124394;DRX124405;DRX124416;DRX124648;DRX124884;DRX125139	DAR_MotifEA	0.672839	0.536244
DRX127652	DRX127633;DRX127640;DRX127650;DRX127662;DRX124385;DRX124394;DRX124405;DRX124416;DRX124648;DRX124884;DRX125139	DAR_MotifEA	0.717277	0.391227
DRX127653	DRX127633;DRX127640;DRX127650;DRX127662;DRX124385;DRX124394;DRX124405;DRX124416;DRX124648;DRX124884;DRX125139	DAR_MotifEA	0.722347	0.293331
DRX127655	DRX127633;DRX127640;DRX127650;DRX127662;DRX124385;DRX124394;DRX124405;DRX124416;DRX124648;DRX124884;DRX125139	DAR_MotifEA	0.713665	0.354959
DRX127656	DRX127633;DRX127640;DRX127650;DRX127662;DRX124385;DRX124394;DRX124405;DRX124416;DRX124648;DRX124884;DRX125139	DAR_MotifEA	0.638932	0.584036
DRX127657	DRX127633;DRX127640;DRX127650;DRX127662;DRX124385;DRX124394;DRX124405;DRX124416;DRX124648;DRX124884;DRX125139	DAR_MotifEA	0.591318	0.386039
DRX127658	DRX127633;DRX127640;DRX127650;DRX127662;DRX124385;DRX124394;DRX124405;DRX124416;DRX124648;DRX124884;DRX125139	DAR_MotifEA	0.690817	0.424491
DRX127660	DRX127633;DRX127640;DRX127650;DRX127662;DRX124385;DRX124394;DRX124405;DRX124416;DRX124648;DRX124884;DRX125139	DAR_MotifEA	0.723917	0.0862716
DRX127663	DRX127633;DRX127640;DRX127650;DRX127662;DRX124385;DRX124394;DRX124405;DRX124416;DRX124648;DRX124884;DRX125139	DAR_MotifEA	0.673451	0.631189
DRX127664	DRX127633;DRX127640;DRX127650;DRX127662;DRX124385;DRX124394;DRX124405;DRX124416;DRX124648;DRX124884;DRX125139	DAR_MotifEA	0.751568	0.470718
DRX127665	DRX127633;DRX127640;DRX127650;DRX127662;DRX124385;DRX124394;DRX124405;DRX124416;DRX124648;DRX124884;DRX125139	DAR_MotifEA	0.772353	0.364805
DRX127667	DRX127633;DRX127640;DRX127650;DRX127662;DRX124385;DRX124394;DRX124405;DRX124416;DRX124648;DRX124884;DRX125139	DAR_MotifEA	0.724649	0.397813
DRX127668	DRX127633;DRX127640;DRX127650;DRX127662;DRX124385;DRX124394;DRX124405;DRX124416;DRX124648;DRX124884;DRX125139	DAR_MotifEA	0.640481	0.595221
DRX127669	DRX127633;DRX127640;DRX127650;DRX127662;DRX124385;DRX124394;DRX124405;DRX124416;DRX124648;DRX124884;DRX125139	DAR_MotifEA	0.664062	0.410375
DRX127670	DRX127633;DRX127640;DRX127650;DRX127662;DRX124385;DRX124394;DRX124405;DRX124416;DRX124648;DRX124884;DRX125139	DAR_MotifEA	0.650969	0.360846
DRX127672	DRX127633;DRX127640;DRX127650;DRX127662;DRX124385;DRX124394;DRX124405;DRX124416;DRX124648;DRX124884;DRX125139	DAR_MotifEA	0.732246	0.080084
DRX127675	DRX127633;DRX127640;DRX127650;DRX127662;DRX124385;DRX124394;DRX124405;DRX124416;DRX124648;DRX124884;DRX125139	DAR_MotifEA	0.743143	0.0716702
DRX127677	DRX127633;DRX127640;DRX127650;DRX127662;DRX124385;DRX124394;DRX124405;DRX124416;DRX124648;DRX124884;DRX125139	DAR_MotifEA	0.680463	0.20929
DRX127678	DRX127633;DRX127640;DRX127650;DRX127662;DRX124385;DRX124394;DRX124405;DRX124416;DRX124648;DRX124884;DRX125139	DAR_MotifEA	0.653325	0.585501
DRX127679	DRX127633;DRX127640;DRX127650;DRX127662;DRX124385;DRX124394;DRX124405;DRX124416;DRX124648;DRX124884;DRX125139	DAR_MotifEA	0.775659	0.0912488
DRX127680	DRX127633;DRX127640;DRX127650;DRX127662;DRX124385;DRX124394;DRX124405;DRX124416;DRX124648;DRX124884;DRX125139	DAR_MotifEA	0.59621	0.664762
DRX127681	DRX127633;DRX127640;DRX127650;DRX127662;DRX124385;DRX124394;DRX124405;DRX124416;DRX124648;DRX124884;DRX125139	DAR_MotifEA	0.682917	0.352861
DRX127684	DRX127633;DRX127640;DRX127650;DRX127662;DRX124385;DRX124394;DRX124405;DRX124416;DRX124648;DRX124884;DRX125139	DAR_MotifEA	0.796644	0.076752
DRX127687	DRX127633;DRX127640;DRX127650;DRX127662;DRX124385;DRX124394;DRX124405;DRX124416;DRX124648;DRX124884;DRX125139	DAR_MotifEA	0.707256	0.225528
DRX127688	DRX127633;DRX127640;DRX127650;DRX127662;DRX124385;DRX124394;DRX124405;DRX124416;DRX124648;DRX124884;DRX125139	DAR_MotifEA	0.661775	0.614102
DRX127690	DRX127633;DRX127640;DRX127650;DRX127662;DRX124385;DRX124394;DRX124405;DRX124416;DRX124648;DRX124884;DRX125139	DAR_MotifEA	0.675363	0.0686887
DRX127692	DRX127633;DRX127640;DRX127650;DRX127662;DRX124385;DRX124394;DRX124405;DRX124416;DRX124648;DRX124884;DRX125139	DAR_MotifEA	0.660258	0.710639
DRX127693	DRX127633;DRX127640;DRX127650;DRX127662;DRX124385;DRX124394;DRX124405;DRX124416;DRX124648;DRX124884;DRX125139	DAR_MotifEA	0.700834	0.402405
DRX127696	DRX127633;DRX127640;DRX127650;DRX127662;DRX124385;DRX124394;DRX124405;DRX124416;DRX124648;DRX124884;DRX125139	DAR_MotifEA	0.80377	0.0888355
DRX127699	DRX127633;DRX127640;DRX127650;DRX127662;DRX124385;DRX124394;DRX124405;DRX124416;DRX124648;DRX124884;DRX125139	DAR_MotifEA	0.615887	0.172333
DRX127700	DRX127633;DRX127640;DRX127650;DRX127662;DRX124385;DRX124394;DRX124405;DRX124416;DRX124648;DRX124884;DRX125139	DAR_MotifEA	0.648116	0.597882
DRX127702	DRX127633;DRX127640;DRX127650;DRX127662;DRX124385;DRX124394;DRX124405;DRX124416;DRX124648;DRX124884;DRX125139	DAR_MotifEA	0.677754	0.0819277
DRX127704	DRX127633;DRX127640;DRX127650;DRX127662;DRX124385;DRX124394;DRX124405;DRX124416;DRX124648;DRX124884;DRX125139	DAR_MotifEA	0.694386	0.769388
DRX127705	DRX127633;DRX127640;DRX127650;DRX127662;DRX124385;DRX124394;DRX124405;DRX124416;DRX124648;DRX124884;DRX125139	DAR_MotifEA	0.601568	0.319051
DRX127708	DRX127633;DRX127640;DRX127650;DRX127662;DRX124385;DRX124394;DRX124405;DRX124416;DRX124648;DRX124884;DRX125139	DAR_MotifEA	0.765408	0.0775866
DRX127711	DRX127633;DRX127640;DRX127650;DRX127662;DRX124385;DRX124394;DRX124405;DRX124416;DRX124648;DRX124884;DRX125139	DAR_MotifEA	0.73788	0.239619
DRX127712	DRX127633;DRX127640;DRX127650;DRX127662;DRX124385;DRX124394;DRX124405;DRX124416;DRX124648;DRX124884;DRX125139	DAR_MotifEA	0.630283	0.603948
DRX127714	DRX127633;DRX127640;DRX127650;DRX127662;DRX124385;DRX124394;DRX124405;DRX124416;DRX124648;DRX124884;DRX125139	DAR_MotifEA	0.715183	0.0795513
DRX127716	DRX127633;DRX127640;DRX127650;DRX127662;DRX124385;DRX124394;DRX124405;DRX124416;DRX124648;DRX124884;DRX125139	DAR_MotifEA	0.642749	0.717719
DRX127717	DRX127633;DRX127640;DRX127650;DRX127662;DRX124385;DRX124394;DRX124405;DRX124416;DRX124648;DRX124884;DRX125139	DAR_MotifEA	0.711977	0.398042
DRX127720	DRX127719;DRX127725;DRX127735;DRX127747;DRX124466;DRX124474;DRX124486;DRX124498;DRX124726;DRX124970;DRX125222;DRX125477	DAR_MotifEA	0.550111	0.428792
DRX127722	DRX127719;DRX127725;DRX127735;DRX127747;DRX124466;DRX124474;DRX124486;DRX124498;DRX124726;DRX124970;DRX125222;DRX125477	DAR_MotifEA	0.667906	0.34593
DRX127723	DRX127719;DRX127725;DRX127735;DRX127747;DRX124466;DRX124474;DRX124486;DRX124498;DRX124726;DRX124970;DRX125222;DRX125477	DAR_MotifEA	0.566408	0.369223
DRX127724	DRX127719;DRX127725;DRX127735;DRX127747;DRX124466;DRX124474;DRX124486;DRX124498;DRX124726;DRX124970;DRX125222;DRX125477	DAR_MotifEA	0.75117	0.0896679
DRX127726	DRX127719;DRX127725;DRX127735;DRX127747;DRX124466;DRX124474;DRX124486;DRX124498;DRX124726;DRX124970;DRX125222;DRX125477	DAR_MotifEA	0.628475	0.621888
DRX127727	DRX127719;DRX127725;DRX127735;DRX127747;DRX124466;DRX124474;DRX124486;DRX124498;DRX124726;DRX124970;DRX125222;DRX125477	DAR_MotifEA	0.762298	0.477337
DRX127728	DRX127719;DRX127725;DRX127735;DRX127747;DRX124466;DRX124474;DRX124486;DRX124498;DRX124726;DRX124970;DRX125222;DRX125477	DAR_MotifEA	0.790257	0.408011
DRX127730	DRX127719;DRX127725;DRX127735;DRX127747;DRX124466;DRX124474;DRX124486;DRX124498;DRX124726;DRX124970;DRX125222;DRX125477	DAR_MotifEA	0.683137	0.360706
DRX127731	DRX127719;DRX127725;DRX127735;DRX127747;DRX124466;DRX124474;DRX124486;DRX124498;DRX124726;DRX124970;DRX125222;DRX125477	DAR_MotifEA	0.681186	0.616879
DRX127732	DRX127719;DRX127725;DRX127735;DRX127747;DRX124466;DRX124474;DRX124486;DRX124498;DRX124726;DRX124970;DRX125222;DRX125477	DAR_MotifEA	0.622979	0.319878
DRX127733	DRX127719;DRX127725;DRX127735;DRX127747;DRX124466;DRX124474;DRX124486;DRX124498;DRX124726;DRX124970;DRX125222;DRX125477	DAR_MotifEA	0.729297	0.0747281
DRX127736	DRX127719;DRX127725;DRX127735;DRX127747;DRX124466;DRX124474;DRX124486;DRX124498;DRX124726;DRX124970;DRX125222;DRX125477	DAR_MotifEA	0.708972	0.561146
DRX127737	DRX127719;DRX127725;DRX127735;DRX127747;DRX124466;DRX124474;DRX124486;DRX124498;DRX124726;DRX124970;DRX125222;DRX125477	DAR_MotifEA	0.732713	0.446409
DRX127738	DRX127719;DRX127725;DRX127735;DRX127747;DRX124466;DRX124474;DRX124486;DRX124498;DRX124726;DRX124970;DRX125222;DRX125477	DAR_MotifEA	0.734051	0.308327
DRX127740	DRX127719;DRX127725;DRX127735;DRX127747;DRX124466;DRX124474;DRX124486;DRX124498;DRX124726;DRX124970;DRX125222;DRX125477	DAR_MotifEA	0.678592	0.391706
DRX127741	DRX127719;DRX127725;DRX127735;DRX127747;DRX124466;DRX124474;DRX124486;DRX124498;DRX124726;DRX124970;DRX125222;DRX125477	DAR_MotifEA	0.709261	0.668065
DRX127742	DRX127719;DRX127725;DRX127735;DRX127747;DRX124466;DRX124474;DRX124486;DRX124498;DRX124726;DRX124970;DRX125222;DRX125477	DAR_MotifEA	0.62627	0.401674
DRX127743	DRX127719;DRX127725;DRX127735;DRX127747;DRX124466;DRX124474;DRX124486;DRX124498;DRX124726;DRX124970;DRX125222;DRX125477	DAR_MotifEA	0.691834	0.409466
DRX127745	DRX127719;DRX127725;DRX127735;DRX127747;DRX124466;DRX124474;DRX124486;DRX124498;DRX124726;DRX124970;DRX125222;DRX125477	DAR_MotifEA	0.769588	0.0926197
DRX127748	DRX127719;DRX127725;DRX127735;DRX127747;DRX124466;DRX124474;DRX124486;DRX124498;DRX124726;DRX124970;DRX125222;DRX125477	DAR_MotifEA	0.67698	0.546539
DRX127749	DRX127719;DRX127725;DRX127735;DRX127747;DRX124466;DRX124474;DRX124486;DRX124498;DRX124726;DRX124970;DRX125222;DRX125477	DAR_MotifEA	0.743164	0.433525
DRX127750	DRX127719;DRX127725;DRX127735;DRX127747;DRX124466;DRX124474;DRX124486;DRX124498;DRX124726;DRX124970;DRX125222;DRX125477	DAR_MotifEA	0.663823	0.307342
DRX127752	DRX127719;DRX127725;DRX127735;DRX127747;DRX124466;DRX124474;DRX124486;DRX124498;DRX124726;DRX124970;DRX125222;DRX125477	DAR_MotifEA	0.752963	0.41002
DRX127753	DRX127719;DRX127725;DRX127735;DRX127747;DRX124466;DRX124474;DRX124486;DRX124498;DRX124726;DRX124970;DRX125222;DRX125477	DAR_MotifEA	0.603269	0.629605
DRX127754	DRX127719;DRX127725;DRX127735;DRX127747;DRX124466;DRX124474;DRX124486;DRX124498;DRX124726;DRX124970;DRX125222;DRX125477	DAR_MotifEA	0.675534	0.398331
DRX127755	DRX127719;DRX127725;DRX127735;DRX127747;DRX124466;DRX124474;DRX124486;DRX124498;DRX124726;DRX124970;DRX125222;DRX125477	DAR_MotifEA	0.638938	0.403934
DRX127757	DRX127719;DRX127725;DRX127735;DRX127747;DRX124466;DRX124474;DRX124486;DRX124498;DRX124726;DRX124970;DRX125222;DRX125477	DAR_MotifEA	0.76768	0.0944594
DRX127760	DRX127719;DRX127725;DRX127735;DRX127747;DRX124466;DRX124474;DRX124486;DRX124498;DRX124726;DRX124970;DRX125222;DRX125477	DAR_MotifEA	0.813382	0.0843555
DRX127762	DRX127719;DRX127725;DRX127735;DRX127747;DRX124466;DRX124474;DRX124486;DRX124498;DRX124726;DRX124970;DRX125222;DRX125477	DAR_MotifEA	0.633943	0.218027
DRX127763	DRX127719;DRX127725;DRX127735;DRX127747;DRX124466;DRX124474;DRX124486;DRX124498;DRX124726;DRX124970;DRX125222;DRX125477	DAR_MotifEA	0.701544	0.65842
DRX127764	DRX127719;DRX127725;DRX127735;DRX127747;DRX124466;DRX124474;DRX124486;DRX124498;DRX124726;DRX124970;DRX125222;DRX125477	DAR_MotifEA	0.777813	0.0987158
DRX127765	DRX127719;DRX127725;DRX127735;DRX127747;DRX124466;DRX124474;DRX124486;DRX124498;DRX124726;DRX124970;DRX125222;DRX125477	DAR_MotifEA	0.653692	0.711358
DRX127766	DRX127719;DRX127725;DRX127735;DRX127747;DRX124466;DRX124474;DRX124486;DRX124498;DRX124726;DRX124970;DRX125222;DRX125477	DAR_MotifEA	0.716948	0.395268
DRX127769	DRX127719;DRX127725;DRX127735;DRX127747;DRX124466;DRX124474;DRX124486;DRX124498;DRX124726;DRX124970;DRX125222;DRX125477	DAR_MotifEA	0.815799	0.107522
DRX127772	DRX127719;DRX127725;DRX127735;DRX127747;DRX124466;DRX124474;DRX124486;DRX124498;DRX124726;DRX124970;DRX125222;DRX125477	DAR_MotifEA	0.608984	0.233107
DRX127773	DRX127719;DRX127725;DRX127735;DRX127747;DRX124466;DRX124474;DRX124486;DRX124498;DRX124726;DRX124970;DRX125222;DRX125477	DAR_MotifEA	0.670689	0.605019
DRX127775	DRX127719;DRX127725;DRX127735;DRX127747;DRX124466;DRX124474;DRX124486;DRX124498;DRX124726;DRX124970;DRX125222;DRX125477	DAR_MotifEA	0.751845	0.0874784
DRX127777	DRX127719;DRX127725;DRX127735;DRX127747;DRX124466;DRX124474;DRX124486;DRX124498;DRX124726;DRX124970;DRX125222;DRX125477	DAR_MotifEA	0.678658	0.733806
DRX127778	DRX127719;DRX127725;DRX127735;DRX127747;DRX124466;DRX124474;DRX124486;DRX124498;DRX124726;DRX124970;DRX125222;DRX125477	DAR_MotifEA	0.702103	0.385173
DRX127781	DRX127719;DRX127725;DRX127735;DRX127747;DRX124466;DRX124474;DRX124486;DRX124498;DRX124726;DRX124970;DRX125222;DRX125477	DAR_MotifEA	0.692829	0.0559883
[truncated: 4,650 more rows]

## Sheet: S6
Supplementary Table S6. AUROC and AUPR scores for in vivo pollutant exposure datasets (TaRGET)
[truncated: 154 more rows]

## Sheet: S7
Supplementary Table S7. Results of DAR-ChIPEA for blood samples exposed to TBT
[truncated: 12,996 more rows]

[truncated: 2 more sheets: S8, S9]
